# Supplementary material for: Sex-Specific Effects of Early-Life Stress Exposure on Memory Performance and the Medial Prefrontal Cortex Transcriptomic Pattern in Adolescent Mice
Source: Mol Neurobiol. 2025 Mar 4;62(7):8728–37. doi: 10.1007/s12035-025-04803-x (PMC12209009; doi:10.1007/s12035-025-04803-x)
Supplement: Supplementary file 2 — Supplementary file2 (XLSX 3214 KB) [file 12035_2025_4803_MOESM2_ESM.xlsx]

## Sheet: Interaction_rnaseq
ensemble_id	gene_name	baseMean	log2FoldChange	lfcSE	stat	pvalue	padj
ENSMUSG00000019997	Ccn2	442.949641015766	1.37331176803659	0.305912970563804	4.48922373414093	7.14832e+08	0.176645217894659
ENSMUSG00000072900	Mir540	7.80819145463404	-4.24995713432175	0.968674178681968	-4.38739591480025	1.14716e+09	0.176645217894659
ENSMUSG00000100980	Gm29100	120.709948941391	-1.04889847436464	0.246877129415058	-4.24866603419223	2.15047e+09	0.220760319482662
ENSMUSG00000029484	Anxa3	302.692353630586	1.11837647532384	0.271325005842659	4.12190712702827	3.75749e+09	0.231438649735394
ENSMUSG00000019977	Hbs1l	1714.0173285593	0.448370972696456	0.107904797994596	4.15524593001798	3.24938e+09	0.231438649735394
ENSMUSG00000031847	1700030J22Rik	267.543613509696	-0.743592341942098	0.184939644846042	-4.02072980382935	5.80181e+09	0.255254865311906
ENSMUSG00000031700	Gpt2	1935.50707585018	0.442468654965362	0.10930089548847	4.04817044716745	5.16196e+09	0.255254865311906
ENSMUSG00000085256	Dmrta2os	8.7481024647725	-3.29391207989644	0.832479526152285	-3.9567484561703	7.59769e+09	0.292482423739164
ENSMUSG00000022040	Ephx2	593.455160694963	0.542339165423026	0.140832060404029	3.85096379238594	0.000117653894248481	0.362338698117047
ENSMUSG00000033355	Rtp4	58.41699721311	1.30975445041243	0.338881993037343	3.86492784309167	0.000111122045762806	0.362338698117047
ENSMUSG00000038425	Poli	312.719040156227	-0.638265048867387	0.168879330932244	-3.77941483628607	0.000157197345870635	0.440109696434357
ENSMUSG00000026864	Hspa5	9467.58260612787	0.746015506140266	0.19874294093623	3.75367045805988	0.000174263932857064	0.447233861683251
ENSMUSG00000106184	Gm43463	5.70031665474948	-5.00612920202291	1.35189000262738	-3.70305956275552	0.000213014844268573	0.504632166072249
ENSMUSG00000050064	Zfp697	825.094447371142	-0.487910967565098	0.135307097609943	-3.60595250495745	0.000311010021519299	0.563422096042933
ENSMUSG00000028051	Hcn3	1000.2249000311	-0.475898495696559	0.131460527739871	-3.62008660605904	0.000294504425113521	0.563422096042933
ENSMUSG00000046807	Lrrc75b	352.321638911476	-0.670088802836192	0.184298555662823	-3.635887435071	0.00027702528913383	0.563422096042933
ENSMUSG00000092090	Gm3294	295.293547589495	0.859671447166791	0.235597884169461	3.64889290155274	0.000263372865308679	0.563422096042933
ENSMUSG00000085465	Gm15347	5.11980260931604	-4.49513142073782	1.26305256819357	-3.55894246521094	0.000372351081712032	0.63707201463808
ENSMUSG00000052229	Gpr17	1222.5194484292	0.571653747186272	0.16202609103946	3.52815860407971	0.000418461344759733	0.644367701728274
ENSMUSG00000042807	Hecw2	996.098459235136	-0.76890749238792	0.217170348315714	-3.54057309550432	0.00039925902305124	0.644367701728274
ENSMUSG00000079138	Gm8818	4.10150537899862	-6.14449338200252	1.78375124114281	-3.44470307309548	0.00057168702047569	0.652083154429253
ENSMUSG00000031901	Dus2	446.018169227743	0.43746387762656	0.126993655291083	3.44476955658804	0.000571546435309022	0.652083154429253
ENSMUSG00000031799	Tpm4	742.872401861402	0.532559233197679	0.154425717154207	3.4486434190613	0.000563410180417606	0.652083154429253
ENSMUSG00000031610	Scrg1	623.494616696602	0.671785547290573	0.194368871514771	3.45624040544743	0.000547766543519927	0.652083154429253
ENSMUSG00000107199	Gm42550	2.57870944317126	-7.51870090639989	2.1590688347129	-3.48238128656037	0.000496975518516011	0.652083154429253
ENSMUSG00000015224	Cyp2j9	535.840506392462	0.579988804157464	0.166381240934286	3.4859026227995	0.000490479511828779	0.652083154429253
ENSMUSG00000009406	Elk1	1669.15885670233	-0.565344643351263	0.16169768415467	-3.49630637140412	0.000471746725641067	0.652083154429253
ENSMUSG00000106204	Gm21009	3.22814017357832	-7.11959706782672	2.08745921975444	-3.41065205032568	0.000648077377720716	0.712815678630889
ENSMUSG00000074218	Cox7a1	38.2685711318947	1.28304544288103	0.381443130268223	3.36366116222572	0.000769159131352779	0.717811932371865
ENSMUSG00000042804	Gpr153	1304.44134174448	-0.54819582271712	0.16292389276848	-3.36473560385721	0.000766170396545471	0.717811932371865
ENSMUSG00000062007	Hsh2d	3.57267038603022	5.69467148209183	1.6855276519314	3.37856900512221	0.000728641432426239	0.717811932371865
ENSMUSG00000057101	Zfp180	1705.64578163934	0.357248708503746	0.105531748618241	3.38522495060787	0.00071119944934008	0.717811932371865
ENSMUSG00000067872	Ccdc87	80.0663900021884	-1.00088869625706	0.295152463886249	-3.3910904319701	0.000696151266676606	0.717811932371865
ENSMUSG00000105179	Gm42866	15.9637656554879	-3.23772097327073	0.970762120421365	-3.33523620788312	0.000852269718677876	0.749924300746359
ENSMUSG00000086851	A430108G06Rik	53.3480391961611	0.972970105311933	0.291464359059333	3.33821297551468	0.00084319093532329	0.749924300746359
ENSMUSG00000024422	Dhx16	1137.20396621178	0.392639237925112	0.119462547717269	3.28671408259574	0.0010136369357602	0.780424417765172
ENSMUSG00000022421	Nptxr	38308.1100253594	-0.331342332122902	0.100682776728106	-3.29095345689256	0.000998484319891469	0.780424417765172
ENSMUSG00000061740	Cyp2d22	720.108238526924	0.462098430655808	0.14021700756907	3.29559472611183	0.000982135863052673	0.780424417765172
ENSMUSG00000108171	Gm43915	15.955137377938	-3.49823637357833	1.05978172977931	-3.30090270032	0.000963742985625902	0.780424417765172
ENSMUSG00000053963	Stum	9956.49136685913	-0.480964131303603	0.145206370047792	-3.31227983417879	0.00092538931891956	0.780424417765172
ENSMUSG00000046287	Pnma3	628.398282701295	-0.513804477278515	0.156715281631223	-3.2785856741628	0.00104328689842155	0.783661136846059
ENSMUSG00000096793	Gm3002	10.303049340118	2.55836627065871	0.78896123048629	3.24270214023294	0.00118401923663932	0.810316454017358
ENSMUSG00000040264	Gbp2b	49.0832775967888	1.33693112146634	0.412139830525096	3.24387749605029	0.00117914447612947	0.810316454017358
ENSMUSG00000031994	Adamts8	142.989785255005	-0.734465055729561	0.226194904451205	-3.24704509817108	0.00116609910629093	0.810316454017358
ENSMUSG00000071202	Ccdc78	16.6739150873347	-1.95217012390924	0.598594320971376	-3.26125734160212	0.00110919324441013	0.810316454017358
ENSMUSG00000018593	Sparc	5927.10004020019	0.293915851768117	0.0908264085342846	3.2360175472222	0.00121209932793801	0.811500500054499
ENSMUSG00000093502	Gm20700	10.3703051012535	-3.51637055738898	1.09261902469802	-3.2182951952176	0.00128955026554321	0.827380823498628
ENSMUSG00000056493	Foxk1	1483.97044358618	-0.653876324152526	0.203083669554691	-3.21973857172418	0.00128307548278571	0.827380823498628
ENSMUSG00000046768	Rhoj	102.816885878901	1.0509138987023	0.338304928451922	3.10641025394238	0.00189373782460395	0.833163482633255
ENSMUSG00000037621	Atoh8	67.8022754314268	1.19437784377554	0.384436931597666	3.10682389127358	0.00189109019839218	0.833163482633255
ENSMUSG00000025969	Nrp2	701.683681703766	-0.643439971732342	0.207036542650195	-3.10785701642771	0.00188449217378701	0.833163482633255
ENSMUSG00000110442	Gm45804	16.0291250661325	-2.54285091634802	0.818081232285608	-3.10831102828706	0.00188159933327272	0.833163482633255
ENSMUSG00000038970	Lmtk2	5505.69791813919	-0.384498780259351	0.123422053656327	-3.11531666236896	0.00183747534115203	0.833163482633255
ENSMUSG00000086814	Gm15677	2.06403271819478	-7.38807245756547	2.37118851843163	-3.11576764147464	0.00183466774605236	0.833163482633255
ENSMUSG00000040429	Mterf1a	80.6815687960073	-0.920251210714579	0.29518134833177	-3.11757912861167	0.00182342990494383	0.833163482633255
ENSMUSG00000064090	Vrk2	52.2310760163496	1.179917326769	0.378371080380827	3.11841308162722	0.0018182776415667	0.833163482633255
ENSMUSG00000040055	Gjb6	1923.80654968128	0.475671172974989	0.152249908854491	3.1242788685647	0.00178241440353722	0.833163482633255
ENSMUSG00000097729	2310015A10Rik	178.133372006881	-0.514540400279834	0.164667883409258	-3.12471618403582	0.00177976688934848	0.833163482633255
ENSMUSG00000024647	Cbln2	1890.52354775235	0.394197468840458	0.126038676731346	3.12759130025379	0.00176245070743109	0.833163482633255
ENSMUSG00000071489	Ptgdr	28.9938308028664	-1.51582324227256	0.484357962699617	-3.12955161059802	0.00175073314876877	0.833163482633255
ENSMUSG00000102650	Gm19863	14.9860252873435	-3.28382873335743	1.0488989434023	-3.13073890865571	0.00174367106643821	0.833163482633255
ENSMUSG00000044296	Zfp879	36.0095689366887	-1.28751557457083	0.409698636467661	-3.14259179789205	0.00167459194389201	0.833163482633255
ENSMUSG00000032338	Hcn4	148.831517978073	-0.753155133275634	0.238349625296048	-3.15987546588404	0.00157836586765353	0.833163482633255
ENSMUSG00000069516	Lyz2	317.065480279385	0.863877507837308	0.272671338087453	3.16820063999627	0.00153385624083536	0.833163482633255
ENSMUSG00000105843	Gm19439	163.118542731175	1.21122745749683	0.38197281833115	3.17097814129476	0.00151926574872078	0.833163482633255
ENSMUSG00000046793	Gpr61	666.647708236719	-0.458560079231555	0.144540710041945	-3.17253235506095	0.00151115719951793	0.833163482633255
ENSMUSG00000090565	4930405O22Rik	5.51649371136128	-5.28787648517741	1.66582192199178	-3.17433479255383	0.00150180356728404	0.833163482633255
ENSMUSG00000103291	Gm38235	11.7334187745674	-3.74034235422936	1.17415971667839	-3.1855481848845	0.00144480041685448	0.833163482633255
ENSMUSG00000114157	Gm47870	3.63075669862138	4.82929595138308	1.51394607251165	3.18987316593862	0.00142335246510035	0.833163482633255
ENSMUSG00000107511	Gm44440	4.16441759876344	-4.79767067418962	1.49484465554857	-3.20947775836212	0.0013297633419391	0.833163482633255
ENSMUSG00000000318	Clec10a	32.7542769015937	1.43731080479372	0.463337777447971	3.10207989667996	0.00192166085966569	0.833540697114426
ENSMUSG00000108123	Gm43884	3.59237990701854	-6.00043542807366	1.93697709892228	-3.09783498804	0.00194939939506435	0.833828516247179
ENSMUSG00000038256	Bcl9	1484.13229435827	-0.324047245265401	0.106253481228752	-3.04975650226237	0.00229026968805103	0.916018643933863
ENSMUSG00000042616	Oscp1	1138.94719907593	-0.325277952310736	0.106559934997142	-3.0525351983319	0.00226917116843471	0.916018643933863
ENSMUSG00000100622	Gm20379	2.86143043725715	-5.85943353804803	1.91882093728552	-3.0536635410791	0.00226065466000649	0.916018643933863
ENSMUSG00000048827	Pkd1l3	57.9964007577537	-0.991961827483411	0.324576208060581	-3.0561754153535	0.00224180059001816	0.916018643933863
ENSMUSG00000036030	Prtg	72.944011840848	-1.14605862707348	0.374532242433119	-3.05997320718825	0.00221356792898034	0.916018643933863
ENSMUSG00000113905	Gm48872	6.80700672001467	-3.4020951477353	1.12000962824508	-3.03755884051281	0.00238502836514721	0.918146482017982
ENSMUSG00000022376	Adcy8	725.410840761928	-0.378369464645883	0.124465840864857	-3.03994623759229	0.00236620383020014	0.918146482017982
ENSMUSG00000039809	Gabbr2	9138.27022089306	-0.414393069963863	0.136240059153039	-3.04163894628358	0.0023529394118386	0.918146482017982
ENSMUSG00000081434	Gm14165	204.026785211661	0.875621114297973	0.296296510396573	2.9552191253485	0.00312447048901565	0.92523382355976
ENSMUSG00000107225	Gm43637	7.74719679940985	-3.47962804702669	1.17704220297399	-2.95624748053624	0.00311407111920812	0.92523382355976
ENSMUSG00000042428	Mgat3	3833.74861313778	-0.524810900919013	0.177393048078341	-2.9584637425433	0.00309176610732813	0.92523382355976
ENSMUSG00000022180	Slc7a8	2731.41210111046	-0.456435664600517	0.154280243263073	-2.95848421642828	0.00309156073389377	0.92523382355976
ENSMUSG00000019794	Katna1	336.386134784038	0.535336932200132	0.180871611929055	2.9597620460756	0.00307876742039074	0.92523382355976
ENSMUSG00000034271	Jdp2	1665.14056661686	0.451409671736994	0.152429892066159	2.9614248597714	0.00306219202833667	0.92523382355976
ENSMUSG00000038463	Olfml2b	225.546644199521	0.871118446680916	0.293816029756682	2.96484316190071	0.00302837278041552	0.92523382355976
ENSMUSG00000075478	Slitrk1	2340.92249469755	-0.467132995567341	0.157498110831591	-2.96595935723214	0.00301740361829054	0.92523382355976
ENSMUSG00000081732	Gm15495	1.95727023960058	-9.00709417193965	3.03650658680272	-2.96626860981838	0.00301437092538973	0.92523382355976
ENSMUSG00000028661	Epha8	353.150134697739	-0.798400512270347	0.268388139662333	-2.9747980416528	0.00293181497294227	0.92523382355976
ENSMUSG00000018387	Shroom1	405.312986948204	-0.571865489750997	0.191628117982134	-2.98424623574455	0.002842778974837	0.92523382355976
ENSMUSG00000038379	Ttk	12.5203264676936	2.44208584979328	0.818076771954466	2.98515485772673	0.00283434794111197	0.92523382355976
ENSMUSG00000039167	Adgrl4	399.624551947077	0.659732835675149	0.220855400243632	2.98717094962305	0.0028157222521244	0.92523382355976
ENSMUSG00000037224	Zfyve28	1478.70846017565	-0.524490493894999	0.175467002700332	-2.98911183198781	0.00279789704863816	0.92523382355976
ENSMUSG00000032913	Lrig2	942.759895367346	-0.392687143042303	0.131229990443472	-2.99235823850384	0.00276831203057347	0.92523382355976
ENSMUSG00000114446	Gm33524	12.7519355663755	-2.37845408438363	0.794698416131192	-2.99290150339368	0.00276338917383193	0.92523382355976
ENSMUSG00000023272	Creld2	808.460816216589	0.775812420325435	0.259144144780203	2.99374859880957	0.00275572907570131	0.92523382355976
ENSMUSG00000099858	Gm6652	2.11038958789164	-5.6513324698069	1.88434532037413	-2.99909597710299	0.00270781992275981	0.92523382355976
ENSMUSG00000102959	Gm37015	2.58540206956924	-5.54063446166147	1.84593215057063	-3.001537440013	0.0026862000451587	0.92523382355976
ENSMUSG00000059824	Dbp	3227.12298552968	-0.857254955010178	0.285408020292427	-3.00361200127397	0.00266795328428298	0.92523382355976
ENSMUSG00000109399	Gm44982	6.37901003171465	-4.0029921263546	1.33096451919486	-3.00758740644426	0.00263330386038945	0.92523382355976
ENSMUSG00000021758	Ddx4	36.9796673778936	1.49647233091668	0.495547223782449	3.01983798737544	0.00252909931858665	0.92523382355976
ENSMUSG00000037242	Clic4	1567.72805687789	0.376246428400638	0.124555258691983	3.02071893512799	0.0025217532429936	0.92523382355976
ENSMUSG00000073889	Il11ra1	1670.77408386065	0.489269418467321	0.161861544426764	3.02276504403859	0.00250476633522682	0.92523382355976
ENSMUSG00000086486	Ift88os	15.1737921789751	-2.03585661462717	0.697695055043535	-2.91797483715882	0.00352312779271324	0.927365526770852
ENSMUSG00000057409	Zfp53	79.8548017290044	-0.969509233945526	0.332071455679471	-2.91958016072702	0.00350503236984731	0.927365526770852
ENSMUSG00000111539	Gm48372	2.00200856374507	-7.58365718948803	2.59729976725127	-2.9198236126259	0.00350229554483228	0.927365526770852
ENSMUSG00000031576	Kcnu1	127.865689901385	0.612835387343907	0.209805044965932	2.92097545816126	0.00348937313385923	0.927365526770852
ENSMUSG00000033316	Galnt9	3684.87827180305	0.356741929831019	0.122130010832821	2.92100137712547	0.00348908285206125	0.927365526770852
ENSMUSG00000046658	Zfp316	1075.77955315699	-0.461743723907031	0.157990657350328	-2.92260144777525	0.00347120521209974	0.927365526770852
ENSMUSG00000101126	Gm10538	14.6891285659274	-2.92914974757145	1.00154475230138	-2.924631915689	0.00344863876327595	0.927365526770852
ENSMUSG00000027994	Mcub	97.4825463566166	0.751036865307437	0.256655703400204	2.92624264864413	0.00343083228348078	0.927365526770852
ENSMUSG00000023067	Cdkn1a	2102.5161187885	0.571083262764246	0.194494345236914	2.93624610046431	0.00332210649552185	0.927365526770852
ENSMUSG00000107468	5730507A11Rik	9.82181055412027	-2.93830408170291	0.999824153234921	-2.93882086384497	0.00329463436121012	0.927365526770852
ENSMUSG00000097768	2310043M15Rik	22.073465970245	-1.61643486868926	0.548968522164208	-2.94449463571566	0.00323482553993921	0.927365526770852
ENSMUSG00000032185	Carm1	1347.99597090569	-0.525664019156428	0.178523871434274	-2.94450268713761	0.0032347413751664	0.927365526770852
ENSMUSG00000022678	Nde1	381.375526033095	0.572590870280315	0.194167909043399	2.94894698666367	0.00318858667104282	0.927365526770852
ENSMUSG00000023192	Grm2	3796.4047676408	-0.453191273577257	0.158054817443099	-2.86730440051541	0.00413984618243937	0.937462080004304
ENSMUSG00000116180	Gm49492	366.220813468681	-0.420289826093479	0.146509487547357	-2.86868675284682	0.00412179787655255	0.937462080004304
ENSMUSG00000019338	Zfp687	812.441958592332	-0.460876771775284	0.160583540580062	-2.87001251878305	0.00410455548205973	0.937462080004304
ENSMUSG00000082998	Gm11221	1.56618636647354	-7.00815525520069	2.44073408182548	-2.8713309276032	0.00408747370972293	0.937462080004304
ENSMUSG00000052301	Doc2a	1041.07995270685	-0.49944231352285	0.173894684717939	-2.87209648951005	0.00407758445194263	0.937462080004304
ENSMUSG00000046879	Irgm1	202.904637401181	0.527658691268897	0.183680886028889	2.87269243238464	0.00406990130977815	0.937462080004304
ENSMUSG00000022241	Tars1	922.960588865882	0.27384969804763	0.0951935909231339	2.87676612881172	0.00401773246198946	0.937462080004304
ENSMUSG00000104100	Gm37880	26.4450302702502	-2.07987871910531	0.722877411059661	-2.87722190136835	0.00401193363685108	0.937462080004304
ENSMUSG00000103762	Gm37861	6.46078955007278	-4.12887148399401	1.43471875582226	-2.87782638042374	0.00400425453042905	0.937462080004304
ENSMUSG00000038225	Primpol	71.0610791976084	-0.782476613654105	0.271690468300541	-2.88002968432642	0.00397637730394306	0.937462080004304
ENSMUSG00000023232	Serinc2	628.458153416457	0.797340198708028	0.276368046694128	2.88506651997469	0.00391330965712953	0.937462080004304
ENSMUSG00000022214	Dcaf11	2652.66126209882	0.303273715064085	0.105083496152082	2.88602612369474	0.00390139772558788	0.937462080004304
ENSMUSG00000109873	Gm45407	11.4300984940417	-3.15378679993918	1.09101000341206	-2.89070383413159	0.00384380171744125	0.937462080004304
ENSMUSG00000112433	Gm30122	46.9585222611272	1.2270726695975	0.424286512747657	2.89208502445916	0.00382694365000053	0.937462080004304
ENSMUSG00000020427	Igfbp3	572.259394871442	0.796488357121349	0.2753429646645	2.89271366745054	0.00381929304067783	0.937462080004304
ENSMUSG00000105445	Gm42972	32.2575563680045	-2.6734501916806	0.92408755936864	-2.89307021242355	0.00381496005350793	0.937462080004304
ENSMUSG00000084995	Lyzl4os	1.70606375276279	-5.48489262539268	1.88810849833855	-2.9049668651029	0.0036729198105434	0.937462080004304
ENSMUSG00000019897	Ccdc59	774.653018034678	0.355177417796594	0.122256103664065	2.90519170128756	0.003670282293631	0.937462080004304
ENSMUSG00000041449	Serpina3h	30.7896876647866	2.47680902462692	0.851567353719893	2.90852979956019	0.00363132566505917	0.937462080004304
ENSMUSG00000112367	A230081H15Rik	15.7706261571414	-2.28999405162582	0.803621163446545	-2.84959400746063	0.00437750672350859	0.976913583796334
ENSMUSG00000040258	Nxph4	62.0304615030891	1.86375400039185	0.653961905317489	2.8499427646126	0.00437270970492379	0.976913583796334
ENSMUSG00000097746	Gm6225	36.0109718721215	-1.30847959343871	0.459920643215967	-2.84501166177114	0.00444097971310551	0.983948577154752
ENSMUSG00000113262	Gm48551	28.6554416386909	1.4133396721481	0.498378484316146	2.83587617970191	0.00457001599648384	0.984215263242748
ENSMUSG00000083890	Gm15703	3.15064617126425	4.68857776998052	1.65205919009818	2.83802045234341	0.00453942738387436	0.984215263242748
ENSMUSG00000074219	Gm10644	16.6226660675381	-2.29065235985964	0.806992427860762	-2.83850539456966	0.00453253532219622	0.984215263242748
ENSMUSG00000024245	Tmem178	2804.79033616645	0.413408350941206	0.145474106625217	2.84180023876185	0.00448595901454101	0.984215263242748
ENSMUSG00000045912	C2cd4c	1233.37126012242	-0.415419504944515	0.146841503207892	-2.82903331734749	0.00466888381521924	0.991638723153841
ENSMUSG00000024222	Fkbp5	912.632267529884	0.636103716177468	0.224727026814597	2.83056170498915	0.00464663472804109	0.991638723153841
ENSMUSG00000006221	Hspb7	20.672766251155	-1.60174953334055	0.566974480103526	-2.82508223835415	0.00472684823320791	0.997073596151397
ENSMUSG00000020642	Rnf144a	996.718686684856	-0.549856026312711	0.195122690002045	-2.81800146516506	0.00483235893293715	0.998806429917217
ENSMUSG00000048965	Mrgpre	347.474838167553	-0.436770963861853	0.154908390114654	-2.81954362535548	0.00480919933162125	0.998806429917217
ENSMUSG00000087508	Gm14174	7.54257558907692	-2.87196838213267	1.01804622100001	-2.82105892924151	0.004786540924736	0.998806429917217
ENSMUSG00000028753	Vwa5b1	85.8691376248346	-1.03897593936354	0.374111745702075	-2.77718075227429	0.0054832676564745	0.999220082937545
ENSMUSG00000102240	Gm37717	39.2891851474023	-2.26643895743667	0.815881749314514	-2.777901282068	0.00547112373799774	0.999220082937545
ENSMUSG00000112540	Gm47461	9.28980744131037	2.25322764699405	0.810998254146219	2.77833846802314	0.00546376717888156	0.999220082937545
ENSMUSG00000109244	Gm44751	21.2707922375462	1.47507213365896	0.530421451028053	2.78094358891406	0.00542011545450044	0.999220082937545
ENSMUSG00000098055	Gm26947	32.3688084290788	-1.40677667954237	0.505732600523288	-2.78166105583614	0.00540814891556873	0.999220082937545
ENSMUSG00000049106	Dcaf5	2592.04159605482	-0.261187798722419	0.0938232607112418	-2.78382777087947	0.00537215520466397	0.999220082937545
ENSMUSG00000109732	Gm45285	2.65222051958252	-5.89563250173892	2.11767323424307	-2.78401426924877	0.00536906720652486	0.999220082937545
ENSMUSG00000026247	Ecel1	115.206511580065	-0.675926232902916	0.242769978165103	-2.78422496064662	0.00536558055391587	0.999220082937545
ENSMUSG00000041840	Haus1	243.226912923591	0.499814844776754	0.179475266283249	2.78486754819988	0.00535495923798051	0.999220082937545
ENSMUSG00000105358	Gm43099	20.6636659376525	-1.96788192428471	0.706510691501924	-2.78535335410328	0.00534694196954606	0.999220082937545
ENSMUSG00000047897	Ripply2	120.142661957596	-0.836141973480963	0.300059735770767	-2.78658504891752	0.00532666383323591	0.999220082937545
ENSMUSG00000118295	Gm8437	8.31714737339223	-2.78345803190625	0.998541541066269	-2.78752352048769	0.0053112598571192	0.999220082937545
ENSMUSG00000038807	Rap1gap2	8445.68300366662	-0.291836059884294	0.104687956557676	-2.78767557874254	0.00530876777953836	0.999220082937545
ENSMUSG00000037395	Rcor3	297.90453586089	-0.700939180352695	0.251418158436738	-2.78794174896108	0.00530440806702588	0.999220082937545
ENSMUSG00000107161	Gm43850	4.21263866264773	-4.61558843393938	1.64975704182217	-2.79773828323316	0.00514617926214892	0.999220082937545
ENSMUSG00000103520	1110025M09Rik	30.9362242752897	-1.22675744299964	0.438376302117091	-2.79841186002789	0.00513545832324719	0.999220082937545
ENSMUSG00000022488	Nckap1l	293.512894917932	-0.558662905357761	0.199459034717103	-2.80089044926004	0.00509618160535945	0.999220082937545
ENSMUSG00000113557	Gm47657	4.63107339903668	-4.48879400026987	1.59722389525919	-2.81037243031069	0.0049484201705608	0.999220082937545
ENSMUSG00000079022	Col22a1	190.860243049626	-0.657038492340809	0.233537142240228	-2.81342182249086	0.00490173035012015	0.999220082937545
ENSMUSG00000029110	Rnf4	2318.76723370803	0.315031081583784	0.111926265949197	2.81463049724876	0.00488333464442472	0.999220082937545
ENSMUSG00000080880	Gm14278	3.0097544913211	-0.00142427084720231	1.43402543293515	-0.000993197759601184	0.999207542972076	0.999759411985413
ENSMUSG00000090213	Peds1	1241.03206420718	0.000166181159778644	0.166162390144091	0.00100011295958452	0.999202025443514	0.999759411985413
ENSMUSG00000108323	Gm44945	0.79505053644931	-0.00455812438932695	4.45010813064295	-0.00102427272675471	0.999182748748172	0.999759411985413
ENSMUSG00000107240	Gm43231	7.00819670389412	-0.00136334510692973	1.24807342190589	-0.00109235969855669	0.999128423235013	0.999759411985413
ENSMUSG00000027715	Ccna2	62.5123475217548	-0.000447980928883211	0.390330256339953	-0.00114769716568691	0.999084270352056	0.999759411985413
ENSMUSG00000107815	Gm44257	36.7839625612938	0.000610999299268222	0.527347803936764	0.00115862680133866	0.999075549770312	0.999759411985413
ENSMUSG00000101406	Gm29200	1.09878921651645	0.00332054852612861	2.85112717349565	0.00116464412987142	0.999070748640018	0.999759411985413
ENSMUSG00000118439	Gm50468	0.507126713380812	-0.00651987887968433	5.5884908256019	-0.00116666182036402	0.999069138757019	0.999759411985413
ENSMUSG00000104515	Gm37163	1.98733716436377	-0.002841540054984	2.36918479868101	-0.00119937459355892	0.999043037758612	0.999759411985413
ENSMUSG00000057440	Mpp7	97.3709117170835	0.000370056721565694	0.296174076417154	0.00124945682634451	0.999003077948259	0.999759411985413
ENSMUSG00000005371	Fbxo11	2912.17581212067	-0.00018838584055521	0.14340355934155	-0.0013136761836331	0.998951838356661	0.999759411985413
ENSMUSG00000082974	Gm15129	1.24764296155374	-0.00411964455332433	3.11293763981459	-0.00132339450062665	0.998944084268316	0.999759411985413
ENSMUSG00000042286	Stab1	583.076644520275	-0.000285959029286549	0.214435973536626	-0.00133354037837176	0.99893598903625	0.999759411985413
ENSMUSG00000034973	Dop1a	1097.37007447212	0.000294970106130133	0.208460534728941	0.00141499256208701	0.998870999657808	0.999759411985413
ENSMUSG00000052014	A330070K13Rik	3.26162194656464	-0.00196691482671217	1.37759896300948	-0.00142778477592294	0.998860792958201	0.999759411985413
ENSMUSG00000016496	Cd274	29.9657478161694	-0.000867777322453044	0.598506794287592	-0.00144990387867855	0.998843144485882	0.999759411985413
ENSMUSG00000030428	Ttyh1	15918.6217257347	0.000130100573193858	0.0896769941531573	0.00145076866617164	0.998842454486018	0.999759411985413
ENSMUSG00000064472	Gm23407	0.747057679958554	-0.00579368033022586	3.81543570678052	-0.0015184845914006	0.998788425054312	0.999759411985413
ENSMUSG00000036087	Slain2	527.737770047566	-0.000306836736898629	0.200347359329238	-0.00153152373919934	0.998778021331695	0.999759411985413
ENSMUSG00000097455	Gm26891	2.447635842217	0.00334205026554603	2.13612298314023	0.00156454019357678	0.99875167804406	0.999759411985413
ENSMUSG00000036162	Fam219aos	0.833249474341499	0.00476841778532419	2.95154276795719	0.00161556791149751	0.998710963867231	0.999759411985413
ENSMUSG00000083161	Gm11427	2.81867787826757	0.00269367749848941	1.65374174725179	0.00162883805948891	0.998700375834961	0.999759411985413
ENSMUSG00000074220	Zfp382	232.343659964551	-0.00110346274132757	0.665293242574944	-0.00165861107660848	0.998676620436365	0.999759411985413
ENSMUSG00000030505	Prmt3	718.70706045511	-0.000230175376334477	0.130157498267457	-0.00176843731170597	0.9985889919077	0.999759411985413
ENSMUSG00000031520	Vegfc	128.350364980843	-0.000417824854100663	0.231993909831647	-0.00180101647669919	0.998562997536348	0.999759411985413
ENSMUSG00000090004	Gm16125	0.815196336265283	0.00579633752905419	3.20006480461161	0.00181131879601347	0.998554777488235	0.999759411985413
ENSMUSG00000022598	Psca	2.24650569755318	0.00391925931681529	2.15589538670734	0.00181792648241671	0.998549505325951	0.999759411985413
ENSMUSG00000100211	1700064M15Rik	2.27726587004303	-0.00316373990114418	1.71102456882608	-0.00184903242115033	0.998524686419404	0.999759411985413
ENSMUSG00000014245	Pigl	160.49584579242	0.000556117469210744	0.297374831821329	0.00187008922646445	0.998507885548592	0.999759411985413
ENSMUSG00000107462	Gm7384	0.469863543673666	0.0105968707356089	5.66473477395495	0.00187067376646311	0.998507419153968	0.999759411985413
ENSMUSG00000038555	Reep2	6286.27950043159	-0.000326738503069322	0.173854737910942	-0.00187937646678743	0.998500475415948	0.999759411985413
ENSMUSG00000092060	Bend4	346.28694480503	-0.000380123334216191	0.199795370792345	-0.00190256327115441	0.998481975055806	0.999759411985413
ENSMUSG00000031955	Bcar1	1826.09018972276	-0.000284799485710188	0.142851553949011	-0.00199367439721268	0.998409279032979	0.999759411985413
ENSMUSG00000008822	Acyp1	501.379993231317	0.000512404293167805	0.254695803973467	0.00201182856244143	0.998394794133879	0.999759411985413
ENSMUSG00000029664	Tfpi2	1.46066078604077	-0.00572904387886393	2.81847216567462	-0.00203267711799192	0.998378159427304	0.999759411985413
ENSMUSG00000081008	Gm13314	0.761459092227322	-0.00928873053452731	4.54308837142075	-0.00204458504328466	0.998368658297305	0.999759411985413
ENSMUSG00000109236	Gm44833	0.979973934153721	-0.00744922871711481	3.62638273080617	-0.00205417609504742	0.998361005761252	0.999759411985413
ENSMUSG00000103509	Gm38372	58.448157801369	-0.00154390264029853	0.736921781939549	-0.00209506989498267	0.998328377299871	0.999759411985413
ENSMUSG00000097960	A330074K22Rik	40.434660408634	-0.000902808986047277	0.423336272185632	-0.00213260484717311	0.998298428807939	0.999759411985413
ENSMUSG00000043313	Pcdhb19	150.797500015909	0.000593497510742753	0.275617671480264	0.0021533362050236	0.998281887615567	0.999759411985413
ENSMUSG00000111374	Gm50490	88.1042364566174	-0.000766114188313701	0.355662048529631	-0.00215405099161114	0.998281317299708	0.999759411985413
ENSMUSG00000001383	Zmat2	6222.3077111422	-0.000379676777891653	0.176015108651034	-0.00215706924707467	0.998278909085868	0.999759411985413
ENSMUSG00000109013	Gm44723	0.537891427845523	-0.00983057949990734	4.41847077050164	-0.00222488277291269	0.998224801850466	0.999759411985413
ENSMUSG00000069913	Anp32-ps	1.54089780463024	0.0051702662681912	2.29998431193057	0.00224795718882594	0.998206391176301	0.999759411985413
ENSMUSG00000019996	Map7	1772.2905268332	-0.000273657553954231	0.120974682233981	-0.00226210599524404	0.99819510209081	0.999759411985413
ENSMUSG00000020111	Micu1	3200.52783260857	0.000276376842032772	0.122016992296205	0.00226506846982302	0.998192738384137	0.999759411985413
ENSMUSG00000025810	Nrp1	272.302183016675	-0.000883891509797622	0.386844334124003	-0.00228487645243446	0.998176933941529	0.999759411985413
ENSMUSG00000118263	Gm42064	7.35033974159313	-0.00240555630678907	1.03455330852022	-0.00232521252117	0.998144750500543	0.999759411985413
ENSMUSG00000110147	Gm45324	2.04974229761292	0.0127164431341115	5.45792239316933	0.00232990545084084	0.998141006094556	0.999759411985413
ENSMUSG00000113808	Gm47988	1.22569612003389	0.00657280704701929	2.78785906540639	0.00235765398924897	0.998118866024987	0.999759411985413
ENSMUSG00000111505	Gm48673	4.42711254837436	0.00503689027671907	2.11440075042647	0.0023821833565388	0.998099294476503	0.999759411985413
ENSMUSG00000086006	Gm13293	19.5830199606369	-0.0016229398860719	0.681011784812146	-0.0023831303984256	0.998098538848548	0.999759411985413
ENSMUSG00000056228	Cars2	412.964808980419	0.000339476995419848	0.141874500815953	0.00239279781403591	0.998090825388882	0.999759411985413
ENSMUSG00000111828	D830035M03Rik	16.7398084619989	-0.00152153735412088	0.629031011135616	-0.00241885905016668	0.998070031591116	0.999759411985413
ENSMUSG00000081103	Rps12-ps26	4.08762526619366	0.00367069062697615	1.44533070640978	0.0025396890903219	0.997973623463955	0.999759411985413
ENSMUSG00000069014	Gm5641	0.773464357091343	-0.00916056477372646	3.56537150678047	-0.00256931563970411	0.99794998497474	0.999759411985413
ENSMUSG00000117416	Gm5064	0.626604551982429	-0.0101226213633955	3.90288658036402	-0.00259362427141078	0.997930589557433	0.999759411985413
ENSMUSG00000025134	Alyref	879.727139135385	-0.000554625872431811	0.211902845836107	-0.00261735924424903	0.997911651853335	0.999759411985413
ENSMUSG00000022304	Dpys	18.7963345169958	-0.00178576329505643	0.669199955701817	-0.00266850480165323	0.997870843745257	0.999759411985413
ENSMUSG00000111313	Gm18942	4.11482818755346	-0.00334570662169648	1.22426127494522	-0.00273283709136857	0.997819514191731	0.999759411985413
ENSMUSG00000084137	Gm9085	1.23520103178449	-0.00934514316092578	3.40697691994382	-0.00274294290231936	0.99781145095142	0.999759411985413
ENSMUSG00000036281	Snapc4	1545.74296068535	-0.000568421054031984	0.206641822766095	-0.0027507551299303	0.997805217719139	0.999759411985413
ENSMUSG00000079593	4933416I08Rik	1758.52493325842	0.000740914805468892	0.267139525554406	0.00277351247042623	0.997787060057779	0.999759411985413
ENSMUSG00000105999	Gm2213	0.492477567494737	0.0156957308145664	5.6422554013661	0.0027818185633295	0.997780432780057	0.999759411985413
ENSMUSG00000027603	Ggt7	5940.41201349478	0.000430408896339267	0.152888452679156	0.00281518249937751	0.997753812314839	0.999759411985413
ENSMUSG00000029700	Slc13a1	3.09094042725157	-0.00495159393208169	1.73479724657449	-0.00285427818257093	0.997722618598159	0.999759411985413
ENSMUSG00000030554	Synm	1134.34267757943	-0.000403208435758555	0.140979831664073	-0.00286004339059874	0.997718018646459	0.999759411985413
ENSMUSG00000031668	Eif2ak3	652.073505958217	-0.000433224590505928	0.151353168469721	-0.00286234239352972	0.997716184315023	0.999759411985413
ENSMUSG00000089941	Gm16168	22.1963720681965	0.00179512560604474	0.617309685621702	0.00290798224595624	0.997679769132981	0.999759411985413
ENSMUSG00000039660	Spout1	985.436559512249	0.000359182746697209	0.120398830210144	0.00298327438954591	0.9976196949547	0.999759411985413
ENSMUSG00000104935	Gm43414	4.2472558617287	-0.00432763929379275	1.42600636472445	-0.00303479661861747	0.997578586349695	0.999759411985413
ENSMUSG00000074547	Rps8-ps4	0.849535415171645	0.0122610641786963	4.04015676074247	0.00303479911914187	0.997578584354574	0.999759411985413
ENSMUSG00000036027	Pou2af2	0.613148563893341	0.0130259695413451	4.24759335970826	0.00306667056806958	0.997553154735882	0.999759411985413
ENSMUSG00000110240	Gm45486	4.1455866816115	-0.00467925731168323	1.46247851747258	-0.00319953917666416	0.99744714144488	0.999759411985413
ENSMUSG00000033186	Mzt1	2202.4708566236	-0.000461214799446084	0.143946248633517	-0.00320407654818657	0.997443521164753	0.999759411985413
ENSMUSG00000085672	Gm16193	0.522979696310685	-0.0130748784494447	4.03436654890091	-0.00324087518844978	0.997414160250277	0.999759411985413
ENSMUSG00000085244	Spag17os	1.11511042072072	-0.00994543031702019	2.96910242877868	-0.00334964204017413	0.997327377329779	0.999759411985413
ENSMUSG00000034686	Prr7	3774.75198653269	0.00122476534758722	0.354105217078186	0.00345876109279914	0.997240313426919	0.999759411985413
ENSMUSG00000104974	Gm43686	1.40967952743046	0.0107878778793168	3.11165679202781	0.00346692408589399	0.997233800339809	0.999759411985413
ENSMUSG00000108233	Gm44084	0.746990453705986	0.0146443329129595	4.21782339346003	0.00347201187599897	0.997229740895068	0.999759411985413
ENSMUSG00000029545	Acads	293.639712227611	-0.000873929226166644	0.25169367158006	-0.00347219388028459	0.997229595677534	0.999759411985413
ENSMUSG00000097766	5730420D15Rik	3.34336057391071	-0.00485454847576794	1.39403183444104	-0.0034823799255018	0.997221468438455	0.999759411985413
ENSMUSG00000118155	Gm50136	1.99341271364891	-0.00781378108056855	2.22483747746201	-0.00351206825654615	0.997197780722337	0.999759411985413
ENSMUSG00000057836	Xlr3a	16.171934674763	0.00301219491925511	0.856942935966753	0.00351504726024368	0.997195403835952	0.999759411985413
ENSMUSG00000073647	Gm10557	59.2513481562138	-0.00257405990928964	0.704619295505471	-0.00365312151641135	0.997085237226382	0.999759411985413
ENSMUSG00000026237	Nmur1	3.03162134977958	0.00592220040369455	1.59645527375832	0.00370959368611229	0.997040179259392	0.999759411985413
ENSMUSG00000065422	Mir221	4.98519240896314	0.00481593285112256	1.27195470783842	0.00378624554903126	0.996979020350975	0.999759411985413
ENSMUSG00000018669	Cdk5rap3	1105.90311968383	-0.000648785443467527	0.170967027607947	-0.00379479863775424	0.996972196022562	0.999759411985413
ENSMUSG00000049907	Rasl11b	2354.09035730307	-0.000545345209126011	0.143568884293381	-0.00379849165653196	0.996969249441133	0.999759411985413
ENSMUSG00000017764	Zswim1	653.346051485363	0.000536163350568234	0.139164195003016	0.00385273920893672	0.996925966473345	0.999759411985413
ENSMUSG00000025333	Gpr143	3.09493775704851	-0.0072822193607723	1.85235479534973	-0.00393133074670904	0.996863259973702	0.999759411985413
ENSMUSG00000087903	Gm22039	0.857531245210228	0.0136574812156137	3.47303345548655	0.00393243583474217	0.996862378247838	0.999759411985413
ENSMUSG00000099655	2310034G01Rik	28.0827400750188	0.00218747406048274	0.55562184799031	0.00393698352286696	0.996858749745784	0.999759411985413
ENSMUSG00000103996	4833421G17Rik	1.80235038641073	-0.0135638424344842	3.39632538807085	-0.00399368166611052	0.996813511528331	0.999759411985413
ENSMUSG00000103749	Pcdhgb5	51.5862561789815	-0.00205917549567554	0.513176198750364	-0.00401260912078511	0.996798409725476	0.999759411985413
ENSMUSG00000033419	Snap91	13498.4468932813	-0.000475497117164675	0.117243522986522	-0.00405563655076567	0.996764079082758	0.999759411985413
ENSMUSG00000021519	Mterf3	396.092748934388	0.000736494192393935	0.180678594981904	0.00407626698927839	0.99674761851045	0.999759411985413
ENSMUSG00000028476	Reck	302.531430820533	0.000919623010162794	0.222751180548691	0.00412847648168479	0.996705961713068	0.999759411985413
ENSMUSG00000089125	Gm26403	1.20410277814334	-0.0106830308929565	2.57655718820912	-0.00414624249050025	0.996691786610251	0.999759411985413
ENSMUSG00000032089	Il10ra	208.044241257243	0.000851673711728437	0.205280460603082	0.00414882989460542	0.996689722178219	0.999759411985413
ENSMUSG00000075327	Zbtb2	389.145032190381	0.000779636881303341	0.187369081298292	0.00416096869291981	0.996680036902057	0.999759411985413
ENSMUSG00000092247	Gm20426	0.553367412052705	-0.0229226188983226	5.48664899599116	-0.00417789053301406	0.996666535344463	0.999759411985413
ENSMUSG00000099891	Gm5575	0.495141612007114	0.0169301167142045	4.02613639965362	0.00420505294248377	0.996644863067688	0.999759411985413
ENSMUSG00000035697	Arhgap45	284.251845641879	0.000838945067621506	0.19922360601438	0.00421107259528749	0.996640060122179	0.999759411985413
ENSMUSG00000034435	Tmem30b	6.10433562332533	0.00450263266709129	1.06372374772046	0.00423289663010752	0.996622647216937	0.999759411985413
ENSMUSG00002076270	Gm55203	0.941024789275487	0.0185543700749386	4.3532635397211	0.00426217478120503	0.996599286842938	0.999759411985413
ENSMUSG00000030643	Rab30	609.359499581477	0.000664701431966403	0.154138803970228	0.00431235623246947	0.996559248205709	0.999759411985413
ENSMUSG00000113081	Gm3333	10.3655526995507	-0.00390316941257008	0.90110431267682	-0.00433154004221257	0.996543941883054	0.999759411985413
ENSMUSG00000103601	Gm18150	0.99259694549419	-0.0155997886355119	3.59176594446839	-0.00434320857113111	0.996534631831557	0.999759411985413
ENSMUSG00000087624	9230111E07Rik	7.78798643590668	0.00408233451420389	0.932115857525734	0.00437964281075563	0.996505561790765	0.999759411985413
ENSMUSG00000111351	Gm48537	0.792705011496968	0.0163715023679269	3.71763850835122	0.00440373703122299	0.996486337569639	0.999759411985413
ENSMUSG00000016087	Fli1	90.4652747825686	0.00123136273962466	0.274471135219734	0.00448631051363149	0.996420454113786	0.999759411985413
ENSMUSG00000025500	Lmntd2	3.46324054780088	0.00672268770887431	1.47569549182056	0.00455560631996005	0.996365164624835	0.999759411985413
ENSMUSG00000030361	Klrb1a	1.07483213912976	0.0157830029654805	3.44048001140924	0.00458744213398748	0.99633976358577	0.999759411985413
ENSMUSG00000111027	Gm2981	1.47943478835902	0.0110496376686679	2.39067764237304	0.00462196888146735	0.996312215519079	0.999759411985413
ENSMUSG00000038538	Ubn2	1630.79723483045	0.00112209773187972	0.240758304806271	0.00466068131183524	0.996281327801271	0.999759411985413
ENSMUSG00000046994	Mars2	452.673826094687	-0.00119709547075591	0.255974341394672	-0.00467662291553737	0.996268608380422	0.999759411985413
ENSMUSG00000112662	Gm47922	1.32784902198752	0.0182754507857457	3.81518217312222	0.00479019086283622	0.996177995283824	0.999759411985413
ENSMUSG00000027582	Zgpat	1256.73252730413	0.00124752547966741	0.259726931322706	0.00480321957108631	0.996167599998254	0.999759411985413
ENSMUSG00000024164	C3	9.29402680106732	0.00591003207953072	1.21542247100569	0.0048625331689322	0.996120275146974	0.999759411985413
ENSMUSG00000085255	Taco1os	9.25656202730878	-0.00431867876069496	0.880091858819106	-0.00490707727542179	0.996084734516159	0.999759411985413
ENSMUSG00000051413	Plagl2	209.262304570187	-0.00123293873202408	0.24868289973642	-0.00495787500198394	0.996044204287455	0.999759411985413
ENSMUSG00000026650	Meig1	30.6129372164408	-0.00235366331163103	0.472191071559851	-0.00498455700116451	0.996022915395316	0.999759411985413
ENSMUSG00000030041	M1ap	2.72981492599324	-0.00956513713130259	1.91388167079138	-0.00499776829324431	0.996012374440635	0.999759411985413
ENSMUSG00000114230	Gm48239	135.324883357225	-0.00333767348014643	0.667793645263154	-0.00499806115829564	0.996012140771051	0.999759411985413
ENSMUSG00000114721	Gm47938	1.21870978142742	-0.0124211461176671	2.47273436622321	-0.0050232432109717	0.995992048652236	0.999759411985413
ENSMUSG00000087610	Gm16253	26.708243328316	0.00222584547677052	0.435128109926073	0.00511537964566041	0.995918535358112	0.999759411985413
ENSMUSG00000018398	Septin8	11777.016136955	0.000478980455877884	0.0924193749237687	0.00518268443465417	0.995864834617992	0.999759411985413
ENSMUSG00000108701	Gm44616	31.8986055116082	-0.00252959055925984	0.488072739785865	-0.00518281467711077	0.995864730700942	0.999759411985413
ENSMUSG00000084143	Gm13400	0.552134551100433	-0.0259182236253392	4.9011864143876	-0.00528815299684488	0.995780684033884	0.999759411985413
ENSMUSG00000055567	Unc80	6222.91485342199	-0.00109873257805175	0.207701623770253	-0.00528995661231373	0.995779244977076	0.999759411985413
ENSMUSG00000022179	4931414P19Rik	214.185949637736	-0.00128178467698734	0.242195946623056	-0.00529234570131867	0.995777338786528	0.999759411985413
ENSMUSG00000035274	Tpbg	188.824725740687	0.00154106066195792	0.290642070842919	0.00530226287436137	0.995769426138291	0.999759411985413
ENSMUSG00000108841	Frmpd2	33.445684229378	0.00326196958558922	0.608855749521708	0.0053575409087484	0.995725321274574	0.999759411985413
ENSMUSG00000086193	Gm11508	6.86531026194507	0.00573770585067897	1.06309459393639	0.00539717338739687	0.995693699588946	0.999759411985413
ENSMUSG00000025786	Zdhhc3	1982.59407868941	-0.000496165999206042	0.0914656425924601	-0.00542461611970289	0.995671803777066	0.999759411985413
ENSMUSG00000112879	Gm47726	1.47521615250521	-0.0146251548969639	2.66930862065228	-0.00547900485684195	0.995628408488334	0.999759411985413
ENSMUSG00000085307	Gm11525	6.66965396646708	-0.00621174588904336	1.12161107348755	-0.00553823516535772	0.995581150256673	0.999759411985413
ENSMUSG00000071419	Rps15-ps2	9.96500016919572	0.00464325457571077	0.824884231914068	0.00562897725046401	0.995508749676589	0.999759411985413
ENSMUSG00000112581	1700022H01Rik	4.86128437860384	-0.00705567843844778	1.24550349490314	-0.00566492062633391	0.995480071469171	0.999759411985413
ENSMUSG00000093688	Gm8488	1.49787186900852	-0.0156766343826449	2.74033113659504	-0.00572070804629973	0.995435560269367	0.999759411985413
ENSMUSG00000115592	Mcpt-ps1	0.47617145377355	0.0328177241373104	5.73446267120625	0.00572289437022477	0.995433815863817	0.999759411985413
ENSMUSG00000066647	Gm5113	882.754079601811	0.000648734646407412	0.113306855986579	0.0057254668374547	0.995431763365558	0.999759411985413
ENSMUSG00000077416	Gm23747	2.43451853542467	-0.00882261073613687	1.54014934759623	-0.00572841247500229	0.995429413125379	0.999759411985413
ENSMUSG00000005262	Ufd1	2257.37083897423	0.000681004940904267	0.116097140041858	0.00586582012837469	0.995319779522523	0.999759411985413
ENSMUSG00000038623	Tm6sf1	324.209170728297	0.00169528154780343	0.287981103634886	0.00588678050887941	0.995303055847274	0.999759411985413
ENSMUSG00000026894	Morn5	15.3120800249169	0.00436285527624805	0.738835846293061	0.00590504006828808	0.995288487079955	0.999759411985413
ENSMUSG00000016200	Syt14	462.87593445046	-0.0012755364099492	0.214535431561681	-0.00594557458720972	0.995256145780875	0.999759411985413
ENSMUSG00000098442	Mir6959	0.546554640193608	0.0265078065391792	4.43605974370161	0.00597552965259663	0.995232245521256	0.999759411985413
ENSMUSG00000030867	Plk1	70.5511511773005	-0.00265188141998938	0.442025988580959	-0.00599937896978127	0.995213216860377	0.999759411985413
ENSMUSG00000031256	Cstf2	2148.56861784841	0.00132322444298006	0.220267366745475	0.0060073557991415	0.995206852386077	0.999759411985413
ENSMUSG00000027823	Gmps	1986.3666821574	0.000848084055139915	0.139357753548322	0.00608566106690175	0.995144374964023	0.999759411985413
ENSMUSG00000001542	Ell2	645.433219281771	0.00115686141256009	0.1896997737043	0.00609838056192612	0.995134226463643	0.999759411985413
ENSMUSG00000026709	Dars2	333.615089345125	-0.00115903443779011	0.188213577522645	-0.00615808090492655	0.995086593376139	0.999759411985413
ENSMUSG00000039860	Srrm3	3319.91982821959	0.00106001674142912	0.171864057242189	0.00616776281462597	0.995078868476574	0.999759411985413
ENSMUSG00000066643	Wdr35	1070.84739372757	-0.000889031751400191	0.143581745354166	-0.00619181602234504	0.995059677159958	0.999759411985413
ENSMUSG00000082855	Gm14537	0.743117368382807	0.0195731541191531	3.15218812248706	0.00620938641939619	0.995045658280921	0.999759411985413
ENSMUSG00000085351	Gm12472	1.57442528329194	0.0158318273019312	2.52964879997212	0.00625850801981116	0.995006465675913	0.999759411985413
ENSMUSG00000079033	Mef2b	19.3239892479971	-0.00443250194084531	0.700807970459543	-0.00632484521821116	0.994953537297113	0.999759411985413
ENSMUSG00000116762	Gm46560	2.92434366408701	0.0123043879697984	1.82868066457379	0.00672856021730083	0.994631426195255	0.999759411985413
ENSMUSG00000109397	Gm45117	0.502883585135261	0.0270444588340466	4.01341292709503	0.00673851889285207	0.99462348050192	0.999759411985413
ENSMUSG00000085940	4930405D11Rik	0.664362068579164	-0.0291893047313632	4.31234992915522	-0.00676876997713434	0.99459934417928	0.999759411985413
ENSMUSG00000030339	Ltbr	294.429863736448	-0.00139528230356848	0.20261863444455	-0.00688624867793352	0.994505611922428	0.999759411985413
ENSMUSG00000101505	1700109G14Rik	0.537423337021412	0.0305113521756674	4.41612634173444	0.00690907592188227	0.994487398850189	0.999759411985413
ENSMUSG00000021697	Depdc1b	9.24403409034591	0.00653892510217528	0.944652071000388	0.00692204601346033	0.994477050461826	0.999759411985413
ENSMUSG00000112893	Gm9583	0.813174673960868	0.0246813162381607	3.56137139093777	0.006930284300302	0.99447047741761	0.999759411985413
ENSMUSG00000042613	Pbxip1	1577.16721615294	0.000999566985336778	0.143662899836087	0.00695772524762649	0.994448583237273	0.999759411985413
ENSMUSG00000097324	Carmn	7.50820334971417	0.0113337526057375	1.62854822222038	0.00695942094381763	0.994447230300218	0.999759411985413
ENSMUSG00000087652	Gm15918	2.73114994291511	0.0127537916276188	1.83197021014786	0.00696178985715574	0.994445340226627	0.999759411985413
ENSMUSG00000003644	Rps6ka1	466.658171879458	-0.00126305870602798	0.180806342805189	-0.00698569909900156	0.994426263875575	0.999759411985413
ENSMUSG00000092309	4930518C09Rik	1.2353734266243	0.0163134618773442	2.33207349082716	0.00699526063029773	0.994418635063777	0.999759411985413
ENSMUSG00000087445	Gm14286	125.861520668949	0.00280418261250522	0.396984068085329	0.00706371574564669	0.994364017133596	0.999759411985413
ENSMUSG00000087618	Gm14114	2.52671561632667	-0.0150752442466219	2.12986754481047	-0.007078019608944	0.994352604587213	0.999759411985413
ENSMUSG00000028807	Zbtb8a	184.76264131899	-0.00201365984919903	0.283821694656825	-0.00709480595425869	0.994339211357744	0.999759411985413
ENSMUSG00000029596	Sdsl	119.710646174248	-0.0024486868531225	0.344354596730213	-0.0071109457413195	0.994326333995674	0.999759411985413
ENSMUSG00000091049	Gm1979	1.19034910226484	-0.0190605340418284	2.67667638947955	-0.00712097066225272	0.994318335468551	0.999759411985413
ENSMUSG00000073514	Dok6	2099.93061180756	0.00169380608343945	0.237827965412878	0.00712198029571054	0.99431752991803	0.999759411985413
ENSMUSG00000071068	Treml2	10.5757429603044	0.00735054851213966	1.03062965242534	0.0071320949235663	0.994309459817588	0.999759411985413
ENSMUSG00000057315	Arhgap24	123.827093187343	0.00191189042144793	0.267927016419974	0.00713586276962476	0.99430645358789	0.999759411985413
ENSMUSG00000016503	Gtf3a	199.483557376387	0.00143000553325611	0.200361438833112	0.00713712948751186	0.994305442918982	0.999759411985413
ENSMUSG00000020448	Rnf185	939.272706464282	-0.000907942602847921	0.126611707104661	-0.00717107938602697	0.994278355512309	0.999759411985413
ENSMUSG00000081494	Gm14130	0.689567506421602	-0.037331643416463	5.18018927757943	-0.00720661763809277	0.994250000822357	0.999759411985413
ENSMUSG00000028136	Snx27	3472.82069394303	-0.000667961566388753	0.0925204714367715	-0.00721960833117067	0.994239636018555	0.999759411985413
ENSMUSG00000071324	Armc2	296.53582883626	-0.00118539645130974	0.163629000320296	-0.0072444154091841	0.994219843351615	0.999759411985413
ENSMUSG00000115777	Gm32815	4.91753644859614	0.00912191502395372	1.25497228009798	0.00726861873255202	0.994200532402016	0.999759411985413
ENSMUSG00000022313	Utp23	211.381988147032	0.00153217548903259	0.209021234872921	0.00733023843230144	0.994151368304742	0.999759411985413
ENSMUSG00000108034	4930557K07Rik	8.99597145588226	-0.0071789824836903	0.977513083324237	-0.00734412930748371	0.994140285288225	0.999759411985413
ENSMUSG00000112875	Gm48074	1.15406787931086	-0.0221475066402106	2.99915810748081	-0.0073845745527613	0.994108015526528	0.999759411985413
ENSMUSG00000102801	Gm37478	18.0507074453776	0.00753462320859513	1.01731928788092	0.00740635049227249	0.994090641315725	0.999759411985413
ENSMUSG00000105926	Gm43386	0.495327892303796	0.045041844578575	6.06241096046948	0.00742969173028266	0.994072018214681	0.999759411985413
ENSMUSG00000105239	Gm43091	1.01538781083318	0.0236641131770499	3.18302672242289	0.00743446890041719	0.994068206689654	0.999759411985413
ENSMUSG00000080744	Gm12710	0.869680596041398	0.023805106138069	3.20174414451063	0.00743504323382077	0.994067748450563	0.999759411985413
ENSMUSG00000038607	Gng10	12.0864015372678	0.00651743095375199	0.873626618375921	0.00746020189479568	0.994047675300109	0.999759411985413
ENSMUSG00000117947	Gm50226	2.68191860556078	0.013131512595412	1.75609191193763	0.00747769094894527	0.994033721443034	0.999759411985413
ENSMUSG00000033819	Ppp1r16a	3273.37523048597	0.00100076554311325	0.133772807323351	0.00748108351119697	0.994031014645704	0.999759411985413
ENSMUSG00000076749	Trgc1	0.553248797144294	0.0323422825015144	4.30989151316899	0.00750419874901529	0.994012571872023	0.999759411985413
ENSMUSG00000050846	Zfp623	286.492987514642	-0.00168431969678887	0.223868283197769	-0.00752370846253783	0.99399700581225	0.999759411985413
ENSMUSG00000108379	A730082K24Rik	0.635804383840475	-0.0395922085786548	5.26170505469424	-0.00752459671667314	0.99399629710805	0.999759411985413
ENSMUSG00000118640	Gm7582	0.635804383840475	-0.0395922085786548	5.26170505469424	-0.00752459671667314	0.99399629710805	0.999759411985413
ENSMUSG00000031786	Drc7	13.7410184510357	0.00663582902261386	0.870815113443338	0.007620250177302	0.993919978876792	0.999759411985413
ENSMUSG00000019834	Slc22a16	0.564873309285721	0.0366444294787208	4.80176563709499	0.0076314489811065	0.993911043783945	0.999759411985413
ENSMUSG00000097743	Gm16973	153.296387972056	0.00180032586188716	0.23583284369988	0.0076339064298366	0.993909083080658	0.999759411985413
ENSMUSG00000102833	Gm9694	5.09799568620485	0.00973465711837639	1.27287588965367	0.00764776613140582	0.993898024961563	0.999759411985413
ENSMUSG00000117935	Gm8717	7.18590327839909	0.00724180106370051	0.942282860497735	0.00768537916510041	0.993868014984646	0.999759411985413
ENSMUSG00000089883	Gm3355	1.3100291385796	0.0190432470027263	2.46057203270089	0.00773935765734243	0.993824947659931	0.999759411985413
ENSMUSG00000085253	Gm16833	1.07945198615466	0.0207430385722762	2.66222375154829	0.00779162103118211	0.993783248778153	0.999759411985413
ENSMUSG00000036745	Ttll7	5040.39728059031	0.00106169067011822	0.135615174548371	0.00782870112916113	0.993753664042792	0.999759411985413
ENSMUSG00000106961	Gm43128	4.05734475821702	0.00935706584283271	1.1853342872024	0.00789403119766074	0.993701539800481	0.999759411985413
ENSMUSG00000045934	Mtmr11	117.61437646379	-0.00236010637919364	0.298959033971458	-0.00789441398656301	0.993701234388642	0.999759411985413
ENSMUSG00000048485	Zbtb8b	186.539560129643	-0.00167517881254353	0.211876438402184	-0.00790639499689766	0.993691675223803	0.999759411985413
ENSMUSG00000061165	Or8a1b	0.606780813193748	-0.0340859681385872	4.25206144658254	-0.00801633950186272	0.993603954980836	0.999759411985413
ENSMUSG00000056973	Ces1d	0.841540933036672	0.0350102004896283	4.36000659084634	0.00802985035920147	0.993593175223315	0.999759411985413
ENSMUSG00002075591	Gm54561	0.650133170234442	0.0319085405960223	3.95578585915296	0.0080662962385064	0.993564096560664	0.999759411985413
ENSMUSG00000117238	Gm57191	6.4861515045064	0.00908127387284378	1.12125505746983	0.00809920438025593	0.993537840520117	0.999759411985413
ENSMUSG00000098558	Mir7049	1.2786244529785	0.018663850315567	2.27554418178963	0.00820192834088971	0.993455881380328	0.999759411985413
ENSMUSG00000048581	E130311K13Rik	226.932327677453	0.0017190042777725	0.206981528101361	0.00830510960828681	0.993373557444169	0.999759411985413
ENSMUSG00000028156	Eif4e	3198.17350948885	0.0010817315874455	0.130240538523416	0.00830564430790503	0.993373130830313	0.999759411985413
ENSMUSG00000041921	Metap1d	678.445809258689	-0.00137780697753038	0.165644777611501	-0.00831784133129661	0.993363399349817	0.999759411985413
ENSMUSG00000106896	G630022F23Rik	27.6305877816907	0.00447810804642911	0.538163886517648	0.00832108612007776	0.993360810472539	0.999759411985413
ENSMUSG00000057246	Tsbp1	28.7129925650157	0.00482504360353104	0.572139187903153	0.00843333878459621	0.993271248947324	0.999759411985413
ENSMUSG00000013662	Atad1	2697.11462642758	0.00134658370710981	0.159300594737895	0.00845309905669478	0.993255483093267	0.999759411985413
ENSMUSG00000111210	Gm18378	0.438997828850411	0.0511021677408879	6.04258676444278	0.00845700189885487	0.993252369187069	0.999759411985413
ENSMUSG00000005150	Wdr83	1029.47963882824	0.00127858104195751	0.151021850193073	0.00846619903227856	0.993245031199007	0.999759411985413
ENSMUSG00000070419	Cyp3a57	0.71683353050869	0.0354385016458165	4.1702594620244	0.00849791289211855	0.993219728110113	0.999759411985413
ENSMUSG00000092368	A930015D03Rik	0.561338123617367	0.0367086960002212	4.3195982960584	0.0084981735532486	0.993219520140131	0.999759411985413
ENSMUSG00000048251	Bcl11b	1394.53255892492	0.0017645853679351	0.207063731888644	0.00852194322897683	0.99320055536959	0.999759411985413
ENSMUSG00000067795	4930444P10Rik	21.5568987230504	0.00464598596617031	0.543028435329277	0.008555695547238	0.993173625897711	0.999759411985413
ENSMUSG00000101111	Gm28437	1093.54179740614	0.0048597074798133	0.567297635733316	0.0085664158877225	0.993165072617	0.999759411985413
ENSMUSG00000072772	Grcc10	263.616796485032	0.00237438619192908	0.272128021418197	0.00872525431065476	0.993038342628464	0.999759411985413
ENSMUSG00000030187	Klra2	0.693373898597415	0.0364819521057023	4.15022723542118	0.00879035051245814	0.992986405365896	0.999759411985413
ENSMUSG00000053519	Kcnip1	714.238997967199	0.00153354042738234	0.173265302231612	0.00885082245337488	0.992938157614825	0.999759411985413
ENSMUSG00000116321	Gm49522	3.95180608711464	-0.0151790782269293	1.71204730560428	-0.00886603902663294	0.99292601702231	0.999759411985413
ENSMUSG00000099564	Gm28729	3.48429644668499	-0.0187766351742335	2.11000168201616	-0.00889887213563355	0.992899821024983	0.999759411985413
ENSMUSG00000028644	Ermap	15.5103632279605	0.0082119871180896	0.922188552038469	0.00890488946098632	0.992895020084212	0.999759411985413
ENSMUSG00000047953	Gp5	49.5403455707065	0.0039410492989026	0.442260753786464	0.00891114408222044	0.992890029816496	0.999759411985413
ENSMUSG00000022554	Hgh1	416.514192293884	0.00183566720402689	0.204221389731284	0.00898861380995535	0.992828220392349	0.999759411985413
ENSMUSG00000110213	Gm45628	1.66757698580399	-0.0250302687055143	2.77791027446142	-0.00901046694546935	0.992810784819001	0.999759411985413
ENSMUSG00000034022	Cpsf1	2505.73082994747	-0.00140729346592982	0.155610898397749	-0.00904366905158992	0.992784294450487	0.999759411985413
ENSMUSG00000112039	Brcc3dc	6.59832020992526	0.0113869284359054	1.25885636726761	0.00904545485250319	0.992782869645788	0.999759411985413
ENSMUSG00000031372	Trex2	0.888654171568771	0.0350340248959688	3.86505668838838	0.00906429781514459	0.99276783575315	0.999759411985413
ENSMUSG00000024566	Atp9b	2373.02125277616	-0.000916985438178718	0.101153656950393	-0.00906527223853527	0.992767058307713	0.999759411985413
ENSMUSG00000052676	Zmat1	324.822848549724	0.0023429776330759	0.258225927770172	0.00907336321068898	0.992760602911442	0.999759411985413
ENSMUSG00000105700	Gm42772	164.410159562708	0.00550661976166299	0.606622931900296	0.00907750016045889	0.992757302239022	0.999759411985413
ENSMUSG00000054942	Miga1	3097.91101941485	-0.00122788060386524	0.134927589190108	-0.00910029306263825	0.992739116885421	0.999759411985413
ENSMUSG00000111509	Gm47266	0.658217387375394	0.0291046472131569	3.18454578203049	0.00913934017761225	0.992707963090815	0.999759411985413
ENSMUSG00000105461	Gm4742	1.08055234037285	0.0252403234236888	2.75313668290199	0.00916784247598045	0.992685222499718	0.999759411985413
ENSMUSG00000104017	Gm37363	10.9585053696954	-0.01100144628951	1.19773629066528	-0.00918519909202989	0.992671374506816	0.999759411985413
ENSMUSG00000112007	Gm18119	0.425353740122777	0.0477224595609774	5.17904877140253	0.00921452213859992	0.992647979090768	0.999759411985413
ENSMUSG00000092354	Gm20548	14.0829200486453	-0.00808009359627528	0.870466099345391	-0.00928249084295376	0.992593750230236	0.999759411985413
ENSMUSG00000064247	Plcxd1	436.977630145553	-0.00149563301144605	0.161004332724425	-0.00928939604380693	0.992588240914621	0.999759411985413
ENSMUSG00000021685	Otp	6.30449974869026	-0.0118417434122256	1.25968474112571	-0.00940056112900384	0.992499547882293	0.999759411985413
ENSMUSG00000020107	Anapc16	1706.27236598803	0.00149042374971308	0.157876731965163	0.00944042691510717	0.992467740998452	0.999759411985413
ENSMUSG00000117056	Gm18270	0.549955375111996	0.0364582456372294	3.85315718523106	0.00946191496598474	0.992450596780133	0.999759411985413
ENSMUSG00000023960	Enpp5	6113.06941748338	-0.00111517328352002	0.117529642642689	-0.00948844273193565	0.992429431635363	0.999759411985413
ENSMUSG00000007589	Tinf2	376.001968886286	-0.00153056999428337	0.161262854442012	-0.00949115033080191	0.992427271381305	0.999759411985413
ENSMUSG00000071052	Rpl7a-ps5	3.48697802249381	-0.0165642324930345	1.74198307364883	-0.0095088366492209	0.992413160377674	0.999759411985413
ENSMUSG00000044330	Gm9790	4.99401564794932	-0.0128630157989789	1.350666518188	-0.00952345795632475	0.99240149479069	0.999759411985413
ENSMUSG00000043192	Gpi-ps	84.7241838964094	0.00356758390106833	0.37265799140688	0.00957334602593596	0.992361691684688	0.999759411985413
ENSMUSG00000104189	Gm37822	0.638735956253358	-0.0508529555159099	5.27139307440842	-0.00964696709163865	0.992302953285486	0.999759411985413
ENSMUSG00000034263	Ints14	514.181240638734	0.00128802886233828	0.133516325422444	0.00964697656457343	0.992302945727529	0.999759411985413
ENSMUSG00000101315	Krtap28-13	1.03758325555817	0.0468931047369826	4.84766922068422	0.00967333013087968	0.992281919604939	0.999759411985413
ENSMUSG00000085558	4930412C18Rik	11.4738558543219	-0.00815444165889485	0.842674362640022	-0.00967685979355979	0.99227910347339	0.999759411985413
ENSMUSG00000106288	Gm43593	34.5239625420959	0.00541868195530717	0.559064626189202	0.00969240710549508	0.992266699094965	0.999759411985413
ENSMUSG00000074281	Gm12522	37.7106805409176	0.00441506674881428	0.45092340271854	0.00979116790611577	0.992187903116023	0.999759411985413
ENSMUSG00000060240	Cend1	10439.9293953553	-0.00168817853318657	0.172101793926675	-0.0098091861489011	0.992173527328658	0.999759411985413
ENSMUSG00000105530	Gm43829	20.6714908044767	0.0113038210547915	1.13867346673504	0.00992718403038173	0.992079383224911	0.999759411985413
ENSMUSG00000111301	Gm30671	2.23118928374808	-0.0218580691168642	2.17759141101175	-0.0100377274663793	0.99199118671855	0.999759411985413
ENSMUSG00000106988	Tsg101-ps	4.7579577444456	-0.0123438214389951	1.22714529402946	-0.0100589730483037	0.991974236052518	0.999759411985413
ENSMUSG00000041000	Trim62	737.178060668331	0.00169301073464697	0.167778623279509	0.0100907416067333	0.991948889696624	0.999759411985413
ENSMUSG00000047031	Vmn1r68	0.64166752866624	-0.0603862192713443	5.96860373837562	-0.0101173108348752	0.991927691601797	0.999759411985413
ENSMUSG00000106800	1700030N18Rik	1.69787017315339	0.0260087012721677	2.5450010562049	0.0102195247458765	0.991846140916491	0.999759411985413
ENSMUSG00000043727	F830045P16Rik	21.7804184319537	-0.00708709296029508	0.693375297622238	-0.0102211500533673	0.991844844176465	0.999759411985413
ENSMUSG00000031072	LTO1	616.639695450603	0.00122626838347163	0.119803513042468	0.0102356629812428	0.991833265141098	0.999759411985413
ENSMUSG00000112654	4930455C13Rik	6.6671484099089	0.014229298404667	1.38896502163747	0.0102445332913365	0.991826188028686	0.999759411985413
ENSMUSG00000061046	Haghl	2372.02665649692	-0.00191334849057812	0.186234585758956	-0.0102738623053324	0.991802788092703	0.999759411985413
ENSMUSG00000031090	Nadsyn1	166.881693830353	0.00222021144129365	0.215883555052569	0.010284300908205	0.991794459732632	0.999759411985413
ENSMUSG00000089695	Gm15946	4.06238336163074	0.0138931614608892	1.34912474224333	0.0102979072474704	0.991783604019465	0.999759411985413
ENSMUSG00000086968	4933431E20Rik	1721.28511131002	-0.00118895072094323	0.115147773189107	-0.0103254339012759	0.991761642095027	0.999759411985413
ENSMUSG00000087422	Gm13564	1.42892781902362	-0.0220789149246838	2.12881777852815	-0.0103714442576428	0.991724933107687	0.999759411985413
ENSMUSG00000025912	Mybl1	78.6730228822144	0.0034352503120132	0.331095760422206	0.0103753980649968	0.991721778595572	0.999759411985413
ENSMUSG00000084180	Gm15237	3.52340187115536	0.0163297567540809	1.55639726653477	0.0104920235374341	0.991628729996652	0.999759411985413
ENSMUSG00000064845	Gm26203	1.9310812229528	0.0255901367810657	2.42186229251349	0.0105663054667354	0.991569464877384	0.999759411985413
ENSMUSG00000026721	Rabgap1l	3411.90340395856	0.00196855739296814	0.184589501482975	0.0106645143800321	0.991491109916677	0.999759411985413
ENSMUSG00000038895	Zfp653	791.680615007916	-0.00196413314683254	0.183854900678453	-0.0106830611508564	0.991476312577536	0.999759411985413
ENSMUSG00000069833	Ahnak	724.657658098245	-0.0040945955633099	0.383131478428526	-0.0106871812780942	0.991473025379283	0.999759411985413
ENSMUSG00000040560	Wdr7	4638.81669518605	0.00116693137227216	0.10846612493676	0.0107584867897929	0.991416135083104	0.999759411985413
ENSMUSG00000053391	Or13a1	0.492396319890914	0.0609523283856783	5.63091341974301	0.01082458987417	0.99136339552371	0.999759411985413
ENSMUSG00000105278	Gm42630	0.492396319890914	0.0609523283856783	5.63091341974301	0.01082458987417	0.99136339552371	0.999759411985413
ENSMUSG00000020121	Srgap1	366.998474036507	0.00221064733721657	0.204103880286351	0.0108309912291481	0.991358288280803	0.999759411985413
ENSMUSG00000116875	Morf4l1-ps1	65.9019045943784	-0.00578784834221575	0.533586975325045	-0.0108470570120081	0.991345470393675	0.999759411985413
ENSMUSG00000117068	Vmn1r-ps140	0.426404549031561	-0.0640845483288395	5.86059916775793	-0.0109348116966266	0.991275456438089	0.999759411985413
ENSMUSG00000006356	Crip2	7202.26492646431	-0.0020670597504996	0.187599254471162	-0.0110184859546835	0.991208698061342	0.999759411985413
ENSMUSG00000109550	Gm44892	1.46386644397681	0.0285930572591421	2.59325140434619	0.0110259488190082	0.991202743918811	0.999759411985413
ENSMUSG00000116763	Gm41492	2.67359196611354	0.0181130455771357	1.64058980057962	0.0110405694163991	0.991191079079902	0.999759411985413
ENSMUSG00000082630	Gm14834	0.634788172522915	0.0460373810231843	4.15814507654403	0.0110716149089842	0.991166309874591	0.999759411985413
ENSMUSG00000039759	Thap3	489.33102814995	-0.00283572086098326	0.255844102695085	-0.0110837843480132	0.99115660066283	0.999759411985413
ENSMUSG00000043153	Crppa	188.70965055237	0.00249865963390761	0.224807464681603	0.0111146648864462	0.991131963075619	0.999759411985413
ENSMUSG00000106663	Gm42839	3.06135943033566	-0.0206588279485847	1.85479527072205	-0.0111380637392624	0.991113294647791	0.999759411985413
ENSMUSG00000114284	9630015K15Rik	12.2415926850983	-0.00970223641083271	0.866151459072069	-0.0112015471534586	0.991062645371461	0.999759411985413
ENSMUSG00000020893	Per1	5948.6794900192	-0.00360821045939974	0.321157252316162	-0.0112350271817859	0.991035933854639	0.999759411985413
ENSMUSG00000117246	Gm17891	49.4538756802519	0.00531844968395456	0.472811675521998	0.0112485582723456	0.991025138288573	0.999759411985413
ENSMUSG00000103541	Gm37667	0.476914260597217	-0.0503793067155627	4.47072617186257	-0.0112687077622054	0.991009062340606	0.999759411985413
ENSMUSG00000001334	Fndc5	2096.70783872888	-0.00149492057654122	0.132552795045271	-0.0112779257203189	0.991001707941487	0.999759411985413
ENSMUSG00000093666	Vmn1r-ps15	0.590713619999802	0.061567109393674	5.43894302471855	0.0113196827239903	0.990968392799578	0.999759411985413
ENSMUSG00000112410	B230217J21Rik	4.20157839092431	-0.0172255865984811	1.52105835360988	-0.0113247375142447	0.990964359918976	0.999759411985413
ENSMUSG00000110256	Gm45412	3.12390089941205	0.0209188189797251	1.84595150706032	0.0113322689679093	0.990958351073962	0.999759411985413
ENSMUSG00000104502	Gm37737	0.518441714240401	-0.0559616510616126	4.91735082176052	-0.0113804471330311	0.99091991293855	0.999759411985413
ENSMUSG00000036949	Slc39a12	935.635815449742	-0.00186795728604442	0.163778783692363	-0.011405367923315	0.990900030315148	0.999759411985413
ENSMUSG00000046314	Stxbp6	2131.23832091181	-0.00166783374175639	0.146187105283464	-0.0114088977856315	0.990897214075738	0.999759411985413
ENSMUSG00000025857	Dnaaf5	276.571055548975	-0.00257960266624978	0.22490894282771	-0.0114695424460106	0.990848829803318	0.999759411985413
ENSMUSG00000058351	Uqcc5	220.764939732476	-0.00296390117503993	0.25836525093964	-0.0114717484811159	0.99084706975776	0.999759411985413
ENSMUSG00000090173	Fbxw10	12.736839858667	0.00989951223829924	0.862730406300938	0.0114746300420135	0.990844770756127	0.999759411985413
ENSMUSG00000104358	Gm37127	11.8695129008288	0.0109246865909296	0.949413754887893	0.0115067709254113	0.990819127734454	0.999759411985413
ENSMUSG00000040187	Bmal2	201.339360646396	-0.00243695096401567	0.211694757518644	-0.0115116264218354	0.9908152538654	0.999759411985413
ENSMUSG00000040667	Nup88	1339.96877259678	-0.00158001140478251	0.136867972414378	-0.0115440550255169	0.990789381302369	0.999759411985413
ENSMUSG00000030972	Acsm5	17.2793483479386	-0.00836910830154738	0.724189055992031	-0.0115565241317862	0.990779433058606	0.999759411985413
ENSMUSG00000042102	Dmgdh	15.2830210022141	0.00901084073281257	0.778469992640305	0.0115750649581892	0.990764640608883	0.999759411985413
ENSMUSG00000106044	Gm42860	2.14221802520434	0.0242366042324608	2.07979633265407	0.0116533546347454	0.990702178697586	0.999759411985413
ENSMUSG00000039795	Zfand1	622.297514630283	0.00187748964709925	0.160987536027078	0.0116623292301552	0.990695018493041	0.999759411985413
ENSMUSG00000040576	Tmem270	0.416040496450006	0.0701322638109983	5.92628450788956	0.0118341034281483	0.990557971970633	0.999759411985413
ENSMUSG00002075562	Gm55857	1.07857296748435	0.0396702026980956	3.32532120026614	0.0119297355981493	0.990481673924772	0.999759411985413
ENSMUSG00000085080	2310044K18Rik	0.501780853493758	0.0491341681898759	4.10846236709769	0.0119592596450105	0.990458118823985	0.999759411985413
ENSMUSG00000020870	Cdc34b	2.28915704780377	-0.0236436677716043	1.97146531245116	-0.0119929413022275	0.990431246676875	0.999759411985413
ENSMUSG00000019929	Dcn	345.116388430587	-0.00316833846614813	0.26405683015161	-0.0119986991600596	0.990426652901541	0.999759411985413
ENSMUSG00000084416	Rpl10a-ps1	77.3854914195602	-0.00791867328166883	0.659508375065212	-0.0120069336206471	0.990420083225827	0.999759411985413
ENSMUSG00000029368	Alb	1.11069738104107	0.0365294425219086	3.02499976100854	0.0120758497216309	0.990365100119158	0.999759411985413
ENSMUSG00000030109	Slc6a12	51.163795151533	0.0065084564777846	0.538280205098063	0.012091205316753	0.990352849021322	0.999759411985413
ENSMUSG00000026839	Upp2	731.048575936194	0.00162981886358116	0.133509787078865	0.0122074860520781	0.990260077265054	0.999759411985413
ENSMUSG00000073699	Gm833	0.511306778988486	-0.0494800304909263	4.05082244997255	-0.0122148109678965	0.990254233263536	0.999759411985413
ENSMUSG00000094306	Gm24924	1.29195478181875	-0.0333283496684104	2.72755616977631	-0.0122191249579816	0.990250791454313	0.999759411985413
ENSMUSG00000040945	Rcc2	4143.2155843978	-0.0014537115010758	0.118827225557849	-0.0122338251545568	0.990239063271062	0.999759411985413
ENSMUSG00000017485	Top2b	2480.87168353351	-0.00199081082207267	0.162485899566338	-0.0122522066676923	0.990224398044664	0.999759411985413
ENSMUSG00000108820	Gm44620	0.797879375610334	0.0546218182126508	4.4411614739517	0.0122989939755667	0.990187069986668	0.999759411985413
ENSMUSG00000026035	Ppil3	369.972772666	-0.00246091962511595	0.199976845660129	-0.0123060228147533	0.99018146220879	0.999759411985413
ENSMUSG00000062329	Cytl1	37.0756164426217	-0.00833113874138186	0.673370337348323	-0.0123722983910892	0.990128585975169	0.999759411985413
ENSMUSG00002075930	Gm55945	0.707606075807624	-0.0459252377624034	3.68522370990151	-0.0124619945429665	0.990057024317545	0.999759411985413
ENSMUSG00000111186	Gm48135	0.633720140102955	-0.0665847234864734	5.33599488940956	-0.0124784084067669	0.990043928967278	0.999759411985413
ENSMUSG00000114148	Gm47701	28.1506309049682	0.00772422457142185	0.618421256278929	0.0124902313641334	0.990034496347236	0.999759411985413
ENSMUSG00000032892	Rangrf	5.73795399870417	-0.0145958346310274	1.16362306727417	-0.0125434387144101	0.98999204634941	0.999759411985413
ENSMUSG00000037062	Sh3glb1	2150.22218574651	0.00173551966546223	0.13721252228254	0.0126484058203416	0.989908301359872	0.999759411985413
ENSMUSG00000003464	Pex19	2364.3362066778	0.00142943729377433	0.112987131254432	0.0126513283230055	0.989905969726678	0.999759411985413
ENSMUSG00000064061	Dzip3	1586.51086396973	-0.00282550330822534	0.22267658803056	-0.012688820738701	0.989876057508062	0.999759411985413
ENSMUSG00000064655	Gm25788	1.00632937683835	-0.0390956469041429	3.0468597575303	-0.0128314559958062	0.989762260303359	0.999759411985413
ENSMUSG00000040528	Milr1	5.26789731282594	0.0144387935985991	1.12383102064531	0.0128478332893039	0.989749194190791	0.999759411985413
ENSMUSG00000057457	Phex	15.0525131119534	0.0102078763835145	0.793708156080297	0.0128609946934725	0.989738693777165	0.999759411985413
ENSMUSG00000021567	Nkd2	103.743030602028	0.00364119749871163	0.281709623398697	0.0129253571631039	0.989687344224558	0.999759411985413
ENSMUSG00000103492	Gm37412	20.6616532348919	-0.00782202125766192	0.603121155595158	-0.0129692370846172	0.989652336047033	0.999759411985413
ENSMUSG00000016477	E2f3	866.446539849514	0.0020071522088616	0.153312683065833	0.0130918862596627	0.989554484471664	0.999759411985413
ENSMUSG00000058163	Gm5431	4.61736496009981	-0.0158832732226703	1.21127081634103	-0.0131129001115126	0.989537719282834	0.999759411985413
ENSMUSG00000031214	Ophn1	1081.94430953032	0.0017035123361592	0.129613360483354	0.0131430303929045	0.989513680868021	0.999759411985413
ENSMUSG00000058135	Gstm1	6052.88167625989	-0.00272940740090382	0.204908394012835	-0.0133201346584799	0.989372384478309	0.999759411985413
ENSMUSG00000112660	Gm48761	1.05621597617962	0.046834744320269	3.51281232210768	0.0133325495431445	0.989362479713051	0.999759411985413
ENSMUSG00000109083	Gm44992	1.30773804361537	0.0410592549164131	3.06595753573407	0.0133919842130437	0.989315061940984	0.999759411985413
ENSMUSG00000079364	Gm3558	22.8555878155575	0.00848418586982051	0.632661605073265	0.0134103062392067	0.989300444391833	0.999759411985413
ENSMUSG00000050035	Fhl4	14.0348127064348	-0.0125259146942058	0.928957777051391	-0.0134838364063912	0.989241781110792	0.999759411985413
ENSMUSG00000057818	1600029O15Rik	30.2378190533108	-0.00610593774989917	0.451538806171244	-0.0135225093977494	0.989210927341069	0.999759411985413
ENSMUSG00000026556	Vangl2	407.758448504704	-0.00300084517950262	0.221524365326202	-0.0135463436497551	0.989191912101068	0.999759411985413
ENSMUSG00000107108	Gm9936	4.98125589637776	-0.0151600690656595	1.11907008861616	-0.0135470237475531	0.989191369511324	0.999759411985413
ENSMUSG00000035234	Abraxas1	93.0230604899499	0.00404461829512235	0.298208217354218	0.0135630678825932	0.989178569319687	0.999759411985413
ENSMUSG00000042279	H1f8	0.768995947310058	-0.0556607011393203	4.10165708176797	-0.0135702961095247	0.989172802559741	0.999759411985413
ENSMUSG00000081745	Gm15549	1.96343420949915	-0.0325421581535865	2.39111474652893	-0.013609617941099	0.989141431174503	0.999759411985413
ENSMUSG00000021228	Acot3	53.9492008858168	0.00531400693832579	0.388537732014098	0.0136769392017066	0.98908772157902	0.999759411985413
ENSMUSG00000039315	Clnk	3.32206607272861	0.0217859576896756	1.59140843370821	0.0136897337152544	0.989077513989844	0.999759411985413
ENSMUSG00000021179	Nrde2	479.066728717129	-0.00299548300559893	0.218705522222756	-0.0136964214490568	0.989072178450528	0.999759411985413
ENSMUSG00000102151	Gm37472	15.1821175721826	-0.0133484511584218	0.973064035790779	-0.0137179575726215	0.989054996724224	0.999759411985413
ENSMUSG00000079492	H2-T15	20.0212566466211	-0.00773270540814371	0.563004239537361	-0.0137347196790168	0.9890416237582	0.999759411985413
ENSMUSG00000056429	Tgoln1	3142.53545961745	0.00183273648861448	0.133033143024347	0.0137765405443293	0.989008258692225	0.999759411985413
ENSMUSG00000043556	Fbxl7	42.1730383532023	0.00645707980388774	0.46727857386971	0.013818480377592	0.988974798731844	0.999759411985413
ENSMUSG00000032473	Cldn18	0.63357641328473	0.0718150042249308	5.1856187858348	0.013848878444575	0.988950546904176	0.999759411985413
ENSMUSG00000026544	Dusp23	197.813146172445	-0.00326343325023201	0.235088858694128	-0.0138817010230078	0.988924360792812	0.999759411985413
ENSMUSG00000000489	Pdgfb	1743.05882365004	-0.00229949376987183	0.164662650597985	-0.0139648776545321	0.988858001875133	0.999759411985413
ENSMUSG00000046031	Calhm6	4.07609985110574	0.0231186164844619	1.65239700546422	0.013990957625808	0.988837195101442	0.999759411985413
ENSMUSG00000056643	Chst13	2.4067418235394	0.0279103580634176	1.99052563987361	0.0140216018846106	0.988812746918657	0.999759411985413
ENSMUSG00000018846	Pank3	1372.96609626225	0.0027314675718645	0.193987796214304	0.0140806155086527	0.98876566550712	0.999759411985413
ENSMUSG00000072754	Lrcol1	0.810847927278685	0.0793853738691488	5.61851046009065	0.0141292562206724	0.988726859694362	0.999759411985413
ENSMUSG00000033294	Noc4l	878.197314249803	0.00220240151308103	0.155720452161339	0.0141433028385967	0.988715653234563	0.999759411985413
ENSMUSG00000031161	Hdac6	1892.89163574257	-0.00178711133525363	0.125829919690923	-0.0142025945788038	0.988668350021671	0.999759411985413
ENSMUSG00000115736	Gm8586	1.05024597780937	-0.0506472711212193	3.55010956558694	-0.0142663966239718	0.988617448512008	0.999759411985413
ENSMUSG00000114622	Gm18990	2.13534813863597	0.0349820412986916	2.44290745290298	0.014319838951378	0.988574812059473	0.999759411985413
ENSMUSG00000051435	Fhad1	251.704710621956	0.00360422734613261	0.251639148511493	0.0143229992926478	0.988572290730547	0.999759411985413
ENSMUSG00000064158	Izumo1	3.8428926920177	0.0207514610348769	1.44714804254858	0.0143395564411858	0.98855908139393	0.999759411985413
ENSMUSG00000035896	Rnase1	4.75433214586175	0.0219480552783581	1.51723929115562	0.0144657836152141	0.988458377126119	0.999759411985413
ENSMUSG00000020078	Vps26a	1761.49970947988	-0.002129097822091	0.146637940254466	-0.0145194198608921	0.988415586087853	0.999759411985413
ENSMUSG00000078972	Gm15557	0.562684850968466	0.0648838202739356	4.43493097352831	0.0146301759060561	0.988327224934991	0.999759411985413
ENSMUSG00000022408	Fam83f	12.044194682703	-0.0097477399639064	0.662501318110564	-0.0147135404827672	0.988260716785106	0.999759411985413
ENSMUSG00000010608	Rbm25	3120.79268754296	-0.00257603844311271	0.174804169797049	-0.0147367104921098	0.988242231796531	0.999759411985413
ENSMUSG00000107541	Gm44336	0.735968797407133	-0.0766354186756499	5.18632848782733	-0.0147764297721439	0.988210543846542	0.999759411985413
ENSMUSG00000115228	Gm48948	0.508559963700808	0.0743591336074052	5.02106439133442	0.0148094363688579	0.988184211273968	0.999759411985413
ENSMUSG00000081242	Gm15719	1.16696909416232	-0.0523977092266	3.5369152287989	-0.0148145222141481	0.988180153801651	0.999759411985413
ENSMUSG00000061762	Tac1	640.848388331141	-0.00312550967078609	0.210501894988249	-0.0148478932741226	0.988153530476378	0.999759411985413
ENSMUSG00000049760	Micos13	1457.29588513626	-0.00310836574473067	0.209005987882411	-0.0148721372828776	0.988134188691745	0.999759411985413
ENSMUSG00000056128	Gm9991	0.48653317506515	0.0904019130496463	6.0633851500227	0.0149094789153066	0.988104397682812	0.999759411985413
ENSMUSG00000115207	Gm49132	0.48653317506515	0.0904019130496463	6.0633851500227	0.0149094789153066	0.988104397682812	0.999759411985413
ENSMUSG00000115436	Gm8353	0.48653317506515	0.0904019130496463	6.0633851500227	0.0149094789153066	0.988104397682812	0.999759411985413
ENSMUSG00000078903	Gm14391	3.55520399017577	-0.018984350258782	1.27115568731117	-0.0149347168472644	0.98808426296837	0.999759411985413
ENSMUSG00000020090	Npffr1	15.5998235328649	0.00961282652180937	0.642512294973149	0.0149613113974902	0.988063045957874	0.999759411985413
ENSMUSG00000059895	Ptp4a3	3620.62982018015	0.00205709956774305	0.137458461959371	0.0149652450523641	0.988059907706729	0.999759411985413
ENSMUSG00000080186	Gm14448	9.723241085334	-0.0132089632797428	0.877014050945642	-0.0150612903698638	0.98798328326678	0.999759411985413
ENSMUSG00000117485	Gm19696	1.00091387631972	0.0641814637333706	4.24553449525473	0.0151174048415121	0.987938515493062	0.999759411985413
ENSMUSG00000107937	Gm44200	21.1389003700357	0.0119134226223507	0.785603837649511	0.0151646695846026	0.987900808006771	0.999759411985413
ENSMUSG00000081665	Pira1	0.539622962538253	-0.0833781713038794	5.48321421394852	-0.0152060758618143	0.987867774386388	0.999759411985413
ENSMUSG00000107334	Gm7538	0.501862398030814	0.0852483229695406	5.60374824894288	0.0152127324752004	0.987862463791615	0.999759411985413
ENSMUSG00000031858	Mau2	2785.76709376516	-0.00165702670719208	0.108869598591862	-0.0152202885711379	0.987856435597258	0.999759411985413
ENSMUSG00000021282	Eif5	5608.44992932432	0.00179809490927338	0.11804680139866	0.0152320510845607	0.987847051557245	0.999759411985413
ENSMUSG00000092188	Gm20471	0.561988418909603	0.0836274333728858	5.47657085047696	0.0152700358775789	0.987816747601821	0.999759411985413
ENSMUSG00000089975	Gm7420	19.4657399069831	0.0111245723249368	0.728097426871033	0.015278961186203	0.987809627066565	0.999759411985413
ENSMUSG00000087390	Gm7598	10.1304286290878	0.0140417394652416	0.91829683166281	0.0152910681830574	0.987799968209071	0.999759411985413
ENSMUSG00000038696	Mapkap1	1261.76684553904	-0.00161808410271741	0.105773509087594	-0.0152976309160493	0.987794732518134	0.999759411985413
ENSMUSG00000081165	Gm11783	0.643748689088487	-0.0718126655562708	4.66474295999652	-0.015394774411391	0.987717232349462	0.999759411985413
ENSMUSG00000038235	F11r	206.825086489468	0.00352969441301893	0.229269860851288	0.0153953703287168	0.98771675693257	0.999759411985413
ENSMUSG00000110510	Gm45908	0.722897254877534	-0.0578792072409052	3.74321009597706	-0.0154624522153084	0.987663239701261	0.999759411985413
ENSMUSG00000108900	Ccdc194	1.84379099343916	0.0432734752337682	2.7831431224878	0.0155484189383286	0.987594656425083	0.999759411985413
ENSMUSG00000044783	Hjurp	1246.95700851566	0.00249363386560433	0.159982412290987	0.015586925024413	0.987563936736222	0.999759411985413
ENSMUSG00000034730	Adgrb1	23812.4176393689	0.00320248125176253	0.205195078262345	0.0156070081157995	0.987547914696594	0.999759411985413
ENSMUSG00000029775	Klhdc10	3157.45762917227	0.00142645031478339	0.0909859891338054	0.015677692009103	0.987491524008788	0.999759411985413
ENSMUSG00000080364	Gm25777	18.9332188324575	0.00886155174993906	0.564069947861699	0.0157100228146027	0.987465730934818	0.999759411985413
ENSMUSG00000005615	Pcyt1a	606.412863079122	-0.00302551524912866	0.19232680706232	-0.0157311156741051	0.987448903347361	0.999759411985413
ENSMUSG00000092261	Gm20519	1.36729768145545	0.0505735775955117	3.20761240910577	0.0157667358599634	0.987420486075381	0.999759411985413
ENSMUSG00000085933	Tmem61	4.30703108498944	0.028872194685639	1.82999724600941	0.0157771793092034	0.987412154444801	0.999759411985413
ENSMUSG00000052852	Reep1	3677.22251983418	0.00221512771575829	0.140216141387687	0.0157979508909294	0.987395583185738	0.999759411985413
ENSMUSG00000106109	Gm42704	1.07176113014466	-0.0446421125396952	2.82167220570046	-0.015821154721483	0.987377071521153	0.999759411985413
ENSMUSG00000100556	Gm28902	6.06810577920932	0.0179052039749766	1.1253037543404	0.015911440716264	0.987305042786691	0.999759411985413
ENSMUSG00000097047	1110020A21Rik	14.7325885391888	-0.0125724621535864	0.786304009347924	-0.015989314570598	0.987242916344081	0.999759411985413
ENSMUSG00000024502	Jakmip2	901.64447821189	-0.00347869837399033	0.217363376854236	-0.0160040685065504	0.987231145912463	0.999759411985413
ENSMUSG00000024810	Il33	185.874586036281	0.00379007535908738	0.236410627234811	0.0160317469794746	0.987209064519181	0.999759411985413
ENSMUSG00000007033	Hspa1l	40.615895972694	0.00784735814730902	0.487914363710253	0.0160834743368391	0.987167797380017	0.999759411985413
ENSMUSG00000008167	Fbxw9	843.891517298084	0.00309812765535258	0.192522039106081	0.0160923272459497	0.987160734694563	0.999759411985413
ENSMUSG00000097245	Gm5421	8.46571430869475	0.0158227565866084	0.978865255962477	0.0161643867633759	0.987103246995611	0.999759411985413
ENSMUSG00000084696	Gm24892	0.573715125496258	-0.0541740242292116	3.34731249991654	-0.0161843342175439	0.987087333311628	0.999759411985413
ENSMUSG00000071550	Cfap44	66.7094207722581	0.00749349789735277	0.461864114922952	0.016224464415476	0.987055318249853	0.999759411985413
ENSMUSG00000119033	Gm25819	0.503598175435422	0.0736821633075834	4.52657252752713	0.0162776941846188	0.987012852646785	0.999759411985413
ENSMUSG00000104392	Gm37962	27.8650528493389	0.00984586086288041	0.604348293182362	0.0162916996274356	0.987001679401817	0.999759411985413
ENSMUSG00000030159	Clec1b	2.6127835848129	-0.0314254174402447	1.92624266192974	-0.0163143606261748	0.986983600943476	0.999759411985413
ENSMUSG00000110475	Gm31036	3.95843098194051	0.0215250448433108	1.31867361468598	0.0163232543698364	0.986976505707527	0.999759411985413
ENSMUSG00000116482	Gm34152	0.521247449020676	0.066951541833155	4.09639106875405	0.0163440308089332	0.986959930718694	0.999759411985413
ENSMUSG00000020775	Mrpl38	1687.63707414918	0.00218586920116617	0.133607978456905	0.0163603193941836	0.986946936045468	0.999759411985413
ENSMUSG00000103965	Gm30173	1.12008827868675	0.0536784858639051	3.27006784768879	0.0164150985129693	0.986903234500912	0.999759411985413
ENSMUSG00000112258	Gm10165	0.561591392804279	0.0788686220007412	4.80255343075327	0.016422226871169	0.98689754766052	0.999759411985413
ENSMUSG00000034189	Hsdl1	1421.95244535961	0.00209058559971229	0.127274083539311	0.016425854671871	0.986894653484727	0.999759411985413
ENSMUSG00000030054	Gp9	9.84482672646082	-0.0136387137693943	0.827829192960782	-0.0164752751961001	0.986855226946649	0.999759411985413
ENSMUSG00000048916	Gm5540	2.59912461120357	-0.034110653491293	2.07029061862484	-0.0164762633730865	0.986854438602494	0.999759411985413
ENSMUSG00000106438	Gm32051	3.23562240387158	-0.0348717284382455	2.11527473736564	-0.016485673384288	0.986846931519454	0.999759411985413
ENSMUSG00000097414	B130046B21Rik	31.3259896927248	-0.00777934776262234	0.470676698219541	-0.01652800699939	0.986813158783004	0.999759411985413
ENSMUSG00000076438	Oxct2b	0.839626507866385	0.0594413986187709	3.58841053985015	0.0165648266714915	0.986783784956418	0.999759411985413
ENSMUSG00000112764	Gm48158	1.00971271352282	0.0443903047840832	2.67316309026877	0.016605909660237	0.986751009982077	0.999759411985413
ENSMUSG00000086118	Gm14169	315.814018177476	0.00354142725800308	0.212898914553029	0.0166343133568254	0.986728350240945	0.999759411985413
ENSMUSG00000027722	Afg2a	294.589444228082	0.00294489803751235	0.176557882780512	0.0166795047104937	0.986692297759349	0.999759411985413
ENSMUSG00000026483	Niban1	64.1989601351886	-0.00747681804885352	0.44812659090249	-0.016684611448287	0.986688223739029	0.999759411985413
ENSMUSG00000026827	Gpd2	2666.75256059027	0.00184855393329793	0.110790511393377	0.0166851286274362	0.986687811147204	0.999759411985413
ENSMUSG00000026571	Dcaf6	2800.10585757373	-0.00191360386210768	0.113497153249084	-0.0168603688050927	0.986548009381454	0.999759411985413
ENSMUSG00000038888	Ctu1	346.675052546288	0.00335584781861633	0.198419449775896	0.0169128975128526	0.98650610351187	0.999759411985413
ENSMUSG00000026470	Stx6	2758.88690543717	0.00191424032238421	0.113106458356613	0.0169242353637207	0.986497058510313	0.999759411985413
ENSMUSG00000030677	Kif22	291.241645814303	0.00382440811342395	0.225874697743244	0.0169315472323121	0.986491225319074	0.999759411985413
ENSMUSG00000086189	Gm15462	0.746115722402741	0.0683646923195203	4.02836615676821	0.0169708238176558	0.986459891640104	0.999759411985413
ENSMUSG00000045007	Tubg2	1947.69869013211	0.00243027437854826	0.142703590582359	0.0170302258592833	0.986412502516863	0.999759411985413
ENSMUSG00000029245	Epha5	2137.17605582899	-0.00377557176597043	0.220764551800168	-0.0171022554807078	0.986355039562861	0.999759411985413
ENSMUSG00000034333	Zbed4	156.265635913333	0.00399609681899253	0.233486348363184	0.0171149056336976	0.986344947678172	0.999759411985413
ENSMUSG00000109807	Gm45244	1.63877028320665	0.0483678747477447	2.81693117944226	0.0171704140664599	0.986300664863873	0.999759411985413
ENSMUSG00000093677	Gm20712	213.553754603476	-0.00384129715223594	0.223420997929828	-0.0171930892254022	0.986282575374959	0.999759411985413
ENSMUSG00000004341	Gpx6	2.21439862646463	0.0385790535607517	2.23749629768436	0.0172420636408105	0.986243505236536	0.999759411985413
ENSMUSG00000076377	Gm54624	0.48978007901371	0.0979375362525543	5.67407625966642	0.017260525197508	0.986228777237221	0.999759411985413
ENSMUSG00000022435	Upk3a	2.02387632332499	0.0511966684076347	2.96544899358338	0.0172643901542106	0.986225693907378	0.999759411985413
ENSMUSG00000030854	Ptpn5	7989.69418311053	-0.00190582496624113	0.109853847663175	-0.0173487320360833	0.986158408899281	0.999759411985413
ENSMUSG00000089633	A230009B12Rik	14.9956717990508	-0.0127690107733994	0.735936966547276	-0.0173506853899547	0.986156850582939	0.999759411985413
ENSMUSG00000027810	Eif2a	1027.03852064652	-0.00219122868704977	0.12599203444793	-0.0173918033521029	0.986124048145379	0.999759411985413
ENSMUSG00000097585	E230029C05Rik	126.019219086161	-0.00451259397917752	0.258593678812161	-0.0174505192853356	0.986077206717439	0.999759411985413
ENSMUSG00000089498	Gm26359	0.841605755090519	-0.0512755650110427	2.93426362814317	-0.0174747642029324	0.986057865021302	0.999759411985413
ENSMUSG00000100502	A830008E24Rik	4.80375855296828	0.0210011032361639	1.20089640090011	0.0174878559219786	0.986047420936759	0.999759411985413
ENSMUSG00000082164	Gm13360	3.28389618270201	0.0340362952340085	1.9405886054645	0.0175391606124893	0.986006491993713	0.999759411985413
ENSMUSG00000110238	Gm19269	2.89422245373711	-0.0377911873894198	2.15365290002747	-0.0175474828784795	0.985999852807912	0.999759411985413
ENSMUSG00000030108	Slc6a13	423.168446864167	0.00472839215512169	0.269444030415715	0.017548698881272	0.98599888272743	0.999759411985413
ENSMUSG00000039959	Hip1	1510.49376953644	-0.00280196030316546	0.158581264570725	-0.0176689239472916	0.985902971874193	0.999759411985413
ENSMUSG00000020887	A230052G05Rik	11.8572396949758	0.0154765389313952	0.874730542096214	0.0176929216331089	0.985883827483831	0.999759411985413
ENSMUSG00000096221	1500002C15Rik	88.3019586091118	-0.0049247934333669	0.277791736238372	-0.0177283655016323	0.985855551803282	0.999759411985413
ENSMUSG00000102976	Zc3h11a	83.3021469848729	0.0105682920448938	0.594319516182641	0.0177821723115788	0.98581262694692	0.999759411985413
ENSMUSG00000115902	AC113595.1	0.69816425361719	0.074876465358031	4.19922010726558	0.0178310408707746	0.985773641659157	0.999759411985413
ENSMUSG00000109387	Gm45182	41.6100592615992	-0.0132857878445514	0.743703910209655	-0.0178643512050462	0.985747068090441	0.999759411985413
ENSMUSG00000046010	Zfp830	236.046576603627	-0.00420825071151131	0.23476218673445	-0.0179255900196204	0.985698214408611	0.999759411985413
ENSMUSG00000024761	Gm16437	8.718155814427	0.0163055921658954	0.907167719136789	0.0179741759124882	0.985659454719478	0.999759411985413
ENSMUSG00000058173	Smco4	72.6089337501738	0.00608419274277128	0.338086846615008	0.0179959463187858	0.985642087257499	0.999759411985413
ENSMUSG00000020108	Ddit4	1247.65231651582	-0.00443161091000834	0.245382660493675	-0.0180600002505987	0.985590987918773	0.999759411985413
ENSMUSG00000030888	Rrp8	325.181503989384	-0.00277944949752267	0.153195488426465	-0.0181431550372113	0.985524650867522	0.999759411985413
ENSMUSG00000023025	Larp4	891.780201083919	0.0034095492211317	0.187868219503413	0.0181486215717808	0.985520289922019	0.999759411985413
ENSMUSG00000067613	Krt83	1.22354170493804	0.109396940257723	6.02383794653648	0.0181606711914657	0.985510677300757	0.999759411985413
ENSMUSG00000104999	4930477O15Rik	12.3258747096875	-0.0120986446569018	0.665867831447448	-0.0181697389264203	0.985503443488621	0.999759411985413
ENSMUSG00000005204	Senp3	2529.01699979987	0.0017230437795301	0.0948088297032901	0.0181738745739449	0.985500144264083	0.999759411985413
ENSMUSG00000029378	Areg	1.61352801480663	0.0535051295362061	2.93500771964725	0.0182299791506636	0.985455386703466	0.999759411985413
ENSMUSG00000116981	Gm49611	1.35840742949896	0.0456848927959493	2.50250534569145	0.0182556624203041	0.985434897828787	0.999759411985413
ENSMUSG00000053318	Slamf8	12.0061322134097	-0.0156126580542152	0.854948821450201	-0.018261511873579	0.985430231418229	0.999759411985413
ENSMUSG00000118625	Gm55006	4.42797457183525	0.0364956925821029	1.99619012813722	0.0182826736129386	0.985413349611509	0.999759411985413
ENSMUSG00000017176	Nt5c3b	1372.87054626829	0.00309177635317067	0.168523535637117	0.018346258529896	0.985362624695758	0.999759411985413
ENSMUSG00000033373	Fntb	1046.92401702995	0.00259500756687007	0.140867537771515	0.0184216151422987	0.985302508977669	0.999759411985413
ENSMUSG00000071691	Top6bl	97.2980626997567	0.00572713421668251	0.309197407202713	0.0185225816364228	0.985221963113921	0.999759411985413
ENSMUSG00000097617	Gm10687	27.6627457056314	-0.0128689740562783	0.694745814596538	-0.0185232840355457	0.985221402776639	0.999759411985413
ENSMUSG00000081559	Gm12411	1.06690970900811	0.0479155383552885	2.58385359724328	0.0185442156654734	0.985204704620442	0.999759411985413
ENSMUSG00000106747	Gm43025	0.467571707972477	-0.0937404375160741	5.05099232644457	-0.0185588160618052	0.985193057194081	0.999759411985413
ENSMUSG00000033313	Fbxl8	79.0070208348287	0.0069994968005082	0.376618645044568	0.0185851043027355	0.985172085829522	0.999759411985413
ENSMUSG00000029033	Acap3	8746.09048925143	0.00257903989726226	0.138668748959018	0.0185985661269972	0.985161346703968	0.999759411985413
ENSMUSG00000114281	Gm48320	1.710935235179	0.041109140680655	2.20642522541294	0.0186315585079305	0.985135027153126	0.999759411985413
ENSMUSG00000098197	BC051537	4.04421130168736	0.0251008256028671	1.34429481646004	0.0186721136580483	0.985102674453084	0.999759411985413
ENSMUSG00000029092	D5Ertd615e	2.99983662468453	0.0293974510851246	1.57204442739833	0.0187001401313932	0.985080316466433	0.999759411985413
ENSMUSG00000020516	Rps6kb1	1157.39620984291	-0.00331804081444653	0.177164682868203	-0.0187285680234299	0.98505763826189	0.999759411985413
ENSMUSG00000027080	Med19	836.137678134786	-0.00274129346844245	0.145788080281781	-0.0188032757077537	0.984998040648875	0.999759411985413
ENSMUSG00000103011	Gm8860	1.3956601284952	-0.045342182062987	2.40977307291881	-0.0188159551505266	0.984987925706747	0.999759411985413
ENSMUSG00000113189	B020018J22Rik	3.31361075478174	-0.0293492038720418	1.5588768265562	-0.0188271474513343	0.984978997124351	0.999759411985413
ENSMUSG00000038582	Pptc7	669.368639724653	-0.00546333386966625	0.289128922178825	-0.018895840058115	0.984924198102376	0.999759411985413
ENSMUSG00000056569	Mpz	1.2019507775007	-0.0574954192346348	3.03462684110669	-0.0189464544555557	0.984883820884475	0.999759411985413
ENSMUSG00000115194	Gm48909	0.883955202765842	0.060216764379556	3.17499537711555	0.0189659376557147	0.984868278332635	0.999759411985413
ENSMUSG00000023980	Taf8	514.479169041263	0.00290719706808674	0.152975287200919	0.0190043576402534	0.984837629144177	0.999759411985413
ENSMUSG00000097725	4930593A02Rik	2.6932806094914	0.0335414006802141	1.76457817061365	0.0190081693397293	0.984834588397281	0.999759411985413
ENSMUSG00000033400	Agl	927.933256242791	0.00284696868860913	0.149654589772766	0.0190235975584306	0.984822280685238	0.999759411985413
ENSMUSG00000060032	H2aj	1313.12624834463	0.00554591852173411	0.291265754287169	0.0190407503803766	0.9848085971919	0.999759411985413
ENSMUSG00000104283	Gm37459	327.968085339722	-0.00398702355732769	0.209337033241685	-0.0190459542470184	0.984804445859857	0.999759411985413
ENSMUSG00000091472	Gm3739	38.6223562476602	0.00941237925144189	0.492340950038898	0.0191176038692257	0.984747288139442	0.999759411985413
ENSMUSG00000114083	Gm47860	0.583286754974297	0.116171963352518	6.06664716975478	0.0191492862699667	0.984722013867779	0.999759411985413
ENSMUSG00000059810	Rgs3	319.277654116128	-0.00502912039997587	0.262401406192501	-0.019165752474232	0.984708878148316	0.999759411985413
ENSMUSG00000113998	Gm40909	0.856875421694534	-0.0643955887301551	3.35530077869514	-0.0191921955668005	0.984687783493028	0.999759411985413
ENSMUSG00000040229	Gpr34	293.99134805495	0.00466936151445105	0.241330736921844	0.0193483912327473	0.984563180520276	0.999759411985413
ENSMUSG00000020226	Slc5a4b	2.26642564172815	0.0430015122767993	2.22230122711998	0.0193499925896759	0.984561903061463	0.999759411985413
ENSMUSG00000025132	Arhgdia	12455.56534251	-0.00297324142116826	0.153476068908267	-0.019372671207427	0.984543811533723	0.999759411985413
ENSMUSG00000117752	Gm35554	0.811493773582223	0.0872671800028059	4.50198180579874	0.0193841698539079	0.9845346386637	0.999759411985413
ENSMUSG00000029331	4930522N08Rik	0.542269445644929	0.077398159031648	3.97743083025042	0.0194593350167136	0.9844746768508	0.999759411985413
ENSMUSG00000116697	Gm49694	6.47442796616716	-0.0213307721406352	1.09597108363872	-0.0194628968401385	0.984471835464998	0.999759411985413
ENSMUSG00002076346	Gm55160	0.457745168746842	-0.0907896859310718	4.65549164906194	-0.0195016322173761	0.984440934970376	0.999759411985413
ENSMUSG00000103160	C130012C08Rik	2.66055835944548	-0.0442340789557313	2.25878834487245	-0.0195831004069703	0.98437594517084	0.999759411985413
ENSMUSG00000057933	Gsta2	1.40892503572003	-0.0497358100651773	2.53773933215009	-0.0195984707472058	0.984363683766854	0.999759411985413
ENSMUSG00000115615	Gm49200	0.852969037511452	0.0716773185408715	3.65640959940709	0.0196031972327429	0.98435991330138	0.999759411985413
ENSMUSG00000109590	Gm32710	4.96746326229104	0.0258353449600538	1.31049387345099	0.0197142050668426	0.984271358977675	0.999759411985413
ENSMUSG00000054598	9130230L23Rik	0.779253145619935	-0.0874785814997593	4.42734111005513	-0.0197587173260905	0.984235850249751	0.999759411985413
ENSMUSG00000063268	Parp10	118.055374054876	-0.00508893976772708	0.257512359570948	-0.0197619243449362	0.984233291918453	0.999759411985413
ENSMUSG00000097163	BC051077	2.8083633540643	-0.038241183599118	1.9338066111133	-0.0197750816339915	0.984222795971729	0.999759411985413
ENSMUSG00000023044	Csad	785.235230390979	-0.00304986381707177	0.154201757876224	-0.0197783985025635	0.984220150010999	0.999759411985413
ENSMUSG00000038872	Zfhx3	133.315740970855	0.00710487071312866	0.357989328712359	0.0198465991673103	0.984165744432669	0.999759411985413
ENSMUSG00000025358	Cdk2	82.6978746823439	-0.00640872596343548	0.322891389696384	-0.0198479308149456	0.984164682140827	0.999759411985413
ENSMUSG00000035199	Arl6ip5	5286.94051773197	-0.00298341327703484	0.149541351623283	-0.019950423375539	0.984082921098527	0.999759411985413
ENSMUSG00000044155	Lsm8	445.189564959604	0.00337900250960221	0.16918258095641	0.0199725201643118	0.984065293924137	0.999759411985413
ENSMUSG00000099145	Mir8116	7.33194242836652	-0.0163635900810387	0.818478936806514	-0.0199926831897289	0.984049209369095	0.999759411985413
ENSMUSG00000086063	Gm12257	0.525251242787954	-0.112371641293371	5.6130983940462	-0.020019538836619	0.984027785950804	0.999759411985413
ENSMUSG00000034160	Ogt	7431.91387261492	-0.00369612382850685	0.183735926767687	-0.0201165003139543	0.983950437461745	0.999759411985413
ENSMUSG00000080021	Gm5915	3.98383771644238	0.0308590963227497	1.53353324700459	0.0201228740120411	0.983945353015647	0.999759411985413
ENSMUSG00000079015	Serpina1c	6.00177030082421	0.0216815328340277	1.07465553711209	0.0201753325463639	0.983903505656624	0.999759411985413
ENSMUSG00000102172	Gm37873	2.04216374583994	-0.0454249669905723	2.24359521050736	-0.0202465073814719	0.983846727952084	0.999759411985413
ENSMUSG00000113527	Gm48079	13.3033255516261	0.0138064567654155	0.681502263936393	0.0202588567874576	0.983836876572296	0.999759411985413
ENSMUSG00000046410	Kcnk6	176.884351640753	-0.00437746067608227	0.21588343276692	-0.0202769643783107	0.983822431772303	0.999759411985413
ENSMUSG00000097619	4833422M21Rik	19.0829789995219	0.0158792266095331	0.781320757533299	0.0203235693617884	0.98378525403681	0.999759411985413
ENSMUSG00000028793	Rnf19b	1920.95818521937	-0.0023312821984758	0.114619758908896	-0.0203392697792079	0.983772729505032	0.999759411985413
ENSMUSG00000053268	Dspp	10.5047915215083	-0.0161082434535896	0.791802780033429	-0.0203437571321858	0.983769149856038	0.999759411985413
ENSMUSG00000086310	Gm12278	0.830748890889017	0.0741601640181105	3.64044491603078	0.0203711814705792	0.983747272933503	0.999759411985413
ENSMUSG00000025215	Tlx1	1.02416836348155	-0.0853941841693913	4.18727818728431	-0.0203937212551847	0.98372929252268	0.999759411985413
ENSMUSG00000035890	Rnf126	3712.57626042922	-0.00391221157156344	0.191459460360944	-0.0204336289478098	0.983697457424702	0.999759411985413
ENSMUSG00000113497	Gm18030	9.62966941820065	0.0264430254311072	1.29399878255289	0.0204351238870091	0.983696264884802	0.999759411985413
ENSMUSG00000104046	Gm37567	7.40823162496514	-0.0212741691394613	1.03834907020343	-0.0204884559055784	0.983653720997767	0.999759411985413
ENSMUSG00000118435	Gm50482	2.53310404953366	0.0402783240010751	1.96334517395188	0.0205151516582291	0.983632425344895	0.999759411985413
ENSMUSG00000046591	Ticrr	3.20012376858217	-0.0471717435543376	2.29870182522094	-0.0205210362809033	0.983627731083545	0.999759411985413
ENSMUSG00000021493	Pdlim7	3842.89254995496	0.00445927529770858	0.217003673745552	0.0205493078561302	0.983605178385825	0.999759411985413
ENSMUSG00002075972	Gm55932	0.556445868075231	0.09149719622706	4.4480179721569	0.020570329706355	0.983588408920744	0.999759411985413
ENSMUSG00000106099	Gm42664	36.975683845904	-0.0179319505825802	0.870719305968068	-0.0205944102303364	0.983569199511753	0.999759411985413
ENSMUSG00000114851	Gm46409	36.4747310293064	-0.0103160658146322	0.500581377108525	-0.0206081693933965	0.983558223617382	0.999759411985413
ENSMUSG00000106753	Gm43230	1.00823796654473	0.0615467276636758	2.98028627465028	0.0206512804448284	0.983523833293838	0.999759411985413
ENSMUSG00000028549	Itgb3bp	90.6833454478691	0.00551507406372731	0.267018184963777	0.0206543013708054	0.98352142345764	0.999759411985413
ENSMUSG00000015697	Setdb1	1317.72969912805	-0.00264208831801647	0.12789181558842	-0.0206587755898252	0.983517854308908	0.999759411985413
ENSMUSG00000024225	Clps	0.705676942446653	-0.0773562398928189	3.74230111482292	-0.0206707684708795	0.983508287417182	0.999759411985413
ENSMUSG00000053038	Gm6180	51.7724700328359	-0.0105944535894966	0.511359318730177	-0.0207182175066351	0.983470436670018	0.999759411985413
ENSMUSG00000009995	Tafazzin	1569.50296536736	-0.00243839844061959	0.117585181869856	-0.0207372936099928	0.98345521941099	0.999759411985413
ENSMUSG00000111424	Gm48478	4.97600171584984	-0.0399197815477854	1.91866401847356	-0.0208060302186437	0.983400387362444	0.999759411985413
ENSMUSG00000030309	Caprin2	274.61485278864	0.00428153631408588	0.205713678951672	0.0208130851380658	0.983394759569814	0.999759411985413
ENSMUSG00000068457	Uty	164.651878226833	0.0280408958810726	1.34291514918005	0.0208806162460776	0.983340889248423	0.999759411985413
ENSMUSG00000083766	Gm15335	0.870006847475155	0.0927445827395018	4.43906893186423	0.0208928007568814	0.983331169535738	0.999759411985413
ENSMUSG00000107801	Gm44086	1.03583959619606	-0.0738598605725745	3.53330375517495	-0.0209039091146346	0.983322308283839	0.999759411985413
ENSMUSG00000084945	C030037F17Rik	2.67890978630962	-0.0422973620973428	2.02232199644035	-0.0209152460250118	0.983313264715269	0.999759411985413
ENSMUSG00000113928	Gm48209	0.566720324127279	0.0900077453055688	4.30111861317743	0.020926589894501	0.983304215597492	0.999759411985413
ENSMUSG00000105148	Gm42700	1.23301576743263	0.0695594230935122	3.32369252381939	0.0209283568185118	0.983302806104787	0.999759411985413
ENSMUSG00000086148	Gm15271	0.611212275772454	-0.111781225714249	5.33061424401583	-0.0209696707728824	0.983269849570917	0.999759411985413
ENSMUSG00000073753	Gm10571	6.61693726334118	0.0240669407836842	1.14736333223097	0.0209758671099308	0.983264906696451	0.999759411985413
ENSMUSG00000090991	Gm6647	0.485759080912038	0.127276024325134	6.06419978999801	0.0209880987983043	0.983255149369182	0.999759411985413
ENSMUSG00000098040	Gm20757	0.600563307972409	0.113247371480597	5.38315796025425	0.0210373487675343	0.983215862253385	0.999759411985413
ENSMUSG00000081021	Gm11964	6.06402605745745	-0.0333740930838141	1.58474940383365	-0.0210595397626143	0.983198160322761	0.999759411985413
ENSMUSG00000065571	Mir326	0.57709116350433	-0.0850359781611523	4.020873181138	-0.0211486347194579	0.983127088661073	0.999759411985413
ENSMUSG00000087348	Gm15582	2.78723522884005	0.0362834901793351	1.71407469970569	0.0211679748762203	0.983111660902278	0.999759411985413
ENSMUSG00000059327	Eda	138.273246542572	0.00558525487989362	0.262481224133204	0.0212786834499797	0.983023348132159	0.999759411985413
ENSMUSG00000034121	Mks1	116.526163591873	0.00730985432175302	0.343229365086657	0.0212972870777168	0.983008507947819	0.999759411985413
ENSMUSG00000098242	Gm26929	1.8096685014989	-0.0498446908695096	2.33380552724448	-0.0213576882424994	0.982960325750357	0.999759411985413
ENSMUSG00000034485	Uaca	355.74568818127	-0.00391488077181171	0.183063537011914	-0.0213853661723849	0.982938247000151	0.999759411985413
ENSMUSG00000099872	1700074H08Rik	0.87530443543465	-0.084184651173842	3.93541974882932	-0.0213915303949177	0.982933329787019	0.999759411985413
ENSMUSG00000029029	Wrap73	911.60825407009	0.00308118463927061	0.143975330310905	0.021400781874346	0.98292594986386	0.999759411985413
ENSMUSG00000073728	Tmem51os1	2.66244217253687	-0.0383369128557184	1.78561751677004	-0.021469834662613	0.982870866366361	0.999759411985413
ENSMUSG00000107295	Gm42896	1.90632831403821	0.0447291106766483	2.07701410300767	0.0215352946385281	0.982818648935265	0.999759411985413
ENSMUSG00000089768	Tmsb15b1	13.4371597177163	0.0178667553889568	0.827123799288691	0.021601065528911	0.982766183561796	0.999759411985413
ENSMUSG00000026204	Ptprn	25058.3047688742	0.00261128102837243	0.120796488245077	0.0216171932339172	0.982753318519016	0.999759411985413
ENSMUSG00000022237	Ankrd33b	3721.22353989059	-0.00288776134880874	0.133411741430158	-0.021645481258638	0.982730753220772	0.999759411985413
ENSMUSG00000033014	Trim33	1440.07291681465	-0.00376346099006047	0.173598285972339	-0.0216791368012708	0.982703906282699	0.999759411985413
ENSMUSG00000109121	Gm44644	55.455314003952	-0.00985233575042446	0.453907443165852	-0.0217056051817695	0.982682792538765	0.999759411985413
ENSMUSG00000075427	Or10ad1c	0.775396180875473	-0.0755017865081118	3.46394187871084	-0.0217964934608576	0.982610291336631	0.999759411985413
ENSMUSG00002075235	Gm55034	0.480331796119615	-0.124243454319631	5.69534400025463	-0.0218149165904774	0.982595595300261	0.999759411985413
ENSMUSG00000049491	Slc36a3	0.809780601653633	-0.0709993006614335	3.24204426130086	-0.0218995469953718	0.982528086134635	0.999759411985413
ENSMUSG00000030036	Mogs	1238.90618614514	0.00323665155259468	0.14774666736575	0.0219067652103602	0.982522328213681	0.999759411985413
ENSMUSG00000107344	Gm2559	1.0604382411293	-0.0812200814320674	3.7042588584807	-0.0219261354389741	0.982506876718691	0.999759411985413
ENSMUSG00000112926	Gm7172	1.52116636760973	-0.0514314056359655	2.34177494110345	-0.0219625740856766	0.98247780988455	0.999759411985413
ENSMUSG00002075802	Gm56158	1.38344872113255	-0.0767512081272301	3.48802765380255	-0.0220041856731148	0.982444616662981	0.999759411985413
ENSMUSG00000065258	Gm23969	6.04763392738551	-0.024051088428039	1.09065362222206	-0.0220519951871045	0.982406479443826	0.999759411985413
ENSMUSG00000087119	Atg4a-ps	0.66451882944605	-0.129200003622104	5.85568922294056	-0.0220640130825152	0.982396892883105	0.999759411985413
ENSMUSG00000050627	Gpd1l	4203.93402106559	0.00238225148475437	0.107940803185727	0.0220699810863496	0.982392132264226	0.999759411985413
ENSMUSG00000064692	Gm24151	1.755701027674	-0.0414035979535019	1.87040684740126	-0.0221361454119075	0.982339353664343	0.999759411985413
ENSMUSG00000117234	Gm7818	132.962358594414	0.00586372277958342	0.264594156388154	0.0221611953174864	0.982319371633262	0.999759411985413
ENSMUSG00000009535	Rnmt	1711.71831810017	0.00265319644937474	0.119646773984004	0.0221752443549331	0.982308164877195	0.999759411985413
ENSMUSG00000034714	Ttyh2	536.724687150105	-0.00698370477642516	0.314410074130649	-0.0222120897230639	0.982278773766146	0.999759411985413
ENSMUSG00000082095	Gm11991	0.512741075754944	0.110523733384929	4.9672469447251	0.0222505010551767	0.9822481335299	0.999759411985413
ENSMUSG00000024936	Kcnk7	10.4952752241021	0.0217624077842516	0.976090554784048	0.0222954803502492	0.982212254145545	0.999759411985413
ENSMUSG00000111361	Gm47445	5.98027999266521	0.0257305853974099	1.15407179616654	0.0222954806476327	0.982212253908326	0.999759411985413
ENSMUSG00000018476	Kdm6b	1482.67670473659	0.00778803502490694	0.349216316903124	0.0223014637287621	0.98220748128694	0.999759411985413
ENSMUSG00000020000	Moxd1	165.774911846894	-0.00660925126368159	0.296308961010946	-0.0223052696115979	0.982204445386969	0.999759411985413
ENSMUSG00000019947	Arid5b	1045.18473544014	-0.00376700753756615	0.16869463821421	-0.0223303335390113	0.982184452246008	0.999759411985413
ENSMUSG00000031166	Wdr13	6867.74403947315	0.00208266655235659	0.0929111449203674	0.0224156806391915	0.982116372153412	0.999759411985413
ENSMUSG00000090582	Gm17024	22.3355654840534	-0.0191346101261488	0.852143511155377	-0.0224546803157665	0.982085262743847	0.999759411985413
ENSMUSG00000062590	Armc9	1031.44459157159	-0.00217171743647598	0.096648459253856	-0.0224702747797745	0.982072823300418	0.999759411985413
ENSMUSG00000046854	Pip5kl1	293.348183761561	0.00429023842335143	0.190608740267548	0.0225080886497095	0.982042659826168	0.999759411985413
ENSMUSG00000023909	Paqr4	1691.1976160509	0.00331591595445289	0.147078423485817	0.0225452236695523	0.982013037883956	0.999759411985413
ENSMUSG00000037993	Dhx38	1309.71052736834	-0.00248588949717403	0.110101001969604	-0.022578264073022	0.981986682164956	0.999759411985413
ENSMUSG00000103310	Pcdha12	84.6897507952025	-0.0129017755377446	0.570633646070215	-0.022609559787782	0.981961718170015	0.999759411985413
ENSMUSG00000103662	Gm34294	11.5176828591236	-0.016146678628208	0.713002226498845	-0.0226460423658076	0.981932616735445	0.999759411985413
ENSMUSG00000030516	Tjp1	1736.9732684093	0.00440954605293812	0.194502465198635	0.0226709005895369	0.981912787833319	0.999759411985413
ENSMUSG00000056458	Mok	422.438028937553	-0.0039606930446051	0.174675006737897	-0.0226746408577399	0.981909804298015	0.999759411985413
ENSMUSG00000094018	S100a2	4.6128271857476	-0.0272795848747052	1.20209045473295	-0.0226934543630208	0.981894797154197	0.999759411985413
ENSMUSG00000087319	Gm15907	0.697777236032521	-0.0923933586745853	4.06739720120472	-0.0227155977407909	0.981877133848214	0.999759411985413
ENSMUSG00000115222	Gm49747	77.1278220068645	0.0080022378743952	0.352098257867315	0.0227272861923979	0.981867810220174	0.999759411985413
ENSMUSG00000112841	Gm48752	0.457056904754514	-0.131232417960151	5.76864816999224	-0.0227492497536607	0.981850290363464	0.999759411985413
ENSMUSG00000108777	Gm45081	0.657735745129143	-0.0883453064497375	3.87568414535393	-0.0227947642626253	0.981813984454166	0.999759411985413
ENSMUSG00002076700	Gm55195	3.21303137601226	0.0368110742430966	1.61131071500995	0.022845422611659	0.981773575462597	0.999759411985413
ENSMUSG00000033102	Cdc14b	240.145449201166	-0.0065487433383049	0.286131426783673	-0.0228871865349346	0.981740261383589	0.999759411985413
ENSMUSG00000022721	Trmt2a	1301.5203381214	0.00313832562346768	0.136996535870508	0.0229080655472493	0.981723606708624	0.999759411985413
ENSMUSG00000087220	Gm11377	1.77979316719327	-0.0565458547177247	2.46725596034904	-0.0229185198562557	0.981715267566266	0.999759411985413
ENSMUSG00000109984	Gm38948	3.89666430540082	-0.0273930217664642	1.19423629547342	-0.0229376898611218	0.981699976135218	0.999759411985413
ENSMUSG00000029669	Tspan12	316.876093913052	-0.00492448368029985	0.214663926671409	-0.0229404341784815	0.981697787062788	0.999759411985413
ENSMUSG00000024910	Ctsw	15.7270842022327	-0.0152723709591007	0.665609725627109	-0.0229449336016112	0.98169419798725	0.999759411985413
ENSMUSG00000021470	Ercc6l2	272.680998668942	-0.0050837722369617	0.221493945052598	-0.0229521950848564	0.9816884056873	0.999759411985413
ENSMUSG00000101535	Gm29383	3.53664133228092	0.0424228799428324	1.84607996033531	0.0229799796619464	0.981666242647832	0.999759411985413
ENSMUSG00000011034	Slc5a1	0.549277268584975	0.112495950923329	4.89485956910419	0.0229824674916908	0.981664258170996	0.999759411985413
ENSMUSG00000074489	Bglap3	13.5900044600531	-0.0256637825398372	1.11663336421055	-0.0229831772561992	0.981663692010398	0.999759411985413
ENSMUSG00000005078	Jkamp	1249.34113092209	-0.00325386733079172	0.141153498175221	-0.0230519779733161	0.981608811520461	0.999759411985413
ENSMUSG00000059775	Rps26-ps1	24.9693635598935	0.0174374876833215	0.755619770298115	0.0230770664939614	0.981588799100918	0.999759411985413
ENSMUSG00000030134	Rasgef1a	8967.41552704889	0.00200003621042995	0.0866436602563319	0.023083468594389	0.981583692324198	0.999759411985413
ENSMUSG00000030935	Acsm3	8.87281375550046	-0.0218049506087334	0.941150971589539	-0.0231683877156354	0.981515954784189	0.999759411985413
ENSMUSG00000059409	Ppp2r5d	2645.52909682286	0.00285892002295471	0.123164683797601	0.0232121736101952	0.981481028087803	0.999759411985413
ENSMUSG00000108981	Bend2	0.789826132038692	-0.0792290050736735	3.40589828666951	-0.0232622933526145	0.9814410491143	0.999759411985413
ENSMUSG00000036093	Arl5a	1642.75602766318	0.00394861163808252	0.169167315455363	0.0233414571098068	0.981377902720537	0.999759411985413
ENSMUSG00000013663	Pten	3753.82017298789	-0.00466588958939391	0.19946398009583	-0.0233921412134273	0.981337473695563	0.999759411985413
ENSMUSG00000085105	Gm12758	16.9240261873319	0.0159407543293569	0.679255602578529	0.0234679762210928	0.981276982719866	0.999759411985413
ENSMUSG00000112336	Gm47766	7.25541615665449	-0.0234097672887365	0.994943665014267	-0.0235287364620798	0.981228516444405	0.999759411985413
ENSMUSG00000022659	Gcsam	1.44549937196499	-0.0683709959133775	2.90272702635322	-0.023554056338282	0.981208319703368	0.999759411985413
ENSMUSG00000030046	Bmp10	0.841410860490663	0.0843357195774723	3.57992181870654	0.023557978036499	0.981205191508924	0.999759411985413
ENSMUSG00000069272	H2ac8	3.87081231140798	0.0322963865758027	1.36961109718466	0.0235806986685421	0.981187068102006	0.999759411985413
ENSMUSG00000053560	Ier2	964.187382024319	-0.0101920634239432	0.431802909781379	-0.0236035079733563	0.981168873973867	0.999759411985413
ENSMUSG00000083483	Gm14044	0.53546323986507	0.0872602285549852	3.69277711919639	0.0236299743359476	0.981147762759991	0.999759411985413
ENSMUSG00000028059	Arhgef2	4313.24499148197	0.00280812368587421	0.118642847576583	0.023668714492558	0.981116861229841	0.999759411985413
ENSMUSG00000088633	Gm22313	0.831758782938994	-0.0943305782984403	3.982953668667	-0.0236835740873708	0.98110500831116	0.999759411985413
ENSMUSG00000024742	Fen1	13.414053632039	0.0173203459563658	0.730661921557008	0.0237050069879883	0.981087912130402	0.999759411985413
ENSMUSG00000048351	Coa7	418.803984854643	0.00372909123344338	0.157225464233207	0.0237181124039307	0.981077458460498	0.999759411985413
ENSMUSG00000021175	Cdca7l	19.5947498325569	0.0190514438229815	0.800654087398906	0.0237948498893875	0.981016248080732	0.999759411985413
ENSMUSG00000027309	Dnaaf9	2255.22328959047	-0.00346779498668802	0.145658540956782	-0.0238077009690557	0.981005997306622	0.999759411985413
ENSMUSG00000119668	Gm23472	0.551983982037913	-0.118456008572458	4.9742743819699	-0.0238137262797207	0.981001191166882	0.999759411985413
ENSMUSG00000100432	Gm7539	2.23102214026813	0.0498159006246832	2.09055008114536	0.0238290874129121	0.980988938232887	0.999759411985413
ENSMUSG00000113309	Gm48408	186.179429524702	0.00819475932107772	0.342961606351204	0.023894101174363	0.980937079522041	0.999759411985413
ENSMUSG00000007036	Abhd16a	3260.57761536502	-0.00284796804690522	0.11901287870163	-0.0239299147955675	0.980908512554854	0.999759411985413
ENSMUSG00000033510	Otud7a	2134.62674226076	0.00421182865792342	0.175267807794503	0.0240308172443263	0.980828027194077	0.999759411985413
ENSMUSG00000085813	Gm15870	3.60558192697168	0.0421260869996566	1.74013694832717	0.024208489475586	0.980686306493607	0.999759411985413
ENSMUSG00000016982	Pom121l2	0.851978793306067	-0.106845348878345	4.40502086335738	-0.0242553559205871	0.980648923457734	0.999759411985413
ENSMUSG00000070737	Tmem35b	144.222770915954	-0.005646792305786	0.232780208276405	-0.0242580430166166	0.980646780095955	0.999759411985413
ENSMUSG00000043661	Gm9785	17.9081987737295	0.0144701832240533	0.596137974518036	0.0242732116432477	0.980634680845627	0.999759411985413
ENSMUSG00000086237	Gm15591	2.51686338808235	0.05692511705206	2.34242048225763	0.0243018354233291	0.980611849108458	0.999759411985413
ENSMUSG00002075875	Gm54861	1.61016316499908	-0.0585959433085765	2.40379185151732	-0.0243764630750328	0.980552322491591	0.999759411985413
ENSMUSG00000003226	Ranbp2	2297.69477996267	0.0067523993034921	0.276189444432517	0.0244484336371586	0.980494915400184	0.999759411985413
ENSMUSG00000018925	Heatr9	4.64647219720435	0.035174729379555	1.43742770501526	0.0244706076394858	0.980477228397653	0.999759411985413
ENSMUSG00002075260	Gm54658	1.02554016025216	-0.0819300263914826	3.34428265131312	-0.0244985352417246	0.980454952073272	0.999759411985413
ENSMUSG00000013878	Rnf170	747.084394548471	-0.00304472052845335	0.124261665972527	-0.0245024924189131	0.980451795650192	0.999759411985413
ENSMUSG00000115460	Gm49127	0.647690513754382	0.116927054443531	4.75857003351042	0.0245718889540591	0.980396441892267	0.999759411985413
ENSMUSG00000036620	Mgat4b	2634.22791621667	-0.00448573115025616	0.182152066453237	-0.024626298441735	0.980353042534891	0.999759411985413
ENSMUSG00000060807	Serpina6	0.599069999366796	0.117836786330512	4.77380768358059	0.0246840246069839	0.980306997715811	0.999759411985413
ENSMUSG00000098083	Gm8957	0.679166152980652	0.128185360606509	5.18741902752685	0.0247108166751708	0.980285627256838	0.999759411985413
ENSMUSG00000028469	Npr2	1773.66051612038	-0.00313608463951166	0.126879296127589	-0.0247170715414281	0.980280638119484	0.999759411985413
ENSMUSG00000070280	Slc22a14	1.37617557687901	-0.0885326117945595	3.56210408959558	-0.0248540215467457	0.980171401383215	0.999759411985413
ENSMUSG00000079020	Slc45a4	1623.92565662567	0.00250570525365212	0.100396994510927	0.0249579707625551	0.980088487628898	0.999759411985413
ENSMUSG00000105489	Gm38562	8.23192084924222	-0.0319393437110468	1.27862145696685	-0.0249795148806695	0.980071303267207	0.999759411985413
ENSMUSG00000086417	Gm12996	5.84567790155493	-0.0295189463020836	1.18130869347386	-0.0249883425603833	0.980064261995768	0.999759411985413
ENSMUSG00000065089	Gm26493	2.62563259760469	-0.061472330630735	2.45858319161937	-0.0250031525637518	0.980052449013613	0.999759411985413
ENSMUSG00002075720	Gm55481	0.522695271420929	0.0890552368718036	3.55275309294773	0.0250665426338181	0.980001886902629	0.999759411985413
ENSMUSG00000105836	Gm17954	1.81068147562138	-0.0679001533497598	2.69555859474357	-0.0251896410199234	0.979903699604613	0.999759411985413
ENSMUSG00000039914	Coq10a	1409.85543734358	-0.00438013382077975	0.173545700825617	-0.025239079965346	0.979864265570724	0.999759411985413
ENSMUSG00000074479	Rtraf-ps	2.61781007778767	-0.0410000865382153	1.62315196816093	-0.0252595489162173	0.979847938916026	0.999759411985413
ENSMUSG00000059706	A830035A12Rik	1.13154609646393	0.0767820695944058	3.03604923324998	0.0252901266400787	0.979823549213781	0.999759411985413
ENSMUSG00000054693	Adam10	1899.85912968757	-0.0039720816715348	0.15705035811783	-0.0252917708634238	0.979822237732859	0.999759411985413
ENSMUSG00000021067	Sav1	244.861471289832	0.00516142274203912	0.203474653139439	0.0253664162213956	0.979762698456373	0.999759411985413
ENSMUSG00000111611	Or13c7c	0.607709802244004	-0.120175727100466	4.73525782865708	-0.025378919469428	0.979752725518476	0.999759411985413
ENSMUSG00000102840	Gm38037	2.18604693152043	0.0443962494723082	1.74742506414228	0.0254066685795765	0.979730592068821	0.999759411985413
ENSMUSG00000086284	Frmpd1os	0.974310577258865	0.0749488521987429	2.9463690040753	0.0254377004696549	0.979705840202539	0.999759411985413
ENSMUSG00000105021	Gm8234	10.7994740080127	0.0196083407142625	0.770788393160329	0.0254393305455287	0.979704540010923	0.999759411985413
ENSMUSG00000047067	Dusp28	1217.30629434392	0.00522959745205919	0.204579329704787	0.0255626873917596	0.979606147485511	0.999759411985413
ENSMUSG00000097654	Gm26714	1.10451137792716	0.0672257052657751	2.61366042711976	0.0257209025963091	0.9794799515105	0.999759411985413
ENSMUSG00000085355	3010003L21Rik	2.50739357952124	0.0631661672846224	2.44871108604525	0.0257956798760763	0.979420307663306	0.999759411985413
ENSMUSG00000086969	4930443O20Rik	5.59670023671626	-0.0397889469541059	1.53762382362042	-0.0258769058744295	0.979355520320141	0.999759411985413
ENSMUSG00000096199	Ptrhd1	181.385280589795	0.00506006821016166	0.195492712532803	0.025883666683036	0.97935012778157	0.999759411985413
ENSMUSG00000070407	Hs3st3b1	68.1285242396603	-0.010188922392678	0.393140710910378	-0.0259167318721176	0.979323754425079	0.999759411985413
ENSMUSG00000104901	Gm42692	9.2867460365069	-0.022218837096314	0.855739013558129	-0.0259645017280782	0.979285652416414	0.999759411985413
ENSMUSG00000108525	Gm7443	0.647631062910547	0.113221847784822	4.35279993770973	0.0260112684720343	0.979248350551866	0.999759411985413
ENSMUSG00000080743	Gm7150	0.424522248170834	0.153351773635546	5.89519796838993	0.0260129981143668	0.979246970963769	0.999759411985413
ENSMUSG00000114033	Gm47705	0.427130163717251	-0.135141614146919	5.19248087040923	-0.0260264057816873	0.979236276813733	0.999759411985413
ENSMUSG00000022074	Tnfrsf10b	35.6247450199513	-0.0112732810746881	0.432643466387161	-0.0260567463755478	0.979212076729528	0.999759411985413
ENSMUSG00000117792	4930588A03Rik	4.36401847970199	-0.0366736817172396	1.40607202477569	-0.0260823635425718	0.979191644131866	0.999759411985413
ENSMUSG00000038034	Igsf8	8381.43348127775	-0.00450822714436896	0.172763868286713	-0.0260947337488835	0.979181777493486	0.999759411985413
ENSMUSG00000086904	Gm13404	5.74875971785252	-0.0311061917555958	1.18907475577116	-0.0261599967576659	0.979129722916676	0.999759411985413
ENSMUSG00000074221	Zfp568	130.293707175428	0.0069569844652697	0.265842016300563	0.0261696196939918	0.979122047552069	0.999759411985413
ENSMUSG00000042594	Sh2b3	1043.56852935703	0.00461912418348943	0.176365560851895	0.0261906245254332	0.979105293863822	0.999759411985413
ENSMUSG00000025946	Pth2r	32.092927993768	0.0142798714210981	0.545145426764793	0.0261946092180266	0.979102115629528	0.999759411985413
ENSMUSG00000066900	Suds3	4710.76747123239	0.00323374838828101	0.123384114706783	0.0262087902965944	0.979090804649209	0.999759411985413
ENSMUSG00000022791	Tnk2	9667.85931104156	0.00347240969831812	0.132190865771932	0.0262681515703895	0.979043457506395	0.999759411985413
ENSMUSG00000083608	Gm14863	2.01641618662812	-0.0505289671194733	1.92006905817413	-0.0263162238380755	0.979005114641311	0.999759411985413
ENSMUSG00000098790	Mir6942	1.57120991050221	0.0500797897191489	1.90166211691711	0.0263347464692287	0.978990340840128	0.999759411985413
ENSMUSG00000042429	Adora1	3258.53022490704	-0.00455334646471706	0.172028023643185	-0.0264686320768381	0.978883552805726	0.999759411985413
ENSMUSG00000050343	Or1ad6	0.514931409484851	0.160404805602797	6.05979011274907	0.0264703566655426	0.978882177264984	0.999759411985413
ENSMUSG00000053303	Slc22a26	0.514931409484851	0.160404805602797	6.05979011274907	0.0264703566655426	0.978882177264984	0.999759411985413
ENSMUSG00000103638	Gm38327	0.514931409484851	0.160404805602797	6.05979011274907	0.0264703566655426	0.978882177264984	0.999759411985413
ENSMUSG00000027967	Neurog2	6.8817109893774	0.0291059476752034	1.0980411952705	0.0265071545590174	0.978852827092554	0.999759411985413
ENSMUSG00000030365	Clec2i	0.525816209433991	0.119431063745546	4.50534201634791	0.0265087674392272	0.978851540652389	0.999759411985413
ENSMUSG00000028467	Gba2	3679.08537281962	-0.00292695283254107	0.110328016231453	-0.0265295518991361	0.978834962883037	0.999759411985413
ENSMUSG00000028889	Yrdc	679.87211586081	0.00398312944935581	0.150088042690371	0.0265386194526698	0.9788277305685	0.999759411985413
ENSMUSG00000017767	Spata25	2.22623019157678	0.0530710301969619	1.99969337150884	0.0265395839947791	0.978826961246217	0.999759411985413
ENSMUSG00000030386	Zfp606	326.872170683984	-0.00470563596696659	0.177232041369628	-0.0265507068056205	0.978818089653385	0.999759411985413
ENSMUSG00000083584	Gm15394	0.46354357116071	-0.153767866455489	5.77521433738562	-0.0266254821851508	0.978758448617192	0.999759411985413
ENSMUSG00000087395	Gm12705	2.139350345291	-0.0601236718380605	2.25306328401758	-0.0266853009698202	0.978710737085234	0.999759411985413
ENSMUSG00000090230	Gm16315	31.362353800732	-0.0131070258159257	0.490645187330604	-0.0267138579046002	0.978687960067816	0.999759411985413
ENSMUSG00000063767	S100a7a	45.6356554945352	0.0107295931688393	0.400571905565291	0.0267856857152714	0.978630670267191	0.999759411985413
ENSMUSG00000109991	Gm6284	0.64032747164016	0.124810244140334	4.65876634913396	0.0267904064696303	0.978626905001391	0.999759411985413
ENSMUSG00000117076	Gm41600	0.941848014558176	0.0761304846197341	2.83925394298914	0.0268135524854056	0.978608443784723	0.999759411985413
ENSMUSG00000108308	Gm45218	1.01841336998312	0.0886107271178321	3.30296264392943	0.0268276504067314	0.978597199316009	0.999759411985413
ENSMUSG00000002028	Kmt2a	3833.02880197896	-0.00649791283651816	0.241773461158856	-0.0268760384426509	0.978558605165341	0.999759411985413
ENSMUSG00000084822	Myadml2os	3.80497165649421	-0.0470234101656586	1.74462753875538	-0.026953266024452	0.978497008784373	0.999759411985413
ENSMUSG00000020690	Efcab3	0.67227750627228	0.11569321202511	4.29206340517986	0.0269551497970618	0.978495506297191	0.999759411985413
ENSMUSG00000110233	Gm45427	1.52776400805144	0.0817763233980589	3.03274559618464	0.0269644521126131	0.978488086820076	0.999759411985413
ENSMUSG00000113903	Gm5655	1.38285559897231	0.0833465593986873	3.08940966368492	0.0269781506733797	0.978477160924685	0.999759411985413
ENSMUSG00002076053	Gm56285	2.02577449572841	0.0529855246215508	1.96144346699875	0.0270135364658891	0.978448937433341	0.999759411985413
ENSMUSG00000047238	Mageh1	973.570849822895	0.00404687003816889	0.149293922169488	0.0271067299951745	0.978374606974436	0.999759411985413
ENSMUSG00002076792	Gm56147	0.506123060229224	0.122155283056814	4.50228162137011	0.027131861871324	0.978354562010925	0.999759411985413
ENSMUSG00000069135	Cep43	578.444201444401	-0.00322700857445338	0.11873444324748	-0.0271783695294488	0.97831746794766	0.999759411985413
ENSMUSG00000040447	Spns2	2348.72156925457	0.00417774747802972	0.153713183838983	0.0271788494239112	0.978317085188671	0.999759411985413
ENSMUSG00000012126	Ubxn11	789.663835462338	0.00520543683844936	0.191475715392962	0.0271858853106585	0.978311473436856	0.999759411985413
ENSMUSG00000037613	Tnfrsf23	83.4856085997341	0.00986093411933066	0.362155006261189	0.0272284904221892	0.978277492055521	0.999759411985413
ENSMUSG00000087433	Gm14167	5.95206048347563	0.0246013552701422	0.902697625023017	0.0272531516514346	0.978257822540814	0.999759411985413
ENSMUSG00000106446	Gm42970	20.9232931203341	0.021728340896903	0.795264207403907	0.0273221662619947	0.97820277734618	0.999759411985413
ENSMUSG00000105447	Gm43653	9.91898454799401	0.0262602546276232	0.960728211495741	0.0273336978277541	0.978193579922931	0.999759411985413
ENSMUSG00000030968	Pdilt	0.772773186512207	-0.0947847317422146	3.46732074819286	-0.0273365917449707	0.978191271773561	0.999759411985413
ENSMUSG00000104616	Gm6069	2.30159789974756	0.057496554586393	2.10257217544161	0.0273458173079442	0.978183913590087	0.999759411985413
ENSMUSG00000004880	Lbr	225.774248558223	0.00780624212924833	0.285370046977649	0.0273548054952654	0.978176744735989	0.999759411985413
ENSMUSG00000094707	A830019P07Rik	25.0026997522073	-0.0128188174802085	0.467556059995172	-0.0274166427879062	0.978127424213035	0.999759411985413
ENSMUSG00000071165	Gm6040	0.830709150023105	-0.114151668988805	4.16281975018944	-0.0274217179313638	0.978123376356325	0.999759411985413
ENSMUSG00000059422	Gm8116	33.4902155066899	0.0142302899618217	0.517506806602064	0.0274977831794279	0.978062707946748	0.999759411985413
ENSMUSG00000107668	Gm44424	1.17816728383789	0.0994509732430439	3.61339267832523	0.0275228800455583	0.978042691120723	0.999759411985413
ENSMUSG00000097099	Gm9917	32.7790747836413	-0.0121068031924594	0.438805558627973	-0.0275903596807527	0.977988870600294	0.999759411985413
ENSMUSG00000106628	Gm43558	1.55800094489811	-0.0698241757104507	2.53068423914847	-0.027591026422935	0.977988338819447	0.999759411985413
ENSMUSG00000021646	Mccc2	463.078914238536	-0.00435269802951626	0.157656026524298	-0.0276088274294126	0.977974141079849	0.999759411985413
ENSMUSG00000049680	Urgcp	1641.9830149503	-0.00307356649610512	0.111161308921313	-0.0276496069174644	0.977941616172635	0.999759411985413
ENSMUSG00000019982	Myb	5.73096479754313	0.036690199794329	1.32659274787552	0.0276574705033529	0.977935344337414	0.999759411985413
ENSMUSG00000007216	Zfp775	159.817234122824	0.00788583461776242	0.285083682609054	0.0276614731000812	0.977932151948678	0.999759411985413
ENSMUSG00000084592	Mir1898	12.8416272781596	0.023099167201955	0.834870874108548	0.0276679519172587	0.977926984578246	0.999759411985413
ENSMUSG00000043733	Ptpn11	3868.36491277158	0.00345631454000839	0.124446487493853	0.0277735001574803	0.977842801617927	0.999759411985413
ENSMUSG00000083076	Gm11408	1.32806382431175	0.0782184161295853	2.81542663873377	0.0277820828479352	0.97783595626319	0.999759411985413
ENSMUSG00000030373	Psg28	0.514056855546053	0.155004070129039	5.56965873562851	0.0278300839398821	0.977797671736271	0.999759411985413
ENSMUSG00000045684	Lcn6	0.514056855546053	0.155004070129039	5.56965873562851	0.0278300839398821	0.977797671736271	0.999759411985413
ENSMUSG00000025497	Cdhr5	2.218714250311	-0.0833955012045046	2.99185605653845	-0.0278741689534999	0.977762510625147	0.999759411985413
ENSMUSG00000016253	Nelfcd	1633.10747454001	0.00404979826627792	0.144993985546972	0.027930801757056	0.977717341772059	0.999759411985413
ENSMUSG00000037568	Vash2	71.6321431500848	0.00958715321847336	0.342562525780369	0.0279865790825587	0.977672855295882	0.999759411985413
ENSMUSG00000072898	Gm10434	1.04260536796391	-0.0888194735330451	3.17344244424117	-0.0279883675515292	0.977671428862874	0.999759411985413
ENSMUSG00000002014	Ssr4	1861.64446651873	0.00531602997419628	0.189785129023023	0.0280107825179042	0.977653551316432	0.999759411985413
ENSMUSG00000027452	Acss1	627.092863914723	-0.00444222576014977	0.158495243573278	-0.0280275020246647	0.977640216315622	0.999759411985413
ENSMUSG00000081723	Gm15931	1.34144279391259	-0.0721613406968512	2.57437294225184	-0.0280306475850895	0.977637707507214	0.999759411985413
ENSMUSG00000108288	Gm44202	1.94192426290981	0.0708413911329746	2.52514566077641	0.0280543781031598	0.97761878073653	0.999759411985413
ENSMUSG00000063808	Gpatch1	568.749396616027	0.00481209040174606	0.1715129747106	0.0280567135510633	0.977616918051922	0.999759411985413
ENSMUSG00000043164	Tmem212	1.44779428917542	-0.16930378697308	6.02744287303646	-0.028088824819967	0.977591307059985	0.999759411985413
ENSMUSG00000114647	Gm30127	0.648483178112643	-0.0882092560871439	3.13843928496391	-0.0281060897082666	0.977577537108702	0.999759411985413
ENSMUSG00000073420	Btnl5-ps	0.838391956674538	0.122708974849356	4.36381549454917	0.0281196524011227	0.977566719920907	0.999759411985413
ENSMUSG00000021715	Cwc27	345.385593598873	-0.00526676411714861	0.187212590548549	-0.0281325315873069	0.977556447880886	0.999759411985413
ENSMUSG00000018238	Gdf9	29.5877969111724	0.0131314381403812	0.466761267935583	0.0281330929587616	0.977556000148485	0.999759411985413
ENSMUSG00000109104	Gm6108	3.69343502425827	0.0459743294287292	1.62699089331818	0.0282572752051282	0.977456956427586	0.999759411985413
ENSMUSG00000085925	Rtl1	665.424095195415	-0.00643315828540908	0.227585533472477	-0.0282669912592976	0.977449207233418	0.999759411985413
ENSMUSG00000009900	Wnt3a	0.703364155854934	-0.147565084794982	5.2148231121252	-0.0282972368615671	0.977425084383933	0.999759411985413
ENSMUSG00000020612	Prkar1a	19387.6005562853	0.00302125959928056	0.106631283256086	0.0283337075858376	0.977395996619246	0.999759411985413
ENSMUSG00000114131	Gm47460	3.05147833882133	-0.0534908465565439	1.88752557155099	-0.028339137420316	0.977391665977148	0.999759411985413
ENSMUSG00000079915	Gm16073	1.52928570036916	0.0751553068654743	2.64228265277546	0.0284433259956239	0.977308569018936	0.999759411985413
ENSMUSG00000039686	Zer1	7602.9397128552	0.00347429569623148	0.122121008425935	0.0284496151891721	0.977303552998401	0.999759411985413
ENSMUSG00000086115	Gm15733	0.506690723109039	-0.160128512346556	5.62583309297885	-0.0284630755481174	0.97729281753329	0.999759411985413
ENSMUSG00000031148	Gpkow	844.881347818887	-0.00430454195198458	0.151167955251855	-0.0284752277346938	0.97728312541973	0.999759411985413
ENSMUSG00000040829	Zmynd15	44.2613692081621	0.0163667729127098	0.574426771833504	0.0284923574513579	0.977269463426566	0.999759411985413
ENSMUSG00000058728	Cd300c	0.718300184177611	0.0858263728000382	3.00471656842607	0.0285638830969657	0.977212417436513	0.999759411985413
ENSMUSG00000098204	Gm26984	7.60454153488949	-0.0336219942162479	1.17174796592378	-0.028693878883537	0.977108738302593	0.999759411985413
ENSMUSG00000098449	Gm7467	73.9575219350596	0.010671486742779	0.371792856949663	0.0287027750622541	0.977101643101328	0.999759411985413
ENSMUSG00000102559	Gm37570	25.3442725249348	-0.0237127139976396	0.82536518255375	-0.0287299664425756	0.977079956462353	0.999759411985413
ENSMUSG00000070873	Lilra5	3.7018165943038	0.0447541727410968	1.5574693768656	0.0287351863258875	0.977075793316869	0.999759411985413
ENSMUSG00000117226	Gm31235	1.73737023357533	-0.0626694946999331	2.17994421864048	-0.0287482102358642	0.977065406031455	0.999759411985413
ENSMUSG00000108571	Gm6855	6.41495954623702	-0.0324103618322386	1.12647493845216	-0.0287714894720803	0.977046839568309	0.999759411985413
ENSMUSG00000074006	Omp	8.59387031847318	0.0250188744026023	0.868826587460113	0.0287961657293906	0.977027158918068	0.999759411985413
ENSMUSG00000098388	Mir8109	1.66443242200173	-0.0561842433210073	1.95109061965588	-0.0287963269132607	0.977027030365257	0.999759411985413
ENSMUSG00000110615	Gm45890	4.56960894041767	0.0320675421928414	1.10976606408713	0.0288957675230585	0.976947721241221	0.999759411985413
ENSMUSG00000093739	Gm20692	59.8642893084223	-0.0130752965491709	0.452457211774265	-0.0288984156046435	0.976945609259789	0.999759411985413
ENSMUSG00000119906	Gm22887	1.8637069767623	0.0785647357875761	2.71745328954021	0.0289111632902692	0.976935442326299	0.999759411985413
ENSMUSG00000039164	Naif1	153.034275565497	0.00747283410722302	0.258438010159803	0.0289153832387204	0.976932076701669	0.999759411985413
ENSMUSG00000083853	Gm15696	7.80052323305454	-0.0367113486499086	1.26949878025151	-0.0289179865479158	0.9769300004297	0.999759411985413
ENSMUSG00000110027	C030029H02Rik	39.5892624633422	-0.0142107453402992	0.491253323406764	-0.0289275301829002	0.976922388894981	0.999759411985413
ENSMUSG00000043259	Fam13c	802.044421257875	0.00833903973743531	0.28767674107569	0.0289875354755957	0.976874531667656	0.999759411985413
ENSMUSG00000094568	Smarce1-ps1	2.65898385676107	-0.0569839256183733	1.96562560229388	-0.0289902235460676	0.976872387798723	0.999759411985413
ENSMUSG00000090919	Pabpc4l	7.33169752105267	0.0398150681952928	1.37324729484448	0.0289933709279957	0.976869877606436	0.999759411985413
ENSMUSG00000058318	Phf21a	1390.85047458863	-0.00361194829065216	0.124546010782658	-0.029000915147377	0.976863860720402	0.999759411985413
ENSMUSG00000018339	Gpx3	315.53787319244	0.00628330960894662	0.216644759710118	0.0290028229501329	0.976862339154074	0.999759411985413
ENSMUSG00000111129	Gm47542	0.794081070385272	0.128726522168436	4.43437936223634	0.0290292082956828	0.976841295554704	0.999759411985413
ENSMUSG00000112059	Gm48282	1.35475723062638	-0.102486987172383	3.52379337040455	-0.0290842783328744	0.976797374567306	0.999759411985413
ENSMUSG00000102899	Gm37850	19.0531388282085	0.0237526215161762	0.811357415973906	0.0292751641243889	0.976645134568249	0.999759411985413
ENSMUSG00000044916	Frey1	137.718369758439	0.00904225235491312	0.30825762383456	0.0293334265100481	0.976598667865995	0.999759411985413
ENSMUSG00000028016	Ints12	280.32333906329	0.00657236501096909	0.223923926430264	0.029350883202809	0.976584745434991	0.999759411985413
ENSMUSG00000114477	Gm8795	1.26580002680803	0.0895998021958201	3.05171854871923	0.0293604409336583	0.976577122754259	0.999759411985413
ENSMUSG00000061032	Rrp1	11102.5530716232	0.00391021233495859	0.133079861975297	0.0293824495826756	0.976559569965873	0.999759411985413
ENSMUSG00000106617	Gm36266	15.6644194426587	-0.0212183580030675	0.718599669526027	-0.0295273695534298	0.976443990707436	0.999759411985413
ENSMUSG00000002625	Akap8l	8053.50075316637	-0.00522078569859883	0.176567860783182	-0.0295681539972314	0.976411463631718	0.999759411985413
ENSMUSG00000081666	Gm11677	0.586317706441623	-0.140677634143284	4.75602709879119	-0.0295788125721654	0.976402963037423	0.999759411985413
ENSMUSG00000038541	Srd5a2	2.0044175206476	-0.0568236669233859	1.91704410305534	-0.0296412935064049	0.976353132314119	0.999759411985413
ENSMUSG00000090778	Gm3235	5.46734578797981	-0.0345918328967882	1.16588216469763	-0.029670093551658	0.976330163305047	0.999759411985413
ENSMUSG00000108520	Gm44684	19.5017514828567	-0.0257588206420757	0.867944049140036	-0.0296779736753742	0.97632387864358	0.999759411985413
ENSMUSG00000082082	Gm13230	1.11919166847878	0.066134568451376	2.22703671084172	0.0296962183557271	0.976309327908176	0.999759411985413
ENSMUSG00000106197	Gm42717	5.58575625752524	0.0417059301296715	1.40082448805739	0.0297724165198652	0.976248557439889	0.999759411985413
ENSMUSG00000029772	Ahcyl2	2945.13788428311	-0.00466233077870539	0.156302495822462	-0.0298288952724155	0.976203513920766	0.999759411985413
ENSMUSG00000018001	Cyth3	1002.51574719605	0.0031837297204778	0.106563917442896	0.029876245138828	0.976165751023845	0.999759411985413
ENSMUSG00000074067	Gm10619	3.54646734999207	-0.0520413796190221	1.73490083949858	-0.0299967458855246	0.97606964841148	0.999759411985413
ENSMUSG00002076246	Gm56129	1.89346997854975	-0.081038070603823	2.70020787828875	-0.0300117895571732	0.976057650699856	0.999759411985413
ENSMUSG00000093732	Gm20609	1.88342051322967	0.0782044743648951	2.6045390217529	0.0300262248757795	0.976046138170383	0.999759411985413
ENSMUSG00000036661	Dennd3	294.733162096688	0.00606733211070631	0.201764256906498	0.0300713922462393	0.976010116089241	0.999759411985413
ENSMUSG00000104104	Gm37877	0.699411446342747	0.140687962204379	4.66851235774422	0.0301355017237992	0.975958987299056	0.999759411985413
ENSMUSG00000036863	Syde2	51.569962100904	0.0109480792204844	0.36314220184972	0.0301481875824917	0.975948870045227	0.999759411985413
ENSMUSG00000102368	4930590L20Rik	0.693569316621699	0.106182071006032	3.51796926385002	0.0301827739364124	0.975921286680103	0.999759411985413
ENSMUSG00000033409	Syce1l	7.50844063221246	-0.0328481786848353	1.08736487219277	-0.030208975409141	0.975900390458207	0.999759411985413
ENSMUSG00000078235	Fam43b	1152.13460503576	0.00706320121207906	0.233516647338581	0.0302470992649957	0.975869985916234	0.999759411985413
ENSMUSG00000030589	Rasgrp4	70.6912109053851	-0.0106706344781679	0.351965851372196	-0.0303172436660168	0.97581404443697	0.999759411985413
ENSMUSG00000057788	Ddx49	555.980731849678	-0.0043411151353427	0.143083191865822	-0.0303397979786027	0.975796056973688	0.999759411985413
ENSMUSG00000073988	Ttpa	49.172472637378	-0.00967993771886099	0.318649198564005	-0.0303780388040632	0.975765559267019	0.999759411985413
ENSMUSG00000082765	Gm14411	7.52681678110832	0.0341241483944578	1.11958783634579	0.0304792060851923	0.975684876816014	0.999759411985413
ENSMUSG00000114220	Gm10353	10.3050747100543	0.0202857733784317	0.665485264924464	0.0304826785018812	0.97568210751511	0.999759411985413
ENSMUSG00000027363	Usp8	1408.60663832007	-0.00474375877989902	0.155431287788151	-0.0305199734712655	0.97565236427359	0.999759411985413
ENSMUSG00000004462	Tbccd1	377.422269993121	-0.00502985369241451	0.164786848773562	-0.0305233926727137	0.975649637415974	0.999759411985413
ENSMUSG00000098944	Mir8120	0.754828502573403	-0.128226977226391	4.18564821237591	-0.0306349150048627	0.975560697062116	0.999759411985413
ENSMUSG00000046080	Clec9a	3.80984927212579	0.0489603597636112	1.59508205791043	0.0306945711794599	0.975513120695373	0.999759411985413
ENSMUSG00000107284	Gm43280	0.449034550750738	-0.186891004315213	6.07060420063205	-0.0307862278841626	0.975440023771262	0.999759411985413
ENSMUSG00000021957	Tkt	4229.74817192122	0.00300525139096492	0.0976142426611118	0.0307870174375913	0.97543939409725	0.999759411985413
ENSMUSG00000025364	Pa2g4	2008.57470908284	-0.00359696853402494	0.116631906577234	-0.0308403475479758	0.975396863021614	0.999759411985413
ENSMUSG00000096727	Psmb9	51.1293032205709	0.0152751728895155	0.49483048016233	0.0308695068349559	0.975373608348897	0.999759411985413
ENSMUSG00000102481	Gm37925	4.64071200168023	0.0484175311614021	1.56708439581628	0.0308965689982395	0.975352026161222	0.999759411985413
ENSMUSG00000055958	Gm9987	42.4201896142255	0.0218509257783805	0.705116610060901	0.0309890952313451	0.975278236242247	0.999759411985413
ENSMUSG00000086353	Gm13481	1.93437344306477	-0.066343131839152	2.13579177899676	-0.0310625466824837	0.975219658663648	0.999759411985413
ENSMUSG00000080902	Ywhaq-ps3	2.37812421065724	-0.0560828118860329	1.80333746692252	-0.0310994547136764	0.97519022453593	0.999759411985413
ENSMUSG00000085822	Gm15584	0.738996081475123	0.10873237742412	3.49568461332249	0.0311047446928498	0.975186005784199	0.999759411985413
ENSMUSG00000039199	Zdhhc1	2082.62633023671	-0.00540912395580531	0.173850771089826	-0.031113603476688	0.975178940916796	0.999759411985413
ENSMUSG00000097841	4930511A02Rik	4.27783197031637	-0.041119718570517	1.32129871517329	-0.0311206830812094	0.975173294943745	0.999759411985413
ENSMUSG00000108603	5330411O13Rik	0.862608777219285	0.108217434903371	3.47684996119536	0.0311251380160694	0.975169742141103	0.999759411985413
ENSMUSG00000079699	Ssxb14	5.77676438902991	-0.0333659063435871	1.06955131686686	-0.0311961715323105	0.975113093104606	0.999759411985413
ENSMUSG00000072769	Gm10419	3961.54885060277	-0.00345638001934943	0.110715476683174	-0.0312185804812122	0.975095222054684	0.999759411985413
ENSMUSG00000024580	Grpel2	708.244711604988	-0.00406761495289212	0.130126928996162	-0.031258825396641	0.975063126921959	0.999759411985413
ENSMUSG00000080916	Gm12463	2.0393668834427	0.0622878647736597	1.98718815711564	0.0313447242278603	0.974994623139022	0.999759411985413
ENSMUSG00000020131	Pcsk4	383.957145796326	-0.00709214221040777	0.225224829797111	-0.0314891666997665	0.974879431583336	0.999759411985413
ENSMUSG00000108886	Gm44830	21.2412902478793	-0.0246835328977591	0.78359475899985	-0.0315003802849119	0.974870488873207	0.999759411985413
ENSMUSG00000081282	Gm13836	0.953562396133698	0.138599819647369	4.39609551540181	0.0315279363612055	0.97484851322056	0.999759411985413
ENSMUSG00000110629	4930567H12Rik	0.608917625510436	-0.168963888589707	5.35761897726914	-0.0315371229844027	0.974841186998883	0.999759411985413
ENSMUSG00000033632	AW554918	327.115394589962	-0.00433500232027188	0.136983250023269	-0.0316462218522009	0.974754182124445	0.999759411985413
ENSMUSG00000091784	Gm17022	20.5528286822982	-0.0246058779706075	0.776637123042636	-0.0316825931191763	0.97472517659669	0.999759411985413
ENSMUSG00000074128	Gm10631	1.30018644722405	0.0881495567999852	2.77687329476406	0.0317441767927243	0.974676064637488	0.999759411985413
ENSMUSG00000024570	Rbfa	372.012487408656	-0.00521925882896626	0.164381592816235	-0.0317508714908302	0.974670725732464	0.999759411985413
ENSMUSG00000041216	Clvs1	117.492776736173	-0.0152159634697358	0.479217171898939	-0.0317517074971275	0.974670059032096	0.999759411985413
ENSMUSG00000026082	Rev1	310.350744610125	-0.0114613351724051	0.359984245361297	-0.0318384354873696	0.974600895076391	0.999759411985413
ENSMUSG00000047710	Champ1	829.398787554391	-0.00461113147579655	0.144679697394311	-0.0318713099269855	0.974574678373429	0.999759411985413
ENSMUSG00000060530	A930017M01Rik	390.890683882685	0.00522002547993862	0.163449068023987	0.0319367099674901	0.974522523241063	0.999759411985413
ENSMUSG00000081721	Gm13882	10.6619503804752	0.0328805785921812	1.02945440892061	0.0319398103570772	0.974520050749436	0.999759411985413
ENSMUSG00000021933	Gucy1b2	9.86052505456111	0.0278164082712331	0.870861598324148	0.0319412502799089	0.974518902443139	0.999759411985413
ENSMUSG00002076647	Gm56472	0.560134541265233	-0.176827808726938	5.53270878389518	-0.0319604402895116	0.974503598844139	0.999759411985413
ENSMUSG00000113396	Gm33467	7.10874367602274	-0.0321168867310589	1.00376977389593	-0.0319962680350531	0.974475027051834	0.999759411985413
ENSMUSG00000091947	6530401F13Rik	6.65779752798965	0.0264647197032664	0.825477405407508	0.0320598959219262	0.974424285375301	0.999759411985413
ENSMUSG00000080575	Mir1190	0.56804232402872	-0.143345675143678	4.45955839088732	-0.0321434686081455	0.9743576383686	0.999759411985413
ENSMUSG00000020375	Rufy1	1128.07075554529	0.00348567331029694	0.108312367468453	0.0321816740947167	0.974327170563226	0.999759411985413
ENSMUSG00000093413	Snora15	1.17551897766535	-0.0817987985379695	2.54154234440894	-0.032184708123363	0.974324751011971	0.999759411985413
ENSMUSG00000116366	Gm49475	1.35595815162202	-0.0879181884497918	2.73120876098855	-0.032190211786656	0.974320361998171	0.999759411985413
ENSMUSG00000085523	Gm15945	1.89354444479231	0.0884664020003993	2.7451129635131	0.0322268712349029	0.97429112715831	0.999759411985413
ENSMUSG00000108417	Gm30928	0.495062337339289	0.13237534197949	4.10538842628782	0.0322442917049841	0.97427723485404	0.999759411985413
ENSMUSG00000050592	Fam78a	274.879332373284	0.00714266187993082	0.221364443090035	0.0322665274523139	0.974259502521408	0.999759411985413
ENSMUSG00000020652	Cenpo	84.1838246166251	0.00962107667397157	0.297277153021024	0.0323639962782176	0.974181774245581	0.999759411985413
ENSMUSG00000117732	Gm50364	0.590582873554797	0.174062336633886	5.37622449974627	0.0323763147617999	0.974171950665772	0.999759411985413
ENSMUSG00000030114	Klrg1	5.50790359166637	0.0378793475974821	1.169622695364	0.0323859546737793	0.974164263160213	0.999759411985413
ENSMUSG00000081497	Gm15560	1.27302412611877	-0.099063320913495	3.05711172593799	-0.032404219993988	0.974149697188296	0.999759411985413
ENSMUSG00000085566	A730017L22Rik	10.0139310826567	0.0297358933415893	0.917538374298034	0.0324083375415648	0.974146413585274	0.999759411985413
ENSMUSG00000079083	Jrkl	191.381085555381	0.0100095172981714	0.308702584649037	0.032424468714932	0.974133549531796	0.999759411985413
ENSMUSG00000029119	Man2b2	923.347617025562	0.00530319238052355	0.163507768303953	0.0324338863867628	0.974126039266972	0.999759411985413
ENSMUSG00000004846	Plod3	1357.74194707423	0.00523427783990452	0.161268966619788	0.0324568201162037	0.974107750427204	0.999759411985413
ENSMUSG00000118606	Gm52957	0.49889955966152	0.145349820141541	4.47767279753022	0.0324610186393505	0.974104402254658	0.999759411985413
ENSMUSG00000080773	Gm12955	2.55241155971265	0.0691115842902595	2.12853464528713	0.0324690906221715	0.974097965137379	0.999759411985413
ENSMUSG00000114697	Gm30806	0.579730417182801	0.117353518331327	3.61074767296694	0.0325011684449549	0.974072384238951	0.999759411985413
ENSMUSG00000071494	Or10ac1	0.975703283706561	0.142499338657396	4.38052246007944	0.0325302152782049	0.974049220467581	0.999759411985413
ENSMUSG00000027763	Mbnl1	1837.25707566596	-0.0061475989596406	0.188704826150713	-0.0325778576258071	0.974011227511136	0.999759411985413
ENSMUSG00000048709	Gm8666	2.17402678923592	-0.0699430074492378	2.14507156381747	-0.0326063748310401	0.97398848615503	0.999759411985413
ENSMUSG00000028639	Ybx1	3821.35809107885	-0.00448204446265848	0.137045393232249	-0.0327048166811622	0.973909982791393	0.999759411985413
ENSMUSG00000108368	Gm45053	27.0453968826435	0.0182648990848102	0.558223737597597	0.0327196746656027	0.973898134176248	0.999759411985413
ENSMUSG00000058794	Nfe2	3.30298232586294	0.0557005624504614	1.7018602802718	0.0327292217205783	0.973890520806112	0.999759411985413
ENSMUSG00000022442	Ttll1	1556.08533150977	0.00460224964374518	0.140369696044858	0.032786632538368	0.973844738171828	0.999759411985413
ENSMUSG00000089810	Gm16536	384.193690100182	0.0060378668264724	0.184016538543622	0.0328115444093146	0.973824872063277	0.999759411985413
ENSMUSG00000082676	Gm11843	3.50034063978142	-0.0483343883468295	1.47069925454742	-0.0328649030026901	0.973782321014067	0.999759411985413
ENSMUSG00000097571	Jpx	169.233795753426	-0.00785465539265748	0.238713813237436	-0.0329040673689247	0.973751089262325	0.999759411985413
ENSMUSG00000100444	C530043A13Rik	0.567218552147812	0.140241508924476	4.25775809125201	0.0329378762059347	0.973724128327218	0.999759411985413
ENSMUSG00000113123	Gm40864	0.731072710858408	0.151532807333956	4.59992289522615	0.0329424668163935	0.973720467536626	0.999759411985413
ENSMUSG00000110556	Gm45762	3.77140153530989	0.0665937043138773	2.02123384633606	0.0329470557969299	0.973716808046373	0.999759411985413
ENSMUSG00000039081	Zfp503	64.9849819789451	0.0140411411438937	0.4261296226851	0.0329503991189783	0.973714141908925	0.999759411985413
ENSMUSG00000102982	Gm38319	1.56470361519152	0.0988750737736888	2.99196084099735	0.0330469143910083	0.973637175779576	0.999759411985413
ENSMUSG00000082746	Rps12-ps1	0.601874310809892	0.142613988056759	4.31516236690335	0.0330495068159166	0.973635108453026	0.999759411985413
ENSMUSG00000091313	Fth-ps2	4.79216246897665	-0.0387777820743637	1.17290596892569	-0.0330612880330737	0.973625713535873	0.999759411985413
ENSMUSG00000085495	Gm16796	6.08287331875584	0.0403335596308475	1.21919262555782	0.0330821879868193	0.973609046902432	0.999759411985413
ENSMUSG00000114894	Gm7084	1.06400938214888	0.11072327021792	3.34660872480747	0.0330852153098027	0.973606632769696	0.999759411985413
ENSMUSG00000019433	Gipc1	3879.17341168482	-0.00719204391106628	0.217195257437154	-0.0331132640552583	0.973584265364518	0.999759411985413
ENSMUSG00000085655	Gm15952	25.0706726424211	0.0156438133318553	0.472188874056004	0.0331304149491669	0.973570588435303	0.999759411985413
ENSMUSG00000083364	Llph-ps2	10.9854636203196	-0.0272140791824412	0.821212017675324	-0.0331389197877041	0.973563806280049	0.999759411985413
ENSMUSG00000038604	Ripor1	3890.91251915482	0.00493262108154549	0.148516029240993	0.0332127185648187	0.973504955770574	0.999759411985413
ENSMUSG00000077457	Snord65	5.63614615187923	-0.0310613590353627	0.935130839726665	-0.0332160567439331	0.973502293757763	0.999759411985413
ENSMUSG00000103723	Gm37095	25.1900301279323	-0.0175342345147455	0.526571386876625	-0.0332988744769259	0.973436251300795	0.999759411985413
ENSMUSG00000031827	Cotl1	2353.53987454222	-0.00548431373531788	0.164469114237216	-0.0333455540315478	0.973399027076928	0.999759411985413
ENSMUSG00000100120	Gm53065	4.11665556226975	-0.0439163701272005	1.31553053376609	-0.0333830108841921	0.973369157462195	0.999759411985413
ENSMUSG00000045078	Rnf216	1514.27924862074	0.00320317302959144	0.0958228936413057	0.0334280557377227	0.973333236917016	0.999759411985413
ENSMUSG00000110601	Gm45834	2.67155973755328	0.0613422236280039	1.83006390613055	0.0335191702445543	0.973260578776277	0.999759411985413
ENSMUSG00000070427	Il18bp	186.500287279111	-0.0106157786717225	0.31636436578922	-0.033555544870674	0.973231572340838	0.999759411985413
ENSMUSG00000018449	Rpain	457.757451313375	-0.00424810345818111	0.126341795408429	-0.0336238965454632	0.973177066352222	0.999759411985413
ENSMUSG00000040549	Ckap5	3464.39384115437	0.00390994825734098	0.116187890000929	0.0336519430493979	0.973154701136557	0.999759411985413
ENSMUSG00000053588	A730061H03Rik	9.34223491890877	0.0339668803473146	1.00853350357571	0.0336794764148999	0.97313274513509	0.999759411985413
ENSMUSG00000025192	Entpd7	286.306082734761	-0.00845751137027879	0.250948275106774	-0.0337022096154288	0.973114616956693	0.999759411985413
ENSMUSG00000036596	Cpz	17.059316269856	0.0268438433100099	0.795025566989263	0.0337647547759586	0.973064741524655	0.999759411985413
ENSMUSG00000040687	Madd	8061.84128655728	-0.00410126652675446	0.121448366381296	-0.0337696310700321	0.973060853022413	0.999759411985413
ENSMUSG00000045790	Ccdc149	1801.27193102117	0.00360821167056195	0.106835795123348	0.0337734339543788	0.973057820489526	0.999759411985413
ENSMUSG00000021460	Auh	1807.95530084678	0.00481266221123258	0.142470696426116	0.0337800146413153	0.9730525728553	0.999759411985413
ENSMUSG00000086951	1700051A21Rik	2.10706115850445	-0.0711753854916624	2.10544997715516	-0.0338053082542635	0.973032402991758	0.999759411985413
ENSMUSG00000064350	mt-Ty	0.71290507666437	0.101500325378181	3.00145263881312	0.0338170671313069	0.973023026126644	0.999759411985413
ENSMUSG00000105378	Gm42515	2.96575378836848	-0.0812304088270561	2.39562271623177	-0.0339078471232852	0.972950635688367	0.999759411985413
ENSMUSG00000106636	Gm43813	13.8426079246875	-0.0316918392567829	0.93462889202474	-0.0339084737559601	0.972950135995177	0.999759411985413
ENSMUSG00000009575	Cbx5	4615.89514242883	-0.0034249056656257	0.100770485163581	-0.0339871903967323	0.972887365383428	0.999759411985413
ENSMUSG00000028784	Spocd1	54.332754086778	0.0145656099622376	0.428209295973572	0.0340151652455871	0.972865057581967	0.999759411985413
ENSMUSG00000112552	Gm36065	0.509068264659087	0.190461960486429	5.58311015956081	0.0341139535210982	0.972786281661003	0.999759411985413
ENSMUSG00000042894	Or4c35	0.746858960598074	0.153746660704414	4.50198094294967	0.0341508910527907	0.972756826937456	0.999759411985413
ENSMUSG00000104586	4921539H07Rik	42.9607382294991	-0.0166716476720394	0.486599587325697	-0.0342615326980961	0.972668599308059	0.999759411985413
ENSMUSG00000046191	Pcdhb20	346.429692269404	-0.00642765253599548	0.187449710018013	-0.0342900105600473	0.972645890605019	0.999759411985413
ENSMUSG00000001763	Tspan33	786.185736547675	-0.00503827683773803	0.14662577611645	-0.0343614674798833	0.972588909810813	0.999759411985413
ENSMUSG00000073538	E330020D12Rik	8.35212547767544	0.0402467751088291	1.17124501846735	0.0343623874375104	0.972588176224042	0.999759411985413
ENSMUSG00000025359	Pmel	34.5007417019319	-0.0178175691330808	0.518104335410302	-0.0343899247995494	0.972566217566354	0.999759411985413
ENSMUSG00000103979	Gm20305	1.16394077541808	0.0990144178987706	2.87614468426909	0.0344260907458252	0.972537378392756	0.999759411985413
ENSMUSG00000007564	Ppp2r1a	20316.8651836072	-0.00460813474167711	0.133657830798398	-0.0344771025696786	0.972496700993511	0.999759411985413
ENSMUSG00000114895	4930579J19Rik	0.592191747743258	-0.122123504481872	3.5383671607908	-0.0345140848680548	0.972467210939622	0.999759411985413
ENSMUSG00000086881	Gm13594	1.26774313025092	-0.082204740728746	2.38005521891201	-0.0345390056816934	0.972447338855289	0.999759411985413
ENSMUSG00000101585	1600010M07Rik	19.2113777776846	0.0233589965111439	0.676285959239972	0.0345401175227641	0.972446452263466	0.999759411985413
ENSMUSG00000094230	Gm21847	0.511125283133171	0.169922218795216	4.9172956608583	0.0345560304920849	0.972433763125872	0.999759411985413
ENSMUSG00000114654	Gm47918	1.17825384174374	-0.117327274368355	3.39196944222744	-0.0345897203281726	0.972406898585975	0.999759411985413
ENSMUSG00000117175	Gm20098	1.41772135918393	0.0831809241691584	2.39360793149042	0.0347512736212252	0.972278075156787	0.999759411985413
ENSMUSG00000085127	4930444E06Rik	0.749100175859025	-0.129368742421494	3.71607004771661	-0.0348133218051113	0.972228597806953	0.999759411985413
ENSMUSG00000092229	Gm5977	16.7635624924461	-0.0252095994863695	0.72307269142568	-0.0348645437523906	0.972187753401046	0.999759411985413
ENSMUSG00000097194	9330175E14Rik	2.54017559898493	0.0835221059071964	2.38969070916189	0.0349510108513119	0.972118804659466	0.999759411985413
ENSMUSG00000087148	1700030C14Rik	0.820703010772791	-0.110179747229519	3.14519424654271	-0.0350311423056403	0.972054908137881	0.999759411985413
ENSMUSG00000100510	Hand2os1	0.74032814151587	0.141589248251839	4.03963572089747	0.0350500040187738	0.97203986790453	0.999759411985413
ENSMUSG00000020492	Ska2	301.788670857784	0.00665780116201985	0.189755806868814	0.0350861524181057	0.972011043384024	0.999759411985413
ENSMUSG00000052673	Gm9887	10.510667574203	0.0320817485573353	0.914220863622617	0.0350919015676483	0.972006459049443	0.999759411985413
ENSMUSG00000060534	Dcc	346.693472622833	0.00983900760006369	0.280304094386884	0.0351011911602104	0.9719990515905	0.999759411985413
ENSMUSG00000024660	Incenp	625.454396404482	-0.00666338721127817	0.18969119998706	-0.0351275505228114	0.971978032824314	0.999759411985413
ENSMUSG00000085755	Gm13496	4.3859433256906	-0.0556506560891839	1.5839434957318	-0.0351342432600304	0.971972696086881	0.999759411985413
ENSMUSG00000025436	Atp23	251.624737592845	-0.00757377734113582	0.215393486771969	-0.0351625179323735	0.971950150093417	0.999759411985413
ENSMUSG00000099804	Gm28497	0.446811082740373	0.179954230628394	5.11736274689289	0.0351654239750068	0.971947832839958	0.999759411985413
ENSMUSG00000051674	Dcun1d4	2845.8990772862	-0.00443651980776614	0.126064767081276	-0.0351923849183479	0.971926334426376	0.999759411985413
ENSMUSG00000022755	Adgrg7	0.45196612316362	-0.20316092201222	5.77079133366859	-0.0352050369291497	0.971916245833858	0.999759411985413
ENSMUSG00000039337	Tex19.2	0.45196612316362	-0.20316092201222	5.77079133366859	-0.0352050369291497	0.971916245833858	0.999759411985413
ENSMUSG00000070345	Hsf5	18.4199462179349	0.0244372152583908	0.694060976269702	0.0352090321944492	0.971913060048418	0.999759411985413
ENSMUSG00000086862	Gm13546	0.892433014945381	0.173121384524763	4.91451465062217	0.0352265476516275	0.971899093399612	0.999759411985413
ENSMUSG00000097491	Gm2366	1.8924624767677	0.0826339217100953	2.34539080112397	0.0352324745498682	0.971894367352715	0.999759411985413
ENSMUSG00000039942	Ptger4	23.5280406677317	0.0194479228401695	0.551910396386642	0.0352374642106673	0.971890388649952	0.999759411985413
ENSMUSG00000108200	Gm43931	0.59940560398659	0.151951291708217	4.31144547059955	0.0352437002263852	0.971885416117939	0.999759411985413
ENSMUSG00000111856	6530413G14Rik	2.41647459014114	0.0683243027692982	1.9377340163999	0.0352598974838855	0.971872500603732	0.999759411985413
ENSMUSG00000100153	Ppp1ccb	38.9431921999008	-0.0168553386989268	0.477491565236883	-0.0352997621865108	0.97184071296165	0.999759411985413
ENSMUSG00000109896	Gm31409	4.76629232319039	0.0442059708547725	1.25144537034239	0.0353239317531519	0.971821440457032	0.999759411985413
ENSMUSG00000024054	Smchd1	750.045168777466	0.00638903258428012	0.180599196117347	0.0353768605931599	0.971779235731592	0.999759411985413
ENSMUSG00000023021	Cers5	1954.54577960292	0.00463806407380966	0.131042909093997	0.0353934761207322	0.971765986755858	0.999759411985413
ENSMUSG00000037325	Bbs7	395.100951210354	0.00712659491407978	0.20068979050086	0.0355105005406304	0.971672673436585	0.999759411985413
ENSMUSG00000090176	Cd200r2	0.549906609474276	-0.136933065960671	3.85238671836779	-0.0355449948230243	0.971645168345457	0.999759411985413
ENSMUSG00000032294	Pkm	40382.658454353	0.00509910537751894	0.143324950109247	0.0355772346240639	0.971619460965789	0.999759411985413
ENSMUSG00000100812	A730098A19Rik	18.058301200421	-0.0210182039340084	0.590506006458629	-0.0355935480827	0.971606452947776	0.999759411985413
ENSMUSG00000099639	1700084F23Rik	0.666634183885841	-0.164404694967442	4.61144768595748	-0.0356514279600477	0.971560300779223	0.999759411985413
ENSMUSG00000020894	Vamp2	46938.1212853267	-0.00527829293863808	0.147951028556318	-0.0356759462245231	0.971540750471499	0.999759411985413
ENSMUSG00000030793	Pycard	34.2311506021376	-0.0221549624280944	0.620700059837187	-0.0356935078013458	0.971526747279159	0.999759411985413
ENSMUSG00000050222	Il17d	2081.63486549698	-0.00862851232951512	0.241706245737532	-0.0356983424370621	0.971522892254781	0.999759411985413
ENSMUSG00000105691	Gm42876	7.04830245952125	-0.0465737725206281	1.29991864173222	-0.0358282211097193	0.971419330316841	0.999759411985413
ENSMUSG00000111030	Gm47234	1.77464460704728	-0.0746538122916016	2.08320747984632	-0.0358359947407201	0.9714131318372	0.999759411985413
ENSMUSG00000050824	Sstr5	18.9537418540847	-0.0225378327573765	0.627819688687996	-0.0358985759183112	0.971363231389655	0.999759411985413
ENSMUSG00000033053	Cfap95	8.01524989219987	-0.0311924631430245	0.86856316462517	-0.035912717017519	0.971351955695667	0.999759411985413
ENSMUSG00000029009	Mthfr	1080.02698027216	-0.00518184872461096	0.144146752613479	-0.0359484249950866	0.97132348323666	0.999759411985413
ENSMUSG00000097448	Platr22	2.58146932604287	0.0636271224442044	1.76932435169743	0.0359612540138062	0.971313253774901	0.999759411985413
ENSMUSG00000018707	Dync1h1	16798.8493960923	0.00498366987055647	0.138465354382357	0.0359921793634716	0.971288594879334	0.999759411985413
ENSMUSG00000022838	Eaf2	39.9670551214897	0.0177393313019041	0.492719093311014	0.0360029305596783	0.971280022221997	0.999759411985413
ENSMUSG00000087233	Gm43213	0.960576629919996	-0.112878273729272	3.13504348988385	-0.0360053294614597	0.971278109415488	0.999759411985413
ENSMUSG00000118636	Gm55895	10.9498774222302	0.0249565514268799	0.689948792725656	0.0361715995302906	0.971145531456173	0.999759411985413
ENSMUSG00000005882	Uqcc1	1000.32626695298	0.00558964725569858	0.154477835413915	0.0361841376189757	0.971135534053422	0.999759411985413
ENSMUSG00000082524	Gm6272	0.54271741252292	0.179488836108122	4.95935333599745	0.0361919839034866	0.971129277722062	0.999759411985413
ENSMUSG00000031134	Rbmx	1308.14785299133	-0.00501455852014101	0.138338437712336	-0.0362484830902052	0.971084227453825	0.999759411985413
ENSMUSG00000060843	Ctnna3	17.7560688442494	0.0251331551329796	0.693284070603211	0.0362523187805423	0.971081169025912	0.999759411985413
ENSMUSG00000030316	Tamm41	268.133922230498	-0.00631327837326175	0.173818318832218	-0.0363211335587464	0.971026298913199	0.999759411985413
ENSMUSG00000074472	Zfp872	0.788704435411374	-0.150184212267052	4.13452978382187	-0.0363243754718403	0.971023713946584	0.999759411985413
ENSMUSG00000114753	Gm34059	0.727408359847527	-0.167463187908679	4.60556140541054	-0.0363610802609094	0.970994447096202	0.999759411985413
ENSMUSG00000006395	Hyi	243.068055814269	-0.0083896940293386	0.230602852443433	-0.0363815709148551	0.970978108730147	0.999759411985413
ENSMUSG00000022551	Cyc1	7079.20050037135	-0.00717503689022866	0.197012119613471	-0.036419266511653	0.970948051914548	0.999759411985413
ENSMUSG00002075553	Gm56226	0.513023532251049	-0.164184512227569	4.50341495151664	-0.0364577801502115	0.970917342870945	0.999759411985413
ENSMUSG00000114277	Gm48583	2.27559352877197	-0.068619357881899	1.88162829699378	-0.036468072887472	0.97090913591237	0.999759411985413
ENSMUSG00000103486	Gm10657	19.1518746470553	-0.017602433249571	0.482502707522693	-0.0364815222280242	0.970898412027151	0.999759411985413
ENSMUSG00000028960	Ube4b	2938.14526203222	-0.00320775749283971	0.0878809227403816	-0.0365011812895512	0.970882736805663	0.999759411985413
ENSMUSG00000060657	Marf1	3651.44627454283	0.00519361155347541	0.142134529978611	0.0365401113596884	0.970851695811237	0.999759411985413
ENSMUSG00000002006	Pdzd4	3973.82105505354	0.00405947439312132	0.111032184899068	0.036561240299932	0.970834848613313	0.999759411985413
ENSMUSG00000035726	Supt16	825.209352889957	-0.00915057243124006	0.250060635365443	-0.0365934143047636	0.970809194638579	0.999759411985413
ENSMUSG00000041439	Mfsd6	2168.16325622803	-0.00599144418727475	0.16363360426823	-0.0366149985760474	0.970791984415342	0.999759411985413
ENSMUSG00000015501	Hivep2	5689.40585616655	-0.00664971626606324	0.181515355783947	-0.0366344557315484	0.970776470259977	0.999759411985413
ENSMUSG00000097961	Gm27000	16.1019668712981	0.0283483048672688	0.773618124143647	0.0366437961864568	0.97076902265582	0.999759411985413
ENSMUSG00000097321	1700028E10Rik	29.6273810323543	-0.0162782168951105	0.44372062718714	-0.0366857339905568	0.970735583613109	0.999759411985413
ENSMUSG00000036054	Sugp2	3835.51498387115	0.00448522786788444	0.122254633960626	0.0366875898489784	0.970734103848478	0.999759411985413
ENSMUSG00000078889	Gm14288	0.511104555834372	-0.164045592353064	4.47130919766465	-0.0366884921397842	0.970733384408925	0.999759411985413
ENSMUSG00000038122	Tbc1d32	265.336259087517	0.00982656307664548	0.267693522296121	0.0367082587294562	0.970717623568899	0.999759411985413
ENSMUSG00000028599	Tnfrsf1b	121.799107662063	-0.00859337059250202	0.233980366016822	-0.0367268875538224	0.970702769933616	0.999759411985413
ENSMUSG00000097569	Gm26640	0.426047479179159	0.191665268764543	5.21400697197187	0.0367596878552039	0.970676616739826	0.999759411985413
ENSMUSG00000097363	Gm26717	0.865581762693375	0.126335829947617	3.43659303009865	0.0367619409226324	0.970674820266359	0.999759411985413
ENSMUSG00000037239	Spred3	2109.2650010885	0.00637573355065991	0.173403174705302	0.0367682631041528	0.970669779303351	0.999759411985413
ENSMUSG00000057230	Aak1	10728.7485922824	0.00451888908652784	0.122680982613962	0.0368344709199742	0.970616988869533	0.999759411985413
ENSMUSG00000081964	Gm11873	0.680748009854632	-0.136046348601015	3.68410057349953	-0.0369279681395301	0.970542439600709	0.999759411985413
ENSMUSG00000108264	Gm20371	12.0936167139018	-0.0399273004857055	1.08060122946592	-0.0369491533018516	0.970525547814767	0.999759411985413
ENSMUSG00000033906	Zdhhc15	220.848551060791	0.00842535258018146	0.227856722807838	0.0369765371693113	0.970503713570342	0.999759411985413
ENSMUSG00000118905	Snord93	0.920744761716742	0.106967039959701	2.89170235887319	0.0369910269746374	0.97049216028238	0.999759411985413
ENSMUSG00000024238	Zeb1	1222.31595531799	0.00571858259641136	0.154580489431302	0.0369942068203425	0.970489624867978	0.999759411985413
ENSMUSG00000030822	Prr14	928.970335465872	0.00487134587675254	0.131663733996251	0.0369983877025032	0.970486291288811	0.999759411985413
ENSMUSG00000001520	Nrip2	398.213002410434	-0.00785893155105502	0.212003594553964	-0.0370698033096538	0.970429348940774	0.999759411985413
ENSMUSG00000043311	D17H6S53E	366.15138844576	-0.00700955833238438	0.189023527309255	-0.0370829940175451	0.970418831510029	0.999759411985413
ENSMUSG00000033658	Ddx19b	829.098360003833	0.00511818743158826	0.137976089937862	0.0370947418055783	0.970409464576053	0.999759411985413
ENSMUSG00000024592	C330018D20Rik	279.371039773157	-0.00703311505239603	0.188969816043592	-0.0372181928291321	0.970311032881413	0.999759411985413
ENSMUSG00000001247	Lsr	91.9763218058456	-0.0120984177714949	0.324810478975583	-0.0372476214734573	0.970287568490318	0.999759411985413
ENSMUSG00000024116	Prss21	0.68962529052946	0.171809548607015	4.60633826619479	0.0372985088541802	0.970246994429089	0.999759411985413
ENSMUSG00000017288	Vps53	2193.39073570864	0.00377974587944774	0.10130453095162	0.0373107287891479	0.970237251113571	0.999759411985413
ENSMUSG00000115378	Fam237a	3.07335702701552	0.0785883649662662	2.10264629220366	0.037375932061261	0.970185262691648	0.999759411985413
ENSMUSG00000028195	Ccn1	347.520185901281	0.0256469868113206	0.685912983270753	0.0373910210724162	0.97017323181227	0.999759411985413
ENSMUSG00000090264	Eif4ebp3	17.3068408966355	-0.0256493805304167	0.685338320718824	-0.0374258665464877	0.970145448593101	0.999759411985413
ENSMUSG00000030772	Dkk3	15936.1222437561	0.00345710209977784	0.0923208879642239	0.0374465863144377	0.970128928190641	0.999759411985413
ENSMUSG00000009108	Gnat2	3.54560659251724	0.0649660269333575	1.73466760329052	0.0374515710157509	0.970124953762336	0.999759411985413
ENSMUSG00002076877	Gm54756	7.47102772553575	0.0377032778505472	1.00624370735845	0.03746933031713	0.970110793828655	0.999759411985413
ENSMUSG00000072694	Gm57857	3784.03965229309	0.00597158961833629	0.159360764498595	0.0374721446469274	0.970108549894219	0.999759411985413
ENSMUSG00000080950	Gm7278	7.77296586789064	0.0368742477976232	0.98400915179437	0.0374734805366209	0.97010748475656	0.999759411985413
ENSMUSG00000062252	Lhfpl5	165.514687981356	-0.0110969541310902	0.295999582181397	-0.0374897628209815	0.970094502495664	0.999759411985413
ENSMUSG00000021457	Syk	131.893022131515	0.0103204619189612	0.275169559946697	0.0375058270288339	0.970081694120234	0.999759411985413
ENSMUSG00000071532	Gm10335	7.24636917133412	0.0405207299289564	1.08032843846085	0.0375077878970644	0.970080130673831	0.999759411985413
ENSMUSG00000088639	Mir1955	0.575323447855671	0.182237744786601	4.85755983594652	0.0375163149690963	0.970073331839894	0.999759411985413
ENSMUSG00000103540	Gm37668	3.45018308172322	-0.0520657543493355	1.38566046220901	-0.0375746842529753	0.970026792703317	0.999759411985413
ENSMUSG00000086801	Gm15943	2.15567658625268	-0.0826370045984935	2.19811203374344	-0.0375945371891535	0.970010963536167	0.999759411985413
ENSMUSG00000040820	Hlcs	346.370528131703	0.00683064559526069	0.181515447942889	0.0376312081019675	0.969981725070561	0.999759411985413
ENSMUSG00000105050	Gm42482	5.54706386463827	0.0572867624705956	1.51421299382796	0.0378326977143246	0.969821074020156	0.999759411985413
ENSMUSG00000034083	Ccdc174	621.359971057823	-0.00578762528475055	0.152952116838333	-0.0378394585468076	0.96981568351612	0.999759411985413
ENSMUSG00000091086	Rpl6l	21.5153799973543	0.022043317198317	0.582544837944617	0.0378396919215559	0.969815497443272	0.999759411985413
ENSMUSG00000059229	Gm6802	0.454897695576502	-0.218228080158217	5.76091248747631	-0.0378808184697519	0.96978270671495	0.999759411985413
ENSMUSG00000078624	Or51ab3	0.454897695576502	-0.218228080158217	5.76091248747631	-0.0378808184697519	0.96978270671495	0.999759411985413
ENSMUSG00000102975	Gm37347	0.454897695576502	-0.218228080158217	5.76091248747631	-0.0378808184697519	0.96978270671495	0.999759411985413
ENSMUSG00000108728	Or5bs2	0.454897695576502	-0.218228080158217	5.76091248747631	-0.0378808184697519	0.96978270671495	0.999759411985413
ENSMUSG00000110297	Gm45647	0.454897695576502	-0.218228080158217	5.76091248747631	-0.0378808184697519	0.96978270671495	0.999759411985413
ENSMUSG00000065623	Gm24762	2.08478931803475	0.0936051726793905	2.46883745598785	0.037914676177795	0.969755711565149	0.999759411985413
ENSMUSG00000022436	Sh3bp1	544.314193498313	-0.0109436993428464	0.288631924524291	-0.0379157619548958	0.969754845862839	0.999759411985413
ENSMUSG00000042340	Ctf1	69.8796601172474	0.0129808934357378	0.342239531969506	0.0379292636389371	0.969744080821076	0.999759411985413
ENSMUSG00000005899	Smpd4	3219.48922129172	-0.00722891991927614	0.190574131105288	-0.037932325218276	0.969741639790831	0.999759411985413
ENSMUSG00000106662	Gm43034	143.962890263921	0.0115269039628032	0.303462452618205	0.0379846134615722	0.969699949853997	0.999759411985413
ENSMUSG00000070695	Cntnap5a	540.905886665294	-0.00715598717357743	0.187802684972579	-0.0381037532803234	0.969604958800095	0.999759411985413
ENSMUSG00000032998	Foxj3	2034.93675645344	0.00450236304212465	0.117952883246527	0.038170860416481	0.969551453976554	0.999759411985413
ENSMUSG00000108444	Klk2-ps	3.01433596180128	0.0790909892000533	2.07084874801779	0.0381925475125882	0.969534162785913	0.999759411985413
ENSMUSG00000075091	Or4c125	0.457829267989384	-0.232251057035252	6.06963116301594	-0.0382644432252204	0.969476840208254	0.999759411985413
ENSMUSG00000083253	Gm7108	0.457829267989384	-0.232251057035252	6.06963116301594	-0.0382644432252204	0.969476840208254	0.999759411985413
ENSMUSG00000113402	Zfp996	0.457829267989384	-0.232251057035252	6.06963116301594	-0.0382644432252204	0.969476840208254	0.999759411985413
ENSMUSG00000116848	4930542D17Rik	0.457829267989384	-0.232251057035252	6.06963116301594	-0.0382644432252204	0.969476840208254	0.999759411985413
ENSMUSG00000111921	Gm48406	0.501836814186342	-0.193364471364215	5.04424160238675	-0.0383337053627095	0.969421617533807	0.999759411985413
ENSMUSG00000020100	Slc29a3	417.094611887092	-0.00548972655802132	0.143002023175104	-0.0383891530772207	0.969377409198918	0.999759411985413
ENSMUSG00000020419	Hormad2	0.60811805455493	0.183921175240775	4.78991875664607	0.0383975563229715	0.969370709318672	0.999759411985413
ENSMUSG00000103024	Gm37685	0.89687162142533	0.125690154876182	3.27260617576638	0.0384067462216862	0.969363382245074	0.999759411985413
ENSMUSG00000024402	Lta	30.8180287432626	0.018934540663269	0.492787097099109	0.0384233693916319	0.969350128657302	0.999759411985413
ENSMUSG00000059119	Nap1l4	3647.02908808705	-0.00385642570537377	0.100300792378118	-0.0384486065756657	0.969330007166287	0.999759411985413
ENSMUSG00000036853	Mcoln3	1.32314251061392	-0.122874882575101	3.19412304833312	-0.0384690510402298	0.969313706902826	0.999759411985413
ENSMUSG00000034701	Neurod1	319.183015766909	-0.0085031185367893	0.220953151694495	-0.0384838074115653	0.969301941733975	0.999759411985413
ENSMUSG00000072421	Gm10357	17.535785442098	-0.0255657735664992	0.663938706073556	-0.0385062255485777	0.969284067896797	0.999759411985413
ENSMUSG00000109754	Gm39214	2.35833988867054	-0.0695804931997073	1.80689444593012	-0.0385083330996073	0.969282387560642	0.999759411985413
ENSMUSG00000064443	Gm26226	0.779703423727685	-0.156020935681443	4.04820091742762	-0.0385408083402599	0.96925649528856	0.999759411985413
ENSMUSG00000077639	Gm22772	1.10999686140988	0.119299731634867	3.09403594406877	0.0385579656446989	0.969242815908178	0.999759411985413
ENSMUSG00000020604	Arsg	275.968723902155	0.00947150084317127	0.245588183828871	0.0385665983416007	0.969235933132019	0.999759411985413
ENSMUSG00000049241	Hcar1	64.5645005533847	-0.0156723791085962	0.405956733609901	-0.0386060331337093	0.969204492135263	0.999759411985413
ENSMUSG00000083274	Zcchc9-ps	3.81367914320928	-0.0641543677050283	1.66142686968488	-0.0386140183932358	0.969198125567172	0.999759411985413
ENSMUSG00000028789	Azin2	1413.18190416929	0.00601625421843253	0.155645609449572	0.0386535427482248	0.969166613220506	0.999759411985413
ENSMUSG00000084819	Gm11967	1.22833050353742	0.121820138610402	3.14449915060092	0.0387407128372486	0.96909711360853	0.999759411985413
ENSMUSG00000037827	Gm5884	36.8775353659329	0.0184660417621827	0.476241362614636	0.0387745441949883	0.969070140357115	0.999759411985413
ENSMUSG00000117789	Gm50388	1.62932030933221	-0.075191936947623	1.9374839053026	-0.0388090640349754	0.96904261822525	0.999759411985413
ENSMUSG00000094296	Gm21798	0.611518871911093	-0.147796581009944	3.80519024343783	-0.0388407862825844	0.969017326602812	0.999759411985413
ENSMUSG00000107836	Gm5315	0.76345575479056	-0.173839424809121	4.46062897904755	-0.0389719534230887	0.968912749545993	0.999759411985413
ENSMUSG00000114500	Gm8983	7.34366504584416	-0.0420799066348274	1.07841353667472	-0.0390201951327322	0.968874287486314	0.999759411985413
ENSMUSG00000044134	Pheta1	641.682183244342	-0.00898316527015503	0.230160035287779	-0.039030082954771	0.968866404151063	0.999759411985413
ENSMUSG00000106539	Gm43670	14.7326204929187	0.0443880439217092	1.13624830719367	0.0390654433900453	0.968838212106488	0.999759411985413
ENSMUSG00000027674	Pex5l	2217.18726385986	0.00459920490565469	0.117699916019697	0.0390756855330721	0.96883004629367	0.999759411985413
ENSMUSG00002075369	Gm55733	0.598630011339419	-0.167634798622718	4.28598908810549	-0.0391122784441845	0.968800871677739	0.999759411985413
ENSMUSG00000037731	Themis2	32.5054000367014	-0.0207302177112938	0.529939433282689	-0.0391180886141673	0.968796239377873	0.999759411985413
ENSMUSG00000031916	Cog8	862.810275613322	0.00601411923838185	0.153578225567592	0.0391599734672995	0.96876284568732	0.999759411985413
ENSMUSG00000021234	Fam161b	463.956242130576	-0.00639315193538092	0.162997728776415	-0.0392223375342268	0.968713124560344	0.999759411985413
ENSMUSG00000089940	Gm4117	11.5062882119246	-0.0373495138505672	0.952056832780362	-0.0392303406315489	0.968706743923402	0.999759411985413
ENSMUSG00000087675	Gm11762	47.5763756830341	-0.0179972127212093	0.458292912439411	-0.0392701092090064	0.968675037621904	0.999759411985413
ENSMUSG00000030468	Siglecg	3.58724115088874	-0.0844178366738807	2.1492779596845	-0.0392773006830036	0.968669304079314	0.999759411985413
ENSMUSG00000038930	Rccd1	322.657808708702	0.00717244216028292	0.182542927560849	0.0392918107325307	0.968657735664895	0.999759411985413
ENSMUSG00000032985	5730522E02Rik	77.2759788688702	0.0114682839316477	0.291719418597594	0.0393127203762439	0.968641065063251	0.999759411985413
ENSMUSG00000114457	Gm36346	1.46419640825125	0.0987702984758548	2.50858144257045	0.0393729686426479	0.968593031090986	0.999759411985413
ENSMUSG00000028582	Cc2d1b	835.508529014269	-0.00741858322632862	0.188195278247518	-0.039419603379058	0.968555850819152	0.999759411985413
ENSMUSG00000087539	Gm13584	7.99708016248626	0.0386606622072035	0.979891881245246	0.0394540080871714	0.968528421172166	0.999759411985413
ENSMUSG00000053310	Nrgn	89802.7212638234	0.00830684312260512	0.210516785486444	0.0394592911126321	0.968524209207643	0.999759411985413
ENSMUSG00000030876	Mettl9	1693.11514330519	0.00673714996767652	0.170691829285707	0.0394696687935762	0.968515935461703	0.999759411985413
ENSMUSG00000112549	Gm35818	0.517781991986701	-0.220602811925878	5.5861307486946	-0.0394911651463635	0.968498797215628	0.999759411985413
ENSMUSG00000089745	1810008B01Rik	1.00107000175711	-0.101936021471462	2.57940170405017	-0.0395192502631143	0.968476406013946	0.999759411985413
ENSMUSG00000104055	Gm38132	0.901000673914357	-0.19265650757729	4.86662780048034	-0.0395872697637314	0.96842217674095	0.999759411985413
ENSMUSG00000027774	Gfm1	1169.73268086668	0.00485899873856087	0.122633767277496	0.0396220294494086	0.968394464266836	0.999759411985413
ENSMUSG00000029550	Sppl3	2252.22260935792	-0.00562462173757924	0.141944293313581	-0.0396255573667438	0.968391651604932	0.999759411985413
ENSMUSG00000026317	Cln8	746.743008394891	0.00553774158812309	0.139734410618936	0.0396304787317195	0.96838772800578	0.999759411985413
ENSMUSG00000089308	Gm24837	0.938239511500876	0.133188813924268	3.35433176793281	0.0397065117999194	0.96832711010718	0.999759411985413
ENSMUSG00000090222	Ifi203-ps	1.09104680065907	-0.126602641421878	3.18834269638508	-0.0397079779301702	0.968325941226319	0.999759411985413
ENSMUSG00000073633	Fbxo36	93.8484707279784	-0.00988260769045174	0.248603991240547	-0.0397524096099061	0.968290517843783	0.999759411985413
ENSMUSG00000020441	2310033P09Rik	453.282598669018	0.0064296369356721	0.161165475680383	0.039894629470291	0.968177132758119	0.999759411985413
ENSMUSG00000097072	Foxl2os	12.0847402186896	0.0286885331836925	0.717343059473479	0.0399927660898393	0.968098893504791	0.999759411985413
ENSMUSG00000112094	Gm47506	0.724699810704568	-0.184745932559641	4.61910422427252	-0.0399960519593466	0.968096273856213	0.999759411985413
ENSMUSG00000080870	Gm14111	0.908091660227965	-0.136662042488745	3.41171061736427	-0.0400567509428229	0.968047881854702	0.999759411985413
ENSMUSG00000056673	Kdm5d	397.558429148347	0.0535116726917384	1.33538845562931	0.040071989888905	0.968035732689453	0.999759411985413
ENSMUSG00000094995	Pate3	1.20037202055821	0.115331059066021	2.87550583272978	0.0401080942884175	0.968006948686793	0.999759411985413
ENSMUSG00000039021	Ttc16	31.5599609985768	-0.0213309499254668	0.53059169562407	-0.0402021933275414	0.967931929022892	0.999759411985413
ENSMUSG00000109638	Gm45630	5.86072847890018	-0.063094898317849	1.56849984633405	-0.040226270002714	0.967912734142604	0.999759411985413
ENSMUSG00002075924	Gm54850	1.17463694290663	0.110729452429336	2.75174722995048	0.040239688887169	0.967902036083814	0.999759411985413
ENSMUSG00000091572	Vmn2r3	0.516274677904185	0.197647956574754	4.90586580457305	0.0402880886775408	0.96786344992858	0.999759411985413
ENSMUSG00000105033	Gm43423	1.38549334909876	-0.109634408421964	2.71951117626192	-0.0403140128192675	0.967842782246924	0.999759411985413
ENSMUSG00000024845	Tmem134	1057.02922674254	-0.00815608945357271	0.202265164131224	-0.0403237477328586	0.967835021220443	0.999759411985413
ENSMUSG00000090576	Gm17055	16.7779989401326	-0.0237676546137803	0.589335232846475	-0.0403296006909057	0.967830355031298	0.999759411985413
ENSMUSG00000118661	Muc6	56.0318740257233	-0.0269762923761009	0.668683536425541	-0.0403423905429214	0.967820158504052	0.999759411985413
ENSMUSG00000117008	Gm49817	0.468794547304379	0.166608780662287	4.12776539360196	0.0403629481754295	0.967803769235534	0.999759411985413
ENSMUSG00000064652	Gm24165	2.60306038561552	-0.0616126676766236	1.52439562537177	-0.0404177673112894	0.967760065556619	0.999759411985413
ENSMUSG00000088504	Gm26490	1.22970754284341	-0.107263331166215	2.6530274063457	-0.0404305401857724	0.967749882600718	0.999759411985413
ENSMUSG00000019923	Zwint	29276.4764008167	0.00508741729912619	0.125435410451883	0.0405580631561588	0.967648217380476	0.999759411985413
ENSMUSG00000074639	Rdh16f2	0.427250627546172	0.185988561502219	4.58495145771268	0.0405650012257718	0.967642686153814	0.999759411985413
ENSMUSG00000070972	Dnajc25	133.226238859521	0.0112868152052231	0.277390221517523	0.0406893045597502	0.967543588260382	0.999759411985413
ENSMUSG00000081936	Gm11244	1.42325296593397	0.121274924174313	2.9802213457001	0.0406932607033669	0.967540434326662	0.999759411985413
ENSMUSG00000024873	Cnih2	12275.2628790341	-0.00832483198802353	0.204426694919265	-0.0407228223853607	0.967516867052292	0.999759411985413
ENSMUSG00000082212	Gm15826	1.08552087554499	0.192718841494052	4.73050479941556	0.0407395932708624	0.967503496917017	0.999759411985413
ENSMUSG00000064919	Gm22572	2.76552496672874	-0.0685155448037454	1.67955483771459	-0.0407938718434321	0.967460224854423	0.999759411985413
ENSMUSG00000030020	Prickle2	4413.7581090028	0.00595618565358086	0.145822206434619	0.0408455323726801	0.967419040042092	0.999759411985413
ENSMUSG00000028294	Cfap206	59.9274573176191	-0.0160061501522814	0.391825718013944	-0.0408501775570326	0.967415336812012	0.999759411985413
ENSMUSG00000026484	Rnf2	694.631646223749	0.00754621305053596	0.184674273288829	0.0408622864254284	0.967405683393129	0.999759411985413
ENSMUSG00000023921	Mmut	781.604599413057	0.00871523301587136	0.213177057136855	0.0408826030949305	0.967389486570714	0.999759411985413
ENSMUSG00000041769	Ppp2r2d	1921.89895550652	-0.00573581469785243	0.140272325988307	-0.0408905652447123	0.967383139002206	0.999759411985413
ENSMUSG00000022369	Mtbp	45.8628794410292	-0.0159551603371833	0.39018984523576	-0.0408907626172149	0.967382981653336	0.999759411985413
ENSMUSG00000050188	Lsm10	241.23044269401	0.00934936220905578	0.228638572368592	0.040891447633707	0.967382435546012	0.999759411985413
ENSMUSG00000107577	Gm44103	96.4555660055562	0.015141119797741	0.370218235782736	0.0408978227820916	0.967377353165134	0.999759411985413
ENSMUSG00000024410	Rmc1	674.20192149029	-0.00568484389008463	0.138909706538185	-0.0409247419187507	0.967355892768609	0.999759411985413
ENSMUSG00000111474	Gm32926	28.6762263278239	-0.0219135310587441	0.534751206273506	-0.0409789277736311	0.967312694949294	0.999759411985413
ENSMUSG00000070690	Albfm1	2.6202168913639	-0.0652149336408232	1.58997632283597	-0.041016292320946	0.967282907397911	0.999759411985413
ENSMUSG00000097910	Hdnr	1.77940959874369	0.123577613537382	3.01079580179141	0.0410448338820766	0.967260153688024	0.999759411985413
ENSMUSG00000090027	Gm15740	1.06059733901263	0.134011900768797	3.26400503201858	0.0410575043402795	0.967250052639768	0.999759411985413
ENSMUSG00000002147	Stat6	290.817091791815	-0.00793654251627462	0.193093745739701	-0.0411020174986581	0.96721456623307	0.999759411985413
ENSMUSG00000052056	Zfp217	69.6428397046146	-0.0140339250329454	0.341289893176176	-0.0411202479579466	0.967200032717988	0.999759411985413
ENSMUSG00000099310	Gm19427	1.83251963969818	-0.0932426830142971	2.26676838707573	-0.0411346318159069	0.967188565761884	0.999759411985413
ENSMUSG00000116887	Gm6029	2.04478574732247	0.103692056355979	2.51980070164212	0.0411508958976019	0.967175599880698	0.999759411985413
ENSMUSG00000028107	Tars2	1348.71748630185	0.00611322117142724	0.148447558547103	0.0411810152437601	0.967151588473336	0.999759411985413
ENSMUSG00000047880	Cxcr5	1.96288245528659	0.105415256149916	2.55730161196071	0.0412212840506886	0.967119485873215	0.999759411985413
ENSMUSG00000022245	Skor1	6.7609349340543	-0.046306327285039	1.12222780826216	-0.041262858524908	0.967086342441075	0.999759411985413
ENSMUSG00000010054	Tusc2	2612.53328748892	0.007157133483263	0.173378767761341	0.0412803342397435	0.967072410708344	0.999759411985413
ENSMUSG00000002803	Btbd6	2079.53802698897	-0.00633690517004688	0.152866730606928	-0.0414537888321901	0.966934132331149	0.999759411985413
ENSMUSG00000044430	Klk12	1.30581805480215	-0.125543094610448	3.02751764704613	-0.0414673370221102	0.966923331726578	0.999759411985413
ENSMUSG00000022752	Tomm70a	4623.40278042562	-0.00549520273631488	0.132345211330355	-0.0415217345688312	0.966879966113364	0.999759411985413
ENSMUSG00000106162	Gm43613	2.34906464517173	0.101787151917308	2.45028207448139	0.0415409935767708	0.966864612895016	0.999759411985413
ENSMUSG00000062154	Cimip4	2.39860322362093	-0.0689602379971205	1.65776237695556	-0.0415983852425004	0.966818860519047	0.999759411985413
ENSMUSG00000109702	Gm45674	2.02326296642398	0.102015662522841	2.45230264843726	0.0415999479460055	0.966817614740418	0.999759411985413
ENSMUSG00000115745	Gm46448	1.82009000342443	0.102700006052614	2.46754020653158	0.0416203982333365	0.966801311891433	0.999759411985413
ENSMUSG00000110647	Gm17745	2.57113595602654	-0.0697786885777006	1.6737967193325	-0.0416888668568593	0.966746729207819	0.999759411985413
ENSMUSG00000086196	Gm13571	2.09075908587075	-0.0855548190181795	2.05140441891618	-0.0417054863630355	0.966733480283092	0.999759411985413
ENSMUSG00000042734	Ttc9	1432.56271151862	0.00607052117723663	0.145554701149296	0.041706115496813	0.966732978743337	0.999759411985413
ENSMUSG00000020914	Top2a	19.4873227334352	0.0303703223950676	0.726241804215124	0.0418184717800567	0.966643409542078	0.999759411985413
ENSMUSG00000033618	Map3k13	739.16868221598	0.00808178964766129	0.193238550699912	0.0418228641147897	0.966639908029366	0.999759411985413
ENSMUSG00000028245	Nsmaf	1158.38076117522	0.00566328156186466	0.135033437485298	0.0419398459176548	0.966546651878771	0.999759411985413
ENSMUSG00000052212	Cd177	2.6399937891397	0.112830593883703	2.68788894618146	0.0419774016497203	0.966516713105586	0.999759411985413
ENSMUSG00000113654	Gm30893	7.50952053191328	0.0402620412436164	0.959057202735196	0.041980854873714	0.966513960258144	0.999759411985413
ENSMUSG00000074519	Zfp971	153.366060860665	0.0105317075249002	0.250620634353184	0.0420225076521773	0.966480755451202	0.999759411985413
ENSMUSG00000108420	Gm45141	1.81692380005138	-0.113699759752568	2.70396447669364	-0.0420492801338863	0.966459412965985	0.999759411985413
ENSMUSG00000029730	Mcm7	399.382503157324	-0.00650318857204901	0.153902056776775	-0.0422553714241874	0.966295121930165	0.999759411985413
ENSMUSG00000115456	Gm35248	30.0029379973225	-0.02314085561911	0.547117767093417	-0.0422959315359957	0.966262788549689	0.999759411985413
ENSMUSG00000075590	Nrbp2	4265.99833036966	0.00664131261469792	0.156950545109082	0.0423146833295936	0.966247840165931	0.999759411985413
ENSMUSG00000051041	Olfml1	134.939435786458	0.010480233145203	0.247317867177855	0.0423755601032508	0.966199311056635	0.999759411985413
ENSMUSG00000029759	Pon3	42.3818449442628	0.0187303292602519	0.441663782445998	0.0424085696058677	0.966172996939146	0.999759411985413
ENSMUSG00000021265	Slc25a29	485.145767718771	0.0099471553966736	0.23452466933122	0.0424141111680887	0.966168579386968	0.999759411985413
ENSMUSG00000042800	Spata46	5.37918605164257	-0.0618458322912783	1.45667741989717	-0.0424567796867779	0.966134565474034	0.999759411985413
ENSMUSG00000038060	Dlec1	113.668341767038	-0.0128279651743562	0.301919869196952	-0.0424879793717324	0.966109694169938	0.999759411985413
ENSMUSG00000113467	Gm46350	3.61562887511011	0.079589350087772	1.87289779281314	0.0424952981380936	0.966103859908626	0.999759411985413
ENSMUSG00000017132	Cyth1	2610.57753038564	-0.00565443154556535	0.132953711344897	-0.0425293245925052	0.966076735248225	0.999759411985413
ENSMUSG00000113586	Gm48606	1.56346778881333	0.0854658194745215	2.00620758926197	0.0426006859569113	0.966019848673658	0.999759411985413
ENSMUSG00000108647	Gm17984	0.910295362411601	0.163855695960074	3.83323493817687	0.0427460613822972	0.965903961430685	0.999759411985413
ENSMUSG00000039110	Mycbpap	121.3077902098	0.0142504403815664	0.33328238776753	0.042757856114216	0.965894559192492	0.999759411985413
ENSMUSG00000099054	Gm27242	2.74767688026982	0.0630464469881807	1.47239815421359	0.0428188848293239	0.965845909878008	0.999759411985413
ENSMUSG00000062142	Or52r1	0.42552509237591	-0.221231140063992	5.16549504165696	-0.0428286424205002	0.965838131582139	0.999759411985413
ENSMUSG00000041498	Kif14	13.8298512831449	-0.0347615140624112	0.811316454868167	-0.0428458141750123	0.965824443069498	0.999759411985413
ENSMUSG00000054648	Zfp869	629.690194131217	0.00722261909829493	0.168379570653219	0.0428948658692689	0.965785341428278	0.999759411985413
ENSMUSG00000105979	Gm43411	2.84527881141707	0.0896135002147492	2.08760504007893	0.0429264628578216	0.965760153878856	0.999759411985413
ENSMUSG00000109257	Gm45200	1.99249894677065	0.116455569762794	2.71242278378471	0.0429341511430239	0.965754025165042	0.999759411985413
ENSMUSG00000040428	Plekha4	198.592611185076	-0.00937548052572549	0.218059129205215	-0.0429951296233153	0.965705416262847	0.999759411985413
ENSMUSG00000028044	Cks1b	65.6355271101569	0.0188072312011831	0.437122700024869	0.0430250618421626	0.965681555887046	0.999759411985413
ENSMUSG00000062300	Nectin2	336.088939179827	-0.00894165358644993	0.207431512147575	-0.0431065342670235	0.965616610550924	0.999759411985413
ENSMUSG00000104967	Gm43436	1.13638089075855	0.138270801675817	3.20608198521995	0.0431276562212838	0.965599773327907	0.999759411985413
ENSMUSG00000019943	Atp2b1	12771.1558014039	-0.00715446108265357	0.165792975641218	-0.0431529807278209	0.96557958608898	0.999759411985413
ENSMUSG00000099478	Gm28370	468.731945635553	-0.00666410157026654	0.154349959037633	-0.0431752726843403	0.965561816242628	0.999759411985413
ENSMUSG00000024013	Fgd2	279.953111875443	-0.0106929109155751	0.247404064468264	-0.0432204334983621	0.96552581673057	0.999759411985413
ENSMUSG00000065524	Mir135a-2	0.56373489399492	-0.207851672985956	4.8085561820695	-0.0432253809908697	0.965521872888387	0.999759411985413
ENSMUSG00000097882	0610038B21Rik	19.0516570291713	-0.0289138851485615	0.668891295672144	-0.0432265830571275	0.965520914673902	0.999759411985413
ENSMUSG00002075699	Gm55957	0.964754514148003	0.144416314750512	3.33998719349685	0.043238583378912	0.965511348746232	0.999759411985413
ENSMUSG00000069441	Dsg1a	0.96066791434652	0.159440810935903	3.68220488315967	0.0433003637752738	0.965462101245159	0.999759411985413
ENSMUSG00000032894	1700031F05Rik	0.458645521032018	0.216616372696641	5.00138054251946	0.0433113159166889	0.965453370890891	0.999759411985413
ENSMUSG00000003849	Nqo1	137.510761449325	-0.0111290815958628	0.256936621409222	-0.0433145011980895	0.965450831786847	0.999759411985413
ENSMUSG00000105296	Gm19708	0.430754859031913	0.224644731929737	5.17313538998094	0.0434252566373611	0.965362544802471	0.999759411985413
ENSMUSG00000031738	Irx6	2.61650027175378	0.0918945772393491	2.11571149533957	0.0434343611790983	0.965355287276799	0.999759411985413
ENSMUSG00002075510	Gm55507	0.640505445522893	0.18549995021319	4.26895445942174	0.0434532511359508	0.965340229488346	0.999759411985413
ENSMUSG00000106892	Gm42791	0.480330407743873	-0.178966991593728	4.11855906940564	-0.0434537877393015	0.965339801744842	0.999759411985413
ENSMUSG00000086165	Gm15690	12.8228164457468	0.0324896452005358	0.747435546610838	0.0434681563485392	0.965328348075647	0.999759411985413
ENSMUSG00000020513	Tubd1	195.875078460659	-0.00943025141906016	0.21691841441361	-0.0434737246469034	0.965323909412256	0.999759411985413
ENSMUSG00000033498	Strc	9.75144097923386	0.0428857311584171	0.985885867458535	0.0434996915707597	0.965303210385776	0.999759411985413
ENSMUSG00000095419	Gm14328	1.80210673060987	0.101135720984288	2.32114954506843	0.0435713938376627	0.965246054444795	0.999759411985413
ENSMUSG00000119756	Gm22682	0.644468605605314	-0.186413043469966	4.27498381779267	-0.0436055553459891	0.965218823385915	0.999759411985413
ENSMUSG00000020793	Galr2	30.641896738334	-0.026914347739256	0.617144194505497	-0.0436111171082503	0.965214389959176	0.999759411985413
ENSMUSG00000073207	Ccdc160	55.3032136133857	0.0172704751507787	0.395626493466837	0.0436534848802445	0.965180617530932	0.999759411985413
ENSMUSG00000029102	Hgfac	6.76740411349573	-0.0428750908646208	0.982082269836765	-0.0436573311437007	0.965177551579632	0.999759411985413
ENSMUSG00000096986	4930509E16Rik	0.505034832352821	0.247457289524239	5.66317125204561	0.0436958867233361	0.965146818006287	0.999759411985413
ENSMUSG00000108012	Gm44012	1.84105377547487	-0.104206074664998	2.3836484419492	-0.0437170485509119	0.965129949430127	0.999759411985413
ENSMUSG00000118161	Rps2-ps8	4.62047024320765	0.0609645466587671	1.39392130968968	0.0437360030548204	0.965114840375332	0.999759411985413
ENSMUSG00000113514	Gm18960	14.7098626866566	0.0366193082442116	0.836659006573996	0.0437684982250566	0.965088937784709	0.999759411985413
ENSMUSG00000104170	Gm37702	2.07017362823546	0.104514046664704	2.38705856088061	0.0437836123409339	0.965076890014363	0.999759411985413
ENSMUSG00000094786	Gm14403	20.2836906987851	0.0273235603929043	0.623547302974954	0.0438195470697141	0.9650482457404	0.999759411985413
ENSMUSG00000035517	Tdrd7	969.898477307851	-0.00461871772974856	0.105388646375532	-0.0438255721901074	0.965043443003704	0.999759411985413
ENSMUSG00000036613	Eipr1	1755.25822105873	0.00694739400528274	0.158357674234552	0.0438715334691807	0.965006806446149	0.999759411985413
ENSMUSG00000063582	Or52n2	0.454120564942376	-0.254704157892319	5.80269050543778	-0.0438941483530153	0.964988779744895	0.999759411985413
ENSMUSG00000106030	Gm43611	0.454426565833665	-0.254707530609334	5.80144613606133	-0.0439041446969734	0.96498081149803	0.999759411985413
ENSMUSG00000001100	Poldip2	3349.78406169075	0.00560376769429691	0.127558771008644	0.0439308692768542	0.964959508921904	0.999759411985413
ENSMUSG00000105907	Gm34333	3.41062298237757	-0.0841407963589066	1.91513188652541	-0.0439347268722895	0.96495643397496	0.999759411985413
ENSMUSG00000031302	Nlgn3	2367.84309313321	-0.00663250196016912	0.150858687196618	-0.0439649985255726	0.964932304006042	0.999759411985413
ENSMUSG00000084873	C030047K22Rik	9.53825125925212	-0.0443197523913289	1.00795353056049	-0.0439700353712579	0.964928289067235	0.999759411985413
ENSMUSG00000064246	Chi3l1	300.682626490211	-0.00830132312356802	0.18853524100091	-0.0440306177216383	0.964879998114186	0.999759411985413
ENSMUSG00000103382	Gm37755	17.3543196065606	0.032922989438136	0.745106174628229	0.0441856349594243	0.9647564325122	0.999759411985413
ENSMUSG00000085771	C230066G23Rik	2.22207909785054	0.0936489029603506	2.11794982190308	0.0442167713285117	0.96473161354086	0.999759411985413
ENSMUSG00000022978	Mis18a	174.918838066321	0.0120696084595906	0.272362418157171	0.0443145149806446	0.964653701759352	0.999759411985413
ENSMUSG00000114041	Gm9269	85.2434646797608	-0.0156744722692364	0.353641923601627	-0.044323003646178	0.964646935432493	0.999759411985413
ENSMUSG00000075520	Malrd1	1.24108112039645	-0.15861883473893	3.57795620803667	-0.0443322459851929	0.964639568354371	0.999759411985413
ENSMUSG00000017830	Dhx58	50.9849900670385	0.0191865214804833	0.432633412773411	0.0443482193330549	0.964626835989155	0.999759411985413
ENSMUSG00000084835	Gm12352	2.42917067885788	0.0699353900972454	1.5761438811187	0.0443711966496406	0.964608520772064	0.999759411985413
ENSMUSG00000054951	9130008F23Rik	1.05108767466489	0.148604024384174	3.34908430381708	0.0443715388755083	0.964608247983995	0.999759411985413
ENSMUSG00000019278	Dpep1	1.2123888727725	0.171768828455897	3.86704032930618	0.0444186803934148	0.964570671543127	0.999759411985413
ENSMUSG00000045232	Rln3	0.787559630945253	-0.163808553619702	3.68638836260088	-0.0444360543456494	0.964556822808879	0.999759411985413
ENSMUSG00000099375	Gm28187	1.08924684169564	-0.149051896349097	3.35381777543233	-0.044442455234433	0.964551720678995	0.999759411985413
ENSMUSG00000108553	Gm38569	2.004472574952	0.100770004431507	2.26700177326951	0.0444507832414154	0.964545082450957	0.999759411985413
ENSMUSG00000039519	Cyp7b1	275.841260139272	-0.00911686400542171	0.205086714943061	-0.0444537034393129	0.964542754771027	0.999759411985413
ENSMUSG00000040165	Cd209c	3.16000543200535	0.0611722287760676	1.37510510663896	0.0444854931312015	0.964517415334009	0.999759411985413
ENSMUSG00000109753	Gm45633	1.23704785331022	0.155873285664073	3.50257826061922	0.0445024419344498	0.964503905524967	0.999759411985413
ENSMUSG00000023861	Mpc1	725.521238598795	0.00669027858030808	0.150225314515377	0.0445349613804486	0.964477984460482	0.999759411985413
ENSMUSG00000089713	Gm16564	2.72907342885431	-0.0944490105046447	2.12010341539873	-0.0445492468992988	0.964466597566946	0.999759411985413
ENSMUSG00000022342	Kcnv1	2866.26755920265	0.00673675012730908	0.15112864338873	0.0445762628198874	0.964445063373354	0.999759411985413
ENSMUSG00000009075	Cabp7	346.812532692818	0.0142723026893772	0.319999416668062	0.044601027208065	0.964425323882633	0.999759411985413
ENSMUSG00000110081	Gm19164	0.442120242795949	0.256228416801003	5.7409771593982	0.0446314990787845	0.964401035034307	0.999759411985413
ENSMUSG00000065441	Mir128-2	0.489985725444128	0.162838587739982	3.64808379533392	0.044636745446544	0.964396853206076	0.999759411985413
ENSMUSG00000085651	Gm11695	0.849942119066427	0.162158429223956	3.6321988513432	0.0446447003208508	0.964390512455737	0.999759411985413
ENSMUSG00000020246	Hcfc2	1244.57031109284	-0.00650545328042892	0.1457074385611	-0.0446473656024155	0.9643883879871	0.999759411985413
ENSMUSG00000081664	Gm15544	0.622377070352534	-0.237262071765418	5.3095614556919	-0.0446858132720304	0.964357741771567	0.999759411985413
ENSMUSG00000026918	Brd3	1625.3410989443	0.00543721316409418	0.121612679010728	0.0447092622934041	0.964339050839801	0.999759411985413
ENSMUSG00000035275	Raver2	455.499135806947	0.00737035875608483	0.164803224330108	0.0447221757101163	0.964328757719649	0.999759411985413
ENSMUSG00000117379	Gm50022	0.468852648751896	0.25680255953025	5.73889634470839	0.0447477257133311	0.9643083921547	0.999759411985413
ENSMUSG00000104496	Gm5837	9.00966547233905	0.0432746456781475	0.966813994487331	0.0447600530452547	0.964298566212053	0.999759411985413
ENSMUSG00000020798	Spns3	17.5258021965024	0.0301818630882373	0.673555225994026	0.0448097823659452	0.964258927726033	0.999759411985413
ENSMUSG00000022812	Gsk3b	5079.81687649712	-0.00586107315510528	0.130705438602768	-0.0448418460452736	0.96423337030119	0.999759411985413
ENSMUSG00000048120	Entpd1	339.411839744549	0.0067955795998916	0.151329874223701	0.0449057374477568	0.964182443637831	0.999759411985413
ENSMUSG00000047733	Tmem262	2.70157266855293	-0.0770359717622915	1.71546084279656	-0.0449068669132119	0.964181543362977	0.999759411985413
ENSMUSG00000103715	4933431K14Rik	59.1979988208297	-0.0198542167358699	0.441831952303531	-0.0449361270328191	0.96415822070904	0.999759411985413
ENSMUSG00000102698	Gm37777	5.83362005304111	-0.0757341319881549	1.68282913143628	-0.0450040533369639	0.964104078133897	0.999759411985413
ENSMUSG00000043385	Or2k2	2.66359135218643	-0.0790714131058128	1.75695954849212	-0.0450046861771373	0.964103573711579	0.999759411985413
ENSMUSG00000081059	Gm11945	0.761665246350472	-0.18673758245183	4.1477143962027	-0.0450218034835744	0.96408992990654	0.999759411985413
ENSMUSG00000103570	C630004M23Rik	11.8939781160564	-0.0378246252287316	0.837716070753226	-0.0451520826080391	0.963986087805062	0.999759411985413
ENSMUSG00000086052	Gm11802	6.78672530613384	-0.0413531307632155	0.913401006315383	-0.0452737959311345	0.963889073832933	0.999759411985413
ENSMUSG00000117638	Gm34743	0.404947206413965	-0.269106823914682	5.94178950034185	-0.0452905347621621	0.963875731863788	0.999759411985413
ENSMUSG00000055795	Gm5160	1.03111597379413	-0.159188643063079	3.51248925316417	-0.0453207487879646	0.963851649287731	0.999759411985413
ENSMUSG00000021039	Snw1	657.097075024595	-0.00902568582338843	0.199110688287697	-0.0453299915790915	0.963844282178735	0.999759411985413
ENSMUSG00000107531	E330037G11Rik	6.83598633440037	-0.070633160618427	1.55733700932327	-0.0453550902570023	0.963824276906587	0.999759411985413
ENSMUSG00000094002	Silc1	526.19191506149	0.00823638906002198	0.181407202635338	0.0454027675878927	0.963786275048133	0.999759411985413
ENSMUSG00000058603	Rpl28-ps1	30.978365846838	-0.034354248443012	0.756327361308082	-0.045422458845857	0.963770579889873	0.999759411985413
ENSMUSG00000024143	Rhoq	829.305513029205	-0.00661388680479685	0.145561163779855	-0.04543716629526	0.963758857146406	0.999759411985413
ENSMUSG00000105553	Gm42514	1.05217526023555	-0.183168584579336	4.02886006717111	-0.0454641217429895	0.963737372013874	0.999759411985413
ENSMUSG00000107422	Gm44129	0.570896491832622	-0.222073297554898	4.88398657537015	-0.0454696781262277	0.963732943241506	0.999759411985413
ENSMUSG00000056413	Adap1	11661.798187955	0.00729223785971611	0.159243995486969	0.0457928591744787	0.963475350395079	0.999759411985413
ENSMUSG00000103862	Gm10764	0.496344925425667	0.25927589741574	5.658203272997	0.0458230086312201	0.963451319834725	0.999759411985413
ENSMUSG00000108433	Gm19761	0.53159933942065	0.25425405801	5.54816364195261	0.0458267049096119	0.963448373726181	0.999759411985413
ENSMUSG00000099063	Mir7031	0.838608676241201	0.157505592336126	3.43475069257141	0.0458564846283531	0.963424637901326	0.999759411985413
ENSMUSG00000097415	AU020206	71.8932980079721	-0.0153693408285863	0.335044924428977	-0.0458724777125948	0.963411890680596	0.999759411985413
ENSMUSG00000107184	Gm18222	0.58309848199412	-0.277738248311752	6.05448403012173	-0.0458731490462232	0.963411355597147	0.999759411985413
ENSMUSG00000091816	Gm17141	1.6637549120743	-0.123668575987764	2.69492295589725	-0.0458894662339577	0.963398350061125	0.999759411985413
ENSMUSG00000046856	Cmklr2	22.2824806410342	-0.0244994051860682	0.533821373642815	-0.0458943878902477	0.963394427280556	0.999759411985413
ENSMUSG00000037816	Fbxw17	264.641271554194	0.00903065761041979	0.196662053741396	0.0459196750904209	0.963374272263048	0.999759411985413
ENSMUSG00000101102	Gm28609	0.885415221451857	-0.137771079939113	3.00026106999281	-0.0459196972280292	0.963374254618405	0.999759411985413
ENSMUSG00000078307	AI593442	5008.60079596557	-0.00580549203010721	0.126411374404682	-0.0459253928489221	0.963369714959753	0.999759411985413
ENSMUSG00000049427	Gm9837	2.82189042041223	-0.10032597515894	2.17772788544842	-0.0460691052492453	0.963255170292317	0.999759411985413
ENSMUSG00000087381	Gm16008	25.7572394791722	-0.0308579187461176	0.669802875709824	-0.0460701496890647	0.963254337833789	0.999759411985413
ENSMUSG00000021730	Hcn1	1603.29829130507	-0.00739915775507147	0.160596699473588	-0.0460729129510433	0.963252135408378	0.999759411985413
ENSMUSG00000083907	Plk-ps1	30.0503993034207	-0.0224282702392337	0.486683463331019	-0.0460838962674575	0.963243381288178	0.999759411985413
ENSMUSG00000033268	Duox1	24.3046755506649	0.0242523501200306	0.525950418106295	0.0461114760728818	0.963221399155632	0.999759411985413
ENSMUSG00000039055	Eme1	4.97997548935094	-0.0634167594325052	1.37457189624965	-0.0461356438361136	0.963202136570828	0.999759411985413
ENSMUSG00000037982	Gm9725	1.49526530455149	-0.123724113769481	2.67909897222672	-0.046181240428997	0.963165794489225	0.999759411985413
ENSMUSG00000087450	Gm13994	0.508456469429092	-0.183214516525408	3.96400020464882	-0.046219603195414	0.963135218079964	0.999759411985413
ENSMUSG00000025209	Twnk	456.469164107649	-0.00583084316698567	0.126129168241575	-0.0462291415084723	0.963127615733517	0.999759411985413
ENSMUSG00000032257	Ankk1	2.16279526134743	0.14605862914836	3.15683838037688	0.0462673762636283	0.963097141420903	0.999759411985413
ENSMUSG00000038141	Tmem181a	1057.61224127546	-0.00995540642622331	0.214357605044748	-0.0464429821565934	0.9629571786473	0.999759411985413
ENSMUSG00000087502	Gm16091	9.94215356772966	0.0413919910746062	0.890991390121252	0.0464561066846823	0.962946718079711	0.999759411985413
ENSMUSG00000028437	Ubap1	1207.7075703217	0.00637844414940467	0.137094813829141	0.0465257873091686	0.962891181036809	0.999759411985413
ENSMUSG00000017715	Pgs1	3009.07259803642	0.00652727614851918	0.139894286692189	0.0466586327637611	0.962785300686422	0.999759411985413
ENSMUSG00000109384	Gm17931	6.34305523041198	0.0531869145350566	1.13963039152745	0.0466703195443656	0.962775986131698	0.999759411985413
ENSMUSG00000029123	Stk32b	29.5294601019544	-0.0243707750692507	0.522184161488041	-0.0466708430983479	0.962775568850755	0.999759411985413
ENSMUSG00000103663	2900037B21Rik	13.6450656812946	0.0540091987155505	1.15667958951592	0.0466933100619108	0.962757662329126	0.999759411985413
ENSMUSG00000021796	Bmpr1a	986.071751433135	0.00772358427873632	0.165186838661219	0.0467566565310727	0.962707174302838	0.999759411985413
ENSMUSG00000047517	Dmbt1	1.46386127385963	0.14733956517696	3.14660119824331	0.0468249885810814	0.962652712866202	0.999759411985413
ENSMUSG00000087322	Gm16075	1.07581901663298	-0.145323464971861	3.09483169821184	-0.0469568232275206	0.962547639616101	0.999759411985413
ENSMUSG00000015484	Fam163a	64.7689491491836	-0.0166321284116513	0.354000619432228	-0.0469833313804002	0.962526512488252	0.999759411985413
ENSMUSG00000050271	Prag1	2052.06593601263	0.010012947524555	0.212619569783945	0.0470932545613262	0.96243890345491	0.999759411985413
ENSMUSG00000020716	Nf1	2629.81293530658	0.00785709443205276	0.166673455079818	0.0471406465312075	0.962401132083472	0.999759411985413
ENSMUSG00000031826	Usp10	1744.85793185893	-0.00582559091189234	0.123347330416729	-0.0472291608761256	0.962330586429958	0.999759411985413
ENSMUSG00000021241	Isca2	914.9224078926	0.00859336828060629	0.181747076585786	0.0472820165365916	0.962288460775997	0.999759411985413
ENSMUSG00000063549	Or2w3	0.853934359840922	-0.184451381049986	3.8966203495451	-0.0473362464145422	0.962245239988113	0.999759411985413
ENSMUSG00000019146	Cacng2	2353.67539654472	0.00831447311485024	0.175565389010716	0.0473582701106467	0.962227687306525	0.999759411985413
ENSMUSG00000099591	Gm17969	2.26032272271067	0.0903665293381562	1.90742987517918	0.0473760689785083	0.962213501787249	0.999759411985413
ENSMUSG00000026749	Nek6	1095.66578522354	-0.00575585595898472	0.121332813589309	-0.0474385764964401	0.962163684016811	0.999759411985413
ENSMUSG00000119673	Gm26180	7.17844248425907	-0.053653060862924	1.13053666276173	-0.0474580459264874	0.962148167135908	0.999759411985413
ENSMUSG00000032673	Prorsd1	85.2744796108275	-0.0198955240626346	0.418765362690565	-0.0475099562552307	0.96210679535347	0.999759411985413
ENSMUSG00000117481	Gm49966	8.06707618632696	0.0464575318226593	0.977661439987926	0.0475190387208409	0.962099556770012	0.999759411985413
ENSMUSG00000100079	Ifnab	0.525568874734965	-0.264891551084879	5.56068110816456	-0.0476365297581888	0.962005918527228	0.999759411985413
ENSMUSG00000108096	Minpp1-ps	6.61696217172937	0.0517804996088449	1.08491895065605	0.0477275280126069	0.961933394915838	0.999759411985413
ENSMUSG00000037443	Cep85	430.311253812361	-0.00724967493713476	0.151850428801025	-0.0477422091881893	0.961921694370638	0.999759411985413
ENSMUSG00000103642	Gm37769	2.4095327731149	0.106761074521856	2.23172079856383	0.0478380067034191	0.961845346247627	0.999759411985413
ENSMUSG00000059658	Mif-ps6	1.45082428748549	0.101613753908145	2.12400649650036	0.0478406041015268	0.961843276193896	0.999759411985413
ENSMUSG00000026669	Mcm10	46.7891563729122	-0.0197858572791558	0.413372237264448	-0.0478645044236441	0.961824228316922	0.999759411985413
ENSMUSG00000106211	Gm42842	11.8556699942228	0.0463063650938782	0.96730992652975	0.047871280779681	0.961818827757853	0.999759411985413
ENSMUSG00000104394	Gm37254	59.1293166719361	0.0181670862360237	0.379353097986201	0.0478896477515641	0.961804189823196	0.999759411985413
ENSMUSG00000110894	Gm48335	4.83830064933402	0.0734586557767509	1.53307858518882	0.0479157797169958	0.961783363439987	0.999759411985413
ENSMUSG00000060579	Fhit	85.0700095127847	0.0146843984662623	0.30645774665418	0.0479165517157992	0.961782748180771	0.999759411985413
ENSMUSG00000026563	Tada1	305.003416260719	-0.0088744467752303	0.185141179139712	-0.0479334031276394	0.961769318131388	0.999759411985413
ENSMUSG00000099320	Mir7664	10.8254993690343	-0.0315486697695173	0.658152432835859	-0.0479352019312301	0.961767884541699	0.999759411985413
ENSMUSG00000112157	4930545H06Rik	0.500197214653877	0.197533830716353	4.11718354635187	0.0479779024890407	0.961733853581122	0.999759411985413
ENSMUSG00000097055	Gm4419	16.3064881257042	-0.0368874547370843	0.767754573782077	-0.048045893826944	0.961679666832441	0.999759411985413
ENSMUSG00000027589	Pcmtd2	1905.4570764294	0.00789389295823081	0.164245625017168	0.0480615112725571	0.961667220292522	0.999759411985413
ENSMUSG00000085952	Gm12315	0.992904465721906	-0.168233743899992	3.49905118474426	-0.0480798179327828	0.961652630557609	0.999759411985413
ENSMUSG00000026817	Ak1	5269.87267919116	0.00618258717654663	0.128162234866903	0.0482403196461677	0.961524717145389	0.999759411985413
ENSMUSG00000086454	Platr14	14.3775067252719	0.0320095002902101	0.662384340852313	0.0483246633654147	0.961457498989149	0.999759411985413
ENSMUSG00000052406	Rexo4	1626.1411042214	-0.00718296973866845	0.148530613600578	-0.0483601970297153	0.961429180336569	0.999759411985413
ENSMUSG00000089730	1700007P06Rik	10.7263324109754	0.0431794039128423	0.892177034046182	0.0483977980435296	0.961399214157038	0.999759411985413
ENSMUSG00000104061	Gm37953	13.6552405131951	0.0341785867935469	0.705790372143457	0.0484259748255673	0.961376758667688	0.999759411985413
ENSMUSG00000029528	Pxn	1233.87055662919	-0.0105039609822453	0.216605899621729	-0.0484934205420486	0.961323007921468	0.999759411985413
ENSMUSG00000042082	Arsb	2291.34619287281	-0.00614408227499453	0.126389780982172	-0.0486121759785403	0.961228366410732	0.999759411985413
ENSMUSG00000105233	Gm20568	12.1732365435671	-0.0477378377449151	0.981227592625409	-0.0486511367023281	0.961197316988995	0.999759411985413
ENSMUSG00000029179	Zcchc4	302.980884208506	-0.00786832804067629	0.161516854761194	-0.0487152133584433	0.961146251763858	0.999759411985413
ENSMUSG00000118020	Gm35438	7.79545860656183	-0.0428659831396877	0.876696062097885	-0.0488949192233302	0.961003037893609	0.999759411985413
ENSMUSG00000077025	Mir493	9.36808229027664	0.069591656761061	1.42138281323601	0.0489605306276528	0.960950750190916	0.999759411985413
ENSMUSG00000028919	Arhgef19	597.679264312897	-0.00971806334645153	0.198403690087935	-0.0489812631113078	0.960934227885656	0.999759411985413
ENSMUSG00000010841	Cfap97d1	4.11868850558511	-0.0815830563664838	1.66461876873951	-0.0490100543731466	0.960911283338932	0.999759411985413
ENSMUSG00000108750	Gm44750	3.13078620762591	-0.0769472878926526	1.56957864127977	-0.0490241685691601	0.960900035360595	0.999759411985413
ENSMUSG00000108045	Gm5576	1.6446686370722	-0.123662444113016	2.52119941354564	-0.0490490531802503	0.960880204170876	0.999759411985413
ENSMUSG00000000753	Serpinf1	571.766012488775	-0.0106029493488427	0.216129905243164	-0.0490582242050838	0.960872895550266	0.999759411985413
ENSMUSG00000035451	Foxa1	1.24148973495363	0.295692557362689	6.02341974978839	0.0490904784401048	0.960847191364358	0.999759411985413
ENSMUSG00000109930	Gm34730	9.0228253141184	-0.0536936187621618	1.09232865543563	-0.0491551864862031	0.960795624068274	0.999759411985413
ENSMUSG00000115454	Gm49086	3.45179900691181	0.0674520120940745	1.37000841243575	0.0492347429999724	0.960732223919442	0.999759411985413
ENSMUSG00000037432	Fer1l5	232.380010231858	0.0139515938345567	0.283177267297746	0.0492680573115613	0.960705675163771	0.999759411985413
ENSMUSG00000098019	Gm2546	3.79637131088889	-0.0670055875322001	1.35999664588487	-0.0492689358719729	0.960704975024253	0.999759411985413
ENSMUSG00000031919	Tmed6	1.18284742190175	0.141827370296499	2.87702742102254	0.0492964958415626	0.960683012037921	0.999759411985413
ENSMUSG00000106755	Tpi-rs11	13.7539956856617	0.0481399152544834	0.975648360857526	0.0493414607002177	0.960647178877538	0.999759411985413
ENSMUSG00000071719	Nalf2	638.845938166182	0.00748613530151741	0.151710935362541	0.0493447310414895	0.960644572697347	0.999759411985413
ENSMUSG00000072324	Gm8420	0.450784205245159	-0.285740159553583	5.78835897190548	-0.0493646231929393	0.960628720375796	0.999759411985413
ENSMUSG00000043165	Loricrin	425.002610566562	-0.0164450629377495	0.33303123077686	-0.0493799422336104	0.960616512438001	0.999759411985413
ENSMUSG00000089670	Gm16581	3.12462736590479	0.0739493156498619	1.4960908342458	0.0494283595334908	0.960577928138401	0.999759411985413
ENSMUSG00000105382	Gm43339	18.064131586297	-0.0550800748039558	1.11391435468461	-0.0494473157404915	0.960562821745555	0.999759411985413
ENSMUSG00000117248	Gm29770	0.664445307629894	0.171442617536866	3.46598945264282	0.0494642640663954	0.960549315465426	0.999759411985413
ENSMUSG00000015095	Fbxw5	3850.00110310474	0.00833525153277888	0.168396860770405	0.0494976657797873	0.960522697359392	0.999759411985413
ENSMUSG00000085395	Gm13056	1.18610129997914	-0.149250861359579	3.01097403608481	-0.0495689632560402	0.960465879948807	0.999759411985413
ENSMUSG00000114780	AI197445	5.83048856544286	0.0514779754215936	1.0379393670257	0.0495963223450211	0.960444077370739	0.999759411985413
ENSMUSG00000063145	Bbs5	510.194399014401	-0.00834050417638632	0.168093465335861	-0.0496182535098643	0.960426600350597	0.999759411985413
ENSMUSG00000062937	Mtap	322.099246963836	0.0101694843765497	0.204915207553143	0.0496277679825805	0.960419018240719	0.999759411985413
ENSMUSG00000110176	Gm35520	1.52640885713187	-0.124886144376736	2.51614268838031	-0.0496339674826341	0.96041407784374	0.999759411985413
ENSMUSG00000032114	Slc37a4	802.260681166201	0.00745263849679038	0.150015631598395	0.0496790795558008	0.960378127966461	0.999759411985413
ENSMUSG00000038812	Trmt112	1007.43259396873	0.0098827329987194	0.198880336459658	0.0496918557894941	0.960367946581727	0.999759411985413
ENSMUSG00000112795	Gm2027	5.95444969950554	0.0688506596727693	1.38344822794795	0.0497674277084402	0.960307723427496	0.999759411985413
ENSMUSG00000097639	Platr4	0.924838766277294	0.22196686776688	4.45995099348147	0.0497689028626772	0.960306547881445	0.999759411985413
ENSMUSG00000039936	Pik3cd	874.593645629083	0.0056964788103376	0.114194741555569	0.0498838977411722	0.960214909068479	0.999759411985413
ENSMUSG00000074991	Gabrr3	2.58779741693363	0.0838578362672049	1.6804371991978	0.0499023922508002	0.96020017094021	0.999759411985413
ENSMUSG00000044574	5031434C07Rik	4.88911169250803	0.058245707258743	1.16708330889816	0.0499070690281166	0.960196444055556	0.999759411985413
ENSMUSG00000115027	Vmn1r81	0.598346457355961	-0.23560250117454	4.71868485763047	-0.0499296961511538	0.960178412703098	0.999759411985413
ENSMUSG00000114844	Gm19222	0.554055919981645	-0.240453753284602	4.81366782916624	-0.0499522945533717	0.960160404258336	0.999759411985413
ENSMUSG00000048200	Cracr2b	111.205725075888	-0.0193438912361637	0.387058006414177	-0.0499767242005181	0.960140936535345	0.999759411985413
ENSMUSG00000029027	Dffb	371.760452441529	-0.0113613727157573	0.227010423432967	-0.0500478019640897	0.960084295565446	0.999759411985413
ENSMUSG00000111669	Gm31698	0.928024077482722	-0.199711968461907	3.98844334207514	-0.050072660267	0.96006448634612	0.999759411985413
ENSMUSG00000075270	Pde11a	25.7392979788394	0.0407365489145537	0.812193078658918	0.0501562374574989	0.959997885081876	0.999759411985413
ENSMUSG00000025178	Pi4k2a	3053.02182014332	0.00594721692764289	0.118499696826972	0.0501876130225613	0.959972882491275	0.999759411985413
ENSMUSG00000093140	Mir28b	1.76291422455668	-0.0974423996113825	1.94069290859199	-0.050210107523956	0.959954957075501	0.999759411985413
ENSMUSG00000080002	Nme-ps1	1.6146315354448	0.11707699189441	2.32919399276757	0.0502650239773707	0.959911195343266	0.999759411985413
ENSMUSG00000110976	Gm48093	0.476810063090236	0.254286017985469	5.05573818602367	0.050296516280932	0.959886099863172	0.999759411985413
ENSMUSG00000030137	Tuba8	185.473966282815	-0.0101648709823762	0.201992212643818	-0.0503230834957996	0.959864929101969	0.999759411985413
ENSMUSG00000104186	Gm37819	0.635719440468111	0.213866745870693	4.24740796759787	0.0503522966247214	0.959841649909497	0.999759411985413
ENSMUSG00000015837	Sqstm1	16992.7671203527	0.00607879894566671	0.120666973108197	0.0503766589074551	0.959822236258005	0.999759411985413
ENSMUSG00000037735	2810032G03Rik	446.109322415141	-0.00887391866050893	0.176008362715992	-0.0504175967753754	0.959789614019688	0.999759411985413
ENSMUSG00000054568	Usp17la	0.514728216447307	0.219829152983137	4.35902460516559	0.0504308126002849	0.959779082714	0.999759411985413
ENSMUSG00000102244	Gm37714	0.728481283265569	0.161453127512891	3.19956256119149	0.0504610003477374	0.959755027004223	0.999759411985413
ENSMUSG00000087519	AV039307	11.5863755697371	0.0336835381093314	0.667490299400003	0.0504629627420939	0.959753463232335	0.999759411985413
ENSMUSG00000032531	Amotl2	468.071719843013	-0.00883881275309703	0.175087836147548	-0.0504821633962538	0.959738162827975	0.999759411985413
ENSMUSG00000116627	Gm30124	3.51769756902235	0.0882956701487294	1.74748712228622	0.0505272222167869	0.959702256913	0.999759411985413
ENSMUSG00000034101	Ctnnd1	836.557420574116	-0.0118202644018764	0.233859501147516	-0.0505442983666517	0.959688649503494	0.999759411985413
ENSMUSG00000042554	Zp3r	0.533176173987377	-0.200878386269129	3.9691176399034	-0.0506103382398154	0.95963602466026	0.999759411985413
ENSMUSG00000070574	2310016G11Rik	6.10822860557463	-0.0631629612854158	1.24792212452042	-0.050614505540311	0.959632703891529	0.999759411985413
ENSMUSG00000098882	Mir6392	6.07623878730915	0.0637416405899031	1.25924954281023	0.0506187522193993	0.959629319869632	0.999759411985413
ENSMUSG00000029255	Gnrhr	0.45025151898596	0.30720938611548	6.06848510419736	0.0506237357166773	0.959625348705431	0.999759411985413
ENSMUSG00000022656	Nectin3	836.77064426538	0.00849078712858843	0.16767824786606	0.0506373798429168	0.959614476212258	0.999759411985413
ENSMUSG00000020755	Sap30bp	1746.66048126469	-0.00586940208149574	0.115883245773601	-0.0506492723975188	0.959604999487047	0.999759411985413
ENSMUSG00000026349	Ccnt2	2273.13433019286	0.00768816065551052	0.151749868812901	0.0506633759597486	0.959593760901207	0.999759411985413
ENSMUSG00002075848	Gm56003	4.62259444620018	-0.0686651297860331	1.35163101776847	-0.0508016824735191	0.959483550190184	0.999759411985413
ENSMUSG00000049537	Tecrl	4.23572863098439	0.0728166117736065	1.4331362183181	0.0508092746822507	0.959477500297077	0.999759411985413
ENSMUSG00000104720	Gm43138	9.20740799491579	0.050010391180836	0.983907028684209	0.0508283706924174	0.959462283547114	0.999759411985413
ENSMUSG00000105253	Gm42522	2.16718465932453	0.089227362356054	1.75511719089113	0.0508384071554506	0.959454285947925	0.999759411985413
ENSMUSG00000085944	1700003D09Rik	3.92997626194626	-0.0655044941410248	1.28832924275833	-0.0508445294626543	0.959449407362824	0.999759411985413
ENSMUSG00000022665	Ccdc80	285.899848514461	-0.00922437089794228	0.181182776996308	-0.0509119633271225	0.959395672517429	0.999759411985413
ENSMUSG00000085404	Gm12909	0.437330612216732	-0.299678610466695	5.87918166142209	-0.0509728441346047	0.959347159650517	0.999759411985413
ENSMUSG00000118259	Gm5095	0.592230248601393	-0.220692897058686	4.32523927676146	-0.0510244365541623	0.959306048352671	0.999759411985413
ENSMUSG00000064669	Gm24461	1.30930123529805	-0.124721325939625	2.43286330381285	-0.0512652419657771	0.959114164561529	0.999759411985413
ENSMUSG00000037487	Ubr5	3251.22835324282	-0.00959860136771546	0.187149784620727	-0.0512883377726977	0.959095760984026	0.999759411985413
ENSMUSG00000038836	Agbl3	213.597156216798	0.013256493978632	0.258449019254546	0.0512924909402565	0.959092451591637	0.999759411985413
ENSMUSG00000023963	Cyp39a1	20.1726881215483	0.0284069252147983	0.553719331099675	0.0513020290593481	0.95908485128002	0.999759411985413
ENSMUSG00000115073	Gm49283	2.57585277911204	0.105453795194929	2.05460385988536	0.0513256094052178	0.95906606163998	0.999759411985413
ENSMUSG00000086715	B230112J18Rik	0.514842326589632	-0.190495002985833	3.7101518164166	-0.0513442609391171	0.959051199464917	0.999759411985413
ENSMUSG00000115767	Gm10366	3.38831605992391	-0.0792054233287644	1.5401505001037	-0.0514270672401373	0.958985216766557	0.999759411985413
ENSMUSG00000009093	Gstt4	0.780841999904445	0.237013189095447	4.6053167226509	0.0514651224593774	0.958954893249869	0.999759411985413
ENSMUSG00000036822	Topors	485.503942235517	-0.0088214229528027	0.171261513323602	-0.0515084958763294	0.958920332109425	0.999759411985413
ENSMUSG00000085042	Abhd11os	47.8542565866969	-0.0218472913010331	0.423877960981657	-0.0515414654973735	0.958894061053485	0.999759411985413
ENSMUSG00000072679	D6Ertd474e	13.1802983910696	0.0376303952829425	0.72901096115659	0.0516184217905875	0.958832740441024	0.999759411985413
ENSMUSG00000113154	Gm48713	3.3091305273075	0.0932179877749417	1.80547684609615	0.051630674730889	0.958822977028012	0.999759411985413
ENSMUSG00000035964	Tmem59l	7771.73171339461	0.00951123234272139	0.184156630775095	0.0516475149588134	0.958809558373149	0.999759411985413
ENSMUSG00000083586	Gm8688	1.47961988026262	0.139816372072534	2.70474719641484	0.0516929538767473	0.958773351726837	0.999759411985413
ENSMUSG00000034457	Eda2r	1.95821139082075	0.106952918182893	2.06752002558103	0.0517300518783785	0.958743791353929	0.999759411985413
ENSMUSG00000041722	Khdc1c	1.28581417206834	0.115019150515175	2.2227258007051	0.0517468913523603	0.958730373368748	0.999759411985413
ENSMUSG00000118040	Gm36602	6.26389530737771	0.0647049418920002	1.25012622359261	0.0517587269756262	0.958720942545675	0.999759411985413
ENSMUSG00000032691	Nlrp3	23.8638650829811	0.0339594853847561	0.656101949604514	0.0517594642192823	0.958720355097759	0.999759411985413
ENSMUSG00000114774	Gm35281	1.3276825354276	0.140930274031949	2.72215926841789	0.0517715020083513	0.958710763191876	0.999759411985413
ENSMUSG00000025730	Rab40c	1752.50850570276	0.00815604503177215	0.157537924454256	0.0517719467234724	0.958710408835758	0.999759411985413
ENSMUSG00000031775	Pllp	144.985465791412	0.0171274049098826	0.329941499242389	0.0519104294222175	0.958600064004599	0.999759411985413
ENSMUSG00000054236	Or5p4	0.462915282181022	-0.29986513539881	5.77413083295122	-0.0519325148795678	0.958582466095722	0.999759411985413
ENSMUSG00000087108	Gm16093	0.924968127700766	0.154703560244085	2.97593168361192	0.0519849165543745	0.95854071200842	0.999759411985413
ENSMUSG00000028036	Ptgfr	27.551768479537	0.0308900872631192	0.593883929740975	0.0520136776164192	0.958517795004967	0.999759411985413
ENSMUSG00000117929	Gm6663	1.62249823135169	0.127715857191022	2.44966737528045	0.0521359995564299	0.958420328461621	0.999759411985413
ENSMUSG00000101523	Csnk2a1-ps3	20.6592332821818	-0.0281614466773496	0.539717742175977	-0.0521781006564863	0.958386782303719	0.999759411985413
ENSMUSG00000031712	Il15	14.0424103626614	-0.039686925562938	0.76053801108799	-0.0521826982798187	0.958383118921759	0.999759411985413
ENSMUSG00000026828	Galnt5	0.61422971708837	0.223377413031834	4.27968012939891	0.052194885196527	0.958373408402208	0.999759411985413
ENSMUSG00000068399	Gm7247	0.572739399314652	-0.230699556237057	4.4156880900307	-0.0522454375248803	0.958333128437994	0.999759411985413
ENSMUSG00000110734	Gm18934	0.521262722174325	0.255819400613207	4.89482278676086	0.0522632609509638	0.958318926803645	0.999759411985413
ENSMUSG00000035946	Gsx2	2.81893501458795	-0.11116471376696	2.12523537016079	-0.0523070128267954	0.958284065540733	0.999759411985413
ENSMUSG00000112190	Gm47209	1.19062002854227	0.14179291228614	2.71034294093736	0.0523154875143223	0.958277312963823	0.999759411985413
ENSMUSG00000026090	Cracdl	7056.65280460872	0.00573435308219997	0.109351948080107	0.0524394231916126	0.958178562149773	0.999759411985413
ENSMUSG00000104092	A930014E01Rik	0.674413920113013	-0.225153175353374	4.28777812287644	-0.0525104538763612	0.95812196583909	0.999759411985413
ENSMUSG00000028972	Car6	1.61455252990717	0.131785830864104	2.50954515774793	0.0525138312244474	0.958119274818034	0.999759411985413
ENSMUSG00000059361	Nrsn2	1384.94686525729	0.0109952697908375	0.20823331118534	0.0528026458795106	0.957889153336687	0.999759411985413
ENSMUSG00000027485	Bpifb1	11.906314099148	0.0427900169845765	0.810155136820712	0.0528170655715364	0.957877664119253	0.999759411985413
ENSMUSG00000088901	Mir1943	5.27682291200695	0.0877514003558727	1.66112262934935	0.0528265636777487	0.957870096291981	0.999759411985413
ENSMUSG00000030346	Rad51ap1	40.8949919207802	0.0211698693807905	0.40055504963373	0.0528513356657178	0.957850358677743	0.999759411985413
ENSMUSG00000042558	Adprs	992.456975526895	-0.00901962484908679	0.170550420401574	-0.0528853861975209	0.957823228226307	0.999759411985413
ENSMUSG00000005696	Sh2d1a	1.96832401017544	-0.122198415924145	2.30944753038859	-0.0529124019126703	0.957801702942395	0.999759411985413
ENSMUSG00000031093	Dock11	141.947356093732	-0.0145712596219329	0.275271515322607	-0.0529341352477243	0.957784386517438	0.999759411985413
ENSMUSG00000056536	Pign	354.246812085175	-0.0128994291580117	0.243606255095675	-0.0529519619803914	0.957770182762952	0.999759411985413
ENSMUSG00000115979	Gm49410	1.28243299054254	-0.133854567794278	2.52666190718829	-0.0529768416634869	0.957750359471866	0.999759411985413
ENSMUSG00000085733	Arhgap27os1	0.500571351132603	-0.241476527659826	4.55668521920519	-0.0529939014970945	0.957736766787806	0.999759411985413
ENSMUSG00000039187	Fanci	7.98863546382245	0.0618780972611556	1.16667326758902	0.0530380689951259	0.957701575713491	0.999759411985413
ENSMUSG00000034739	Mfrp	5.57022454514795	0.0616006595161127	1.16017623986435	0.0530959499078478	0.957655458408254	0.999759411985413
ENSMUSG00000083007	Gm13623	1.1484608959562	-0.174242727128802	3.28070606535896	-0.053111349708721	0.957643188457716	0.999759411985413
ENSMUSG00000026622	Nek2	19.4877348853465	0.0328297545265517	0.617954618314836	0.0531264813847958	0.957631132148158	0.999759411985413
ENSMUSG00000103935	AY702102	1.3768046508409	0.177076791088935	3.33231113170801	0.0531393330604674	0.957620892458629	0.999759411985413
ENSMUSG00000077265	Gm24430	1.32754343110006	0.136806227972746	2.57374521892234	0.0531545340878879	0.957608780910745	0.999759411985413
ENSMUSG00000032915	Adgre4	2.01046519290028	0.118671149196827	2.23097606706296	0.0531924797172096	0.95757854745056	0.999759411985413
ENSMUSG00000118136	Gm50312	0.715883632407663	0.199260788143929	3.74368725275683	0.0532258104619168	0.957551990984089	0.999759411985413
ENSMUSG00000111535	Gm35154	0.555935607251099	-0.286469546006477	5.37686424853732	-0.0532781808810603	0.957510264640441	0.999759411985413
ENSMUSG00000000184	Ccnd2	2049.95661178926	-0.0141046063526932	0.264641867777777	-0.0532969573980524	0.957495304402797	0.999759411985413
ENSMUSG00000031480	Thsd1	139.169323235492	-0.0151304195552788	0.283670772580531	-0.0533379573004247	0.957462637678402	0.999759411985413
ENSMUSG00000036958	Cst11	0.613426144964679	-0.284162445826509	5.31948763446769	-0.0534191383367967	0.957397956795167	0.999759411985413
ENSMUSG00000102194	Gm38169	5.42563357535634	0.0775504457547199	1.45111217943277	0.0534420748815118	0.957379682184338	0.999759411985413
ENSMUSG00000117386	Gm4837	0.413330634860671	-0.315756200108748	5.90834848220441	-0.0534423792130384	0.957379439709422	0.999759411985413
ENSMUSG00000108618	Gm44816	1.27268730615498	0.17193546918785	3.21677406214625	0.0534496566641467	0.957373641430782	0.999759411985413
ENSMUSG00000110863	Gm34655	119.058964733636	-0.0162105201568568	0.302884679271024	-0.053520436213122	0.957317248239755	0.999759411985413
ENSMUSG00000098145	Gm26936	0.818733578646358	0.161980776946331	3.02365917454956	0.0535711095713892	0.957276874669597	0.999759411985413
ENSMUSG00000020027	Socs2	584.208605326382	-0.0110921510207098	0.206981813151986	-0.0535899790024782	0.957261840637767	0.999759411985413
ENSMUSG00000031963	Bmper	215.832449177055	0.013225882159135	0.246753269641085	0.053599622725862	0.957254157102802	0.999759411985413
ENSMUSG00000110588	Gm45774	7.76800896494658	0.0527589004475256	0.984138725431647	0.0536092108603748	0.957246517861621	0.999759411985413
ENSMUSG00000009670	Tex11	3.61881538865335	0.0898945815901282	1.67505523536445	0.0536666371903667	0.957200764144243	0.999759411985413
ENSMUSG00000024160	Spsb3	139.066302519987	-0.0146364604826481	0.272707283430283	-0.0536709555334994	0.95719732356352	0.999759411985413
ENSMUSG00000046192	Iqub	27.4617979665175	-0.0359075255720683	0.668820586624295	-0.053687829427175	0.957183879527577	0.999759411985413
ENSMUSG00000027751	Supt20	923.025421864194	-0.00878279713167152	0.163562224717338	-0.0536969776905983	0.957176590783275	0.999759411985413
ENSMUSG00000117147	Gm11166	0.46250441418335	-0.274775317402184	5.11681296289793	-0.053700481021015	0.957173799557252	0.999759411985413
ENSMUSG00000028699	Tspan1	11.2587057612676	-0.043535547510251	0.810636651258024	-0.0537053776715972	0.957169898225141	0.999759411985413
ENSMUSG00000002944	Cd36	6.94079077350638	-0.06747144604667	1.25346497815394	-0.0538279467097991	0.957072243536771	0.999759411985413
ENSMUSG00000103940	Gm38227	5.15904745810951	-0.0713992823000756	1.32615155399753	-0.0538394590609577	0.957063071310024	0.999759411985413
ENSMUSG00000022401	Xpnpep3	455.792785809441	0.00966865482862019	0.179261385091219	0.0539360711940289	0.956986097823182	0.999759411985413
ENSMUSG00000118555	Gm55889	2.56384935589331	-0.107810560314896	1.99855122011851	-0.0539443569069513	0.956979496391342	0.999759411985413
ENSMUSG00000113746	Gm48242	10.034366482375	0.0391533364183057	0.725439376232607	0.0539718930362439	0.956957557699197	0.999759411985413
ENSMUSG00000114545	Gm32184	1.08038873038256	0.117906286392138	2.18251637616645	0.0540230935628709	0.956916765102955	0.999759411985413
ENSMUSG00000102570	Gm37968	8.6565607259525	-0.0600540673229964	1.1114522322147	-0.0540320722585904	0.956909611588369	0.999759411985413
ENSMUSG00000027678	Ncoa3	949.24932803542	-0.00748991099223589	0.138509351379713	-0.0540751286294227	0.956875307725835	0.999759411985413
ENSMUSG00000039639	Kcne1	2.6052382933447	-0.0990375223629972	1.82931981869386	-0.0541389872623313	0.956824430436612	0.999759411985413
ENSMUSG00000021596	Mctp1	706.085086448765	0.0135995064085014	0.251095535638036	0.0541606857881601	0.956807142881775	0.999759411985413
ENSMUSG00000087439	Gm15788	8.58206154685239	-0.0462214158351119	0.853072150205186	-0.054182305475562	0.956789918158952	0.999759411985413
ENSMUSG00000039313	Minar1	72.21934521237	0.021738612053382	0.401092184338289	0.0541985431335336	0.956776981391375	0.999759411985413
ENSMUSG00000041632	Mrps27	688.866298413031	0.00955234542832085	0.17568555738779	0.0543718309595365	0.956638921283935	0.999759411985413
ENSMUSG00000073139	Tmem185a	1148.16959782888	0.00736648042448298	0.135442541114285	0.0543882325588325	0.956625854036528	0.999759411985413
ENSMUSG00000052566	Hook2	583.213137102792	0.0105085033055474	0.193190064025003	0.0543946364870369	0.956620751993683	0.999759411985413
ENSMUSG00000021904	Sema3g	224.682853838612	-0.0172868079878822	0.317775335978916	-0.0543994641202398	0.956616905794424	0.999759411985413
ENSMUSG00000033361	Prrg3	1413.20692425959	0.00636905256732156	0.117030634308843	0.0544220972990172	0.956598873842377	0.999759411985413
ENSMUSG00000114050	Gm47666	3.13177806765676	0.0921141924407749	1.69245063663883	0.0544265164647353	0.956595353076405	0.999759411985413
ENSMUSG00000040502	Marchf9	1212.12540316553	-0.0105203788350801	0.193074628779523	-0.0544886653496748	0.956545838915431	0.999759411985413
ENSMUSG00000086683	Gm12867	6.91594083299266	0.0620173734546889	1.13478088704679	0.0546514081816146	0.95641618211815	0.999759411985413
ENSMUSG00000074486	Bglap2	0.656500530908996	-0.22163890871677	4.05485308395197	-0.0546601576254285	0.956409211491314	0.999759411985413
ENSMUSG00000004567	Mcoln1	3132.99175643187	-0.00627360565128275	0.114708596119003	-0.0546916784228993	0.956384099097933	0.999759411985413
ENSMUSG00000108402	9430064I24Rik	49.7167055012083	0.0327090785157564	0.597848112032701	0.0547113520264279	0.956368425300978	0.999759411985413
ENSMUSG00000110342	Gm45263	12.8917729119861	-0.0622656293862503	1.13761300935052	-0.0547335771254927	0.956350718768961	0.999759411985413
ENSMUSG00000068860	Gm128	8.92010087265179	-0.0474161003567535	0.865972803115365	-0.0547547223032554	0.956333872620308	0.999759411985413
ENSMUSG00000006920	Ezh1	2013.8647472887	0.00616209614935944	0.112492067921236	0.0547780502503874	0.956315287504066	0.999759411985413
ENSMUSG00000043020	Dnai3	2.88189512274039	0.158532614543058	2.89368795623105	0.0547856634650899	0.956309222145656	0.999759411985413
ENSMUSG00000114860	Gm49291	5.08079684682059	-0.0613634476836955	1.12001664854552	-0.0547879781638812	0.956307378052916	0.999759411985413
ENSMUSG00000052837	Junb	7426.36423319661	0.02603718060363	0.474922845313295	0.0548240221766	0.956278662250855	0.999759411985413
ENSMUSG00000097073	9430037G07Rik	30.4123414433976	0.0275478630762032	0.501490344491055	0.0549319909721504	0.956192645237675	0.999759411985413
ENSMUSG00000025241	Fyco1	809.344224430115	-0.0115216738389924	0.209699820282579	-0.0549436514703085	0.95618335553573	0.999759411985413
ENSMUSG00000033770	Clcnka	1.94330308506641	0.179644912935346	3.26902577605883	0.0549536544651928	0.956175386340548	0.999759411985413
ENSMUSG00000047228	A2ml1	417.440828395513	-0.0150613863411914	0.27364966306939	-0.0550389361794033	0.956107444203852	0.999759411985413
ENSMUSG00000040345	Arhgap9	32.8952447913654	0.0253348871505009	0.460154878337434	0.0550573042755459	0.956092810772146	0.999759411985413
ENSMUSG00000112462	Gm48772	1.36630873209686	0.135816301309817	2.4659428167027	0.0550768251355568	0.956077258976703	0.999759411985413
ENSMUSG00000082229	Nap1l2	2524.90251485164	0.00842954946278381	0.153036751328743	0.0550818636020052	0.956073244955471	0.999759411985413
ENSMUSG00002075265	Gm55757	0.529964196094454	0.220105341774458	3.99513849657967	0.0550932945035311	0.956064138243918	0.999759411985413
ENSMUSG00000100416	Gm29501	0.437200303743326	0.288176394214102	5.2306624933039	0.0550936701771553	0.956063838954294	0.999759411985413
ENSMUSG00000025927	Tfap2b	52.6865999919609	0.0200014125291709	0.362593618883136	0.0551620643263922	0.95600935117792	0.999759411985413
ENSMUSG00000044005	Gls2	1088.10928094734	-0.0078308798046058	0.14194722261343	-0.0551675450947845	0.95600498480627	0.999759411985413
ENSMUSG00000110920	Gm48858	0.459053692954161	0.276248796316761	5.00023937486017	0.0552471143092996	0.955941594434303	0.999759411985413
ENSMUSG00000084863	Gm12523	1.26181056861999	0.146409028036484	2.64801010427697	0.0552902074656021	0.955907263544273	0.999759411985413
ENSMUSG00000028347	Tmeff1	2728.90067753821	-0.00936967623857855	0.169372077947244	-0.0553200760841881	0.95588346825333	0.999759411985413
ENSMUSG00000066440	Zfyve26	586.778691872572	-0.0127298528762577	0.229825828903203	-0.055389130703926	0.955828454986955	0.999759411985413
ENSMUSG00000114627	B230220B15Rik	0.719247831732424	-0.183214894562069	3.30654742138788	-0.0554097284003768	0.955812045603293	0.999759411985413
ENSMUSG00000071234	Syndig1l	73.8106707549627	0.028042501211725	0.505949844717767	0.0554254567018751	0.955799515489816	0.999759411985413
ENSMUSG00000102621	Gm37674	9.16065185648871	0.0602598115196832	1.08653910600031	0.0554603246094909	0.955771737650835	0.999759411985413
ENSMUSG00000102779	Gm38164	0.884499023409414	-0.173500638298092	3.12798694952916	-0.0554671873948221	0.955766270356169	0.999759411985413
ENSMUSG00000000290	Itgb2	129.175392460338	0.0150893374663267	0.271957434199527	0.0554841882176904	0.955752726519056	0.999759411985413
ENSMUSG00000085711	Gm15163	2.27966620550911	0.107923272919825	1.94421424781119	0.0555099691514582	0.955732187963019	0.999759411985413
ENSMUSG00000039997	Ifi203	46.2911914899628	0.0251993139888361	0.453564054533002	0.0555584459063491	0.955693568706501	0.999759411985413
ENSMUSG00000049904	Tmem17	117.800856352481	0.0154979715800328	0.278707047011142	0.05560667283527	0.955655148578339	0.999759411985413
ENSMUSG00000097783	Gm26747	11.2535200037356	0.0447144667151713	0.803910946038109	0.0556211691550367	0.955643600061676	0.999759411985413
ENSMUSG00000047686	Rtl3	1.26775402078087	0.182213531739598	3.27371854184423	0.055659498338226	0.955613065100564	0.999759411985413
ENSMUSG00000086676	Gm14705	1.91735325547791	-0.122915961862809	2.20646530277893	-0.0557071809413921	0.955575078824131	0.999759411985413
ENSMUSG00000098284	A330093E20Rik	47.880193508481	0.0289336746565274	0.517854858298872	0.0558721699581483	0.955443641343139	0.999759411985413
ENSMUSG00000094054	LOC100503923	0.445634810474145	-0.324532914867265	5.80557769083299	-0.055900193253757	0.955421316878079	0.999759411985413
ENSMUSG00000114005	Gm24474	1.61424567905404	0.146167128998199	2.61463760003304	0.0559033990012048	0.955418763055166	0.999759411985413
ENSMUSG00000118234	Gm50115	40.4455054594921	-0.0260388086038336	0.465520131350949	-0.0559348712337498	0.955393691076792	0.999759411985413
ENSMUSG00000074158	Zfp976	80.1453215459185	-0.0188126992274648	0.335980708951688	-0.0559933910674913	0.955347072067144	0.999759411985413
ENSMUSG00000117908	Gm5971	0.629784539042853	0.213577191073566	3.81357103954258	0.0560045135803169	0.955338211489646	0.999759411985413
ENSMUSG00000011154	Cfap161	6.76671956804357	0.0731645130856014	1.30601844356927	0.0560210412386269	0.955325044996946	0.999759411985413
ENSMUSG00000118391	Gm19519	1.06742241813678	-0.158927186850358	2.83635095545589	-0.0560322715158546	0.95531609858449	0.999759411985413
ENSMUSG00000033065	Pfkm	13955.5212867945	0.00554626105707769	0.0989268018699892	0.0560642914987453	0.955290590431769	0.999759411985413
ENSMUSG00000118669	Arvcf	1358.81920727431	-0.00766579726849491	0.136675180095521	-0.0560877056327079	0.955271938005284	0.999759411985413
ENSMUSG00000029337	Fgf5	73.1980681515945	0.017204579282966	0.306325698858484	0.0561643353694402	0.955210892547792	0.999759411985413
ENSMUSG00000021388	Aspn	59.5942569647665	-0.0227147592549434	0.404328936954815	-0.0561789107305022	0.955199281424695	0.999759411985413
ENSMUSG00000049109	Themis	0.741277395479375	-0.207777374692095	3.69797805643067	-0.0561867516576462	0.955193035136006	0.999759411985413
ENSMUSG00000063684	Hadhb-ps	16.5393949904237	-0.0358815397864672	0.638544727202926	-0.0561926804151094	0.95518831213378	0.999759411985413
ENSMUSG00000016327	Atp1b4	0.46028971065943	-0.286716008024408	5.09777447276478	-0.0562433684652408	0.955147932780403	0.999759411985413
ENSMUSG00000111556	Gm19299	4.71422196162964	-0.0797103742133157	1.41684904942432	-0.0562589036889306	0.955135557060335	0.999759411985413
ENSMUSG00000042660	Wdr55	318.174900478928	0.00969341764676389	0.172294206762445	0.0562608449170257	0.955134010633701	0.999759411985413
ENSMUSG00000091490	Triml2	0.944086478648204	0.221286107799969	3.92556386863145	0.0563705279560551	0.955046634894414	0.999759411985413
ENSMUSG00000113782	Gm48009	0.479301976087537	0.278827859177456	4.94604267505532	0.0563739291178554	0.955043925468392	0.999759411985413
ENSMUSG00000112445	Gm47830	0.608562966889136	0.217488930106356	3.85787199713697	0.0563753619269276	0.95504278406734	0.999759411985413
ENSMUSG00000066595	Flvcr1	285.967074536809	0.0131245695281708	0.23270669506801	0.0563996215250063	0.955023458456382	0.999759411985413
ENSMUSG00000107351	Gm43764	0.465488353224412	-0.286770405782114	5.08032934588954	-0.0564472077020238	0.954985550570293	0.999759411985413
ENSMUSG00000086560	Gm13372	2.23078508295354	0.0950787257162678	1.68373879450916	0.0564688097858939	0.954968342049098	0.999759411985413
ENSMUSG00002075579	Gm55649	0.571270828125594	-0.271130517448791	4.80060060113887	-0.0564784575880921	0.954960656482134	0.999759411985413
ENSMUSG00000040146	Rgl3	159.400957461855	0.014406856473875	0.254917680053861	0.056515720960708	0.954930972025489	0.999759411985413
ENSMUSG00000073894	Rbmxl2	1.16477319537508	-0.214767015812348	3.79962078983125	-0.0565232763193421	0.954924953342367	0.999759411985413
ENSMUSG00000042498	Radx	17.7322876449483	0.0439181562148963	0.776596179713851	0.0565521146795734	0.954901980405959	0.999759411985413
ENSMUSG00000071633	Gm4952	1.19522046389453	0.186611412332158	3.29552425881194	0.0566257134454936	0.954843351036711	0.999759411985413
ENSMUSG00000107862	Gm44151	7.12080862972252	-0.0720302175172826	1.27079675093814	-0.056681147055269	0.954799192338347	0.999759411985413
ENSMUSG00000064360	mt-Nd3	93.7089526174176	-0.0345339949332262	0.609181620315256	-0.0566891609687019	0.954792808425207	0.999759411985413
ENSMUSG00000042507	Mideas	609.790049535223	-0.0132785616419114	0.234104143276423	-0.056720745972584	0.954767647722305	0.999759411985413
ENSMUSG00000103856	Gm2474	1.13407551432476	0.17887006046179	3.1524939642644	0.0567392237667701	0.954752928280399	0.999759411985413
ENSMUSG00000109445	4930560O18Rik	0.734539843314308	0.213528977865383	3.76145268147051	0.0567676894932799	0.954730252465016	0.999759411985413
ENSMUSG00000085188	Gm11368	0.596171907903091	0.301763591600348	5.31237752363626	0.0568038679965264	0.954701432699787	0.999759411985413
ENSMUSG00000062038	Gm10108	2.52469550674744	-0.108762644782739	1.91419640961787	-0.0568189576765799	0.95468941229086	0.999759411985413
ENSMUSG00000111524	Gm34113	0.872529448480891	0.177562162538825	3.11623030504912	0.0569797945457137	0.954561290603745	0.999759411985413
ENSMUSG00000064281	Rpl19-ps1	1.74089609835582	0.0915145568507803	1.60529338328505	0.0570079948024867	0.954538826568908	0.999759411985413
ENSMUSG00000044551	9930012K11Rik	51.890577564912	0.0238075862486797	0.417498047611711	0.0570244253473053	0.95452573818235	0.999759411985413
ENSMUSG00000034109	Golim4	397.496247506276	0.01155580142575	0.202574348125334	0.0570447420055391	0.954509554178663	0.999759411985413
ENSMUSG00000027706	Sec62	4560.15997801103	0.00873812679788431	0.153043182468607	0.0570958252235557	0.954468861989266	0.999759411985413
ENSMUSG00000031139	Mcf2	136.111516839112	0.0161884240491203	0.283503328656428	0.0571013544209165	0.954464457513756	0.999759411985413
ENSMUSG00000031478	Nek3	72.6879101235932	0.0174190102316063	0.304859644881085	0.0571378026711301	0.954435423420286	0.999759411985413
ENSMUSG00000107826	Gm44242	51.2589427668267	-0.0321507683826887	0.562636463140783	-0.0571430585981128	0.954431236637859	0.999759411985413
ENSMUSG00000110926	Gm5917	0.535602308767792	-0.229510135291203	4.01487926179035	-0.0571648909782802	0.954413845347002	0.999759411985413
ENSMUSG00000088392	Gm26307	1.31968038959715	0.169050948717654	2.9564876265569	0.0571796571036318	0.954402082923013	0.999759411985413
ENSMUSG00000035963	Cimap1d	22.8109300033396	0.0380652188209974	0.664813371507381	0.0572569994112623	0.954340473624947	0.999759411985413
ENSMUSG00000017499	Cdc6	24.0185931254546	-0.0408928130707965	0.713469134608342	-0.0573154619971676	0.954293903707536	0.999759411985413
ENSMUSG00000026347	Tmem163	324.682523775381	0.013440098170053	0.234133531986308	0.0574035596526131	0.954223727487308	0.999759411985413
ENSMUSG00000070644	Etnk2	714.281428201058	0.0113337134084216	0.197353603896865	0.0574284592965652	0.954203893165682	0.999759411985413
ENSMUSG00000037190	Cyb561d2	501.32107365577	-0.0139067154001644	0.242140116424686	-0.0574325130651774	0.95420066405591	0.999759411985413
ENSMUSG00000117437	Gm33727	9.13718043048143	-0.0545574516449466	0.948988633649113	-0.0574901002082171	0.95415479195642	0.999759411985413
ENSMUSG00000117648	Gm32282	75.7822778512393	0.0256052166809843	0.445358737017063	0.0574934643754465	0.954152112171742	0.999759411985413
ENSMUSG00000070390	Nlrp1b	7.13249438290687	-0.0754540163245832	1.31215412939019	-0.0575039278043119	0.954143777352664	0.999759411985413
ENSMUSG00002074968	Gm54954	0.646082896944931	-0.218756408203807	3.80327253193416	-0.0575179418164277	0.954132614265034	0.999759411985413
ENSMUSG00000085715	Tsix	1.04640053097943	0.212650603545563	3.69710395646195	0.0575181563866722	0.954132443345711	0.999759411985413
ENSMUSG00000081049	Rps24-ps3	25.6701584714073	0.0417474107677907	0.725277848004005	0.0575605761056695	0.954098653288875	0.999759411985413
ENSMUSG00000001741	Il16	48.6894574677034	0.0292097330096167	0.507420814846271	0.0575651060322903	0.954095044913459	0.999759411985413
ENSMUSG00000108304	Gm4607	1.58232787678206	-0.142925700314622	2.48162208595522	-0.0575936606639311	0.954072299350157	0.999759411985413
ENSMUSG00000056019	Zfp709	196.516343425332	0.0143789125452722	0.249649092920799	0.0575964942513687	0.954070042221261	0.999759411985413
ENSMUSG00000113919	Gm34466	5.34279855440143	-0.074018076914924	1.28452725070897	-0.0576228156110124	0.954049075636376	0.999759411985413
ENSMUSG00000116659	Gm6551	1.16118538313829	-0.212379606428244	3.68512445427242	-0.0576315967245062	0.954042080945458	0.999759411985413
ENSMUSG00000071303	Rps8-ps1	1.20635942460257	0.20113325108845	3.48684257698008	0.0576834906216642	0.954000744372749	0.999759411985413
ENSMUSG00000118623	Gm52968	1.96091252119843	-0.129637206410375	2.24289367935491	-0.0577990867795661	0.953908665609032	0.999759411985413
ENSMUSG00000118467	Gm50481	5.42997402002743	-0.080688687580411	1.39585837338491	-0.0578057839669964	0.953903330945908	0.999759411985413
ENSMUSG00000058056	Palld	140.855181328311	-0.014882712440543	0.257390865860366	-0.0578214475125033	0.953890854113584	0.999759411985413
ENSMUSG00000040520	Manea	560.597767697191	-0.0121189956231262	0.209568856723113	-0.0578282279753906	0.95388545312416	0.999759411985413
ENSMUSG00000025766	D3Ertd751e	230.649412598389	0.0134805143334384	0.233061414601021	0.0578410388374057	0.953875248615675	0.999759411985413
ENSMUSG00000108790	Gm44806	1.8873991236106	0.190714487117283	3.29693759420419	0.0578459499665834	0.953871336651467	0.999759411985413
ENSMUSG00000070942	Il1rl2	19.7942738306232	-0.0426536161743915	0.737010714671148	-0.057873807429548	0.953849146786203	0.999759411985413
ENSMUSG00000082080	Gm9246	0.542607926293787	0.317411063467111	5.47602397558434	0.057963782642723	0.953777477264467	0.999759411985413
ENSMUSG00000091906	1700099I09Rik	1.10967411702865	0.150064852680597	2.58759096678026	0.0579940394780878	0.953753376345006	0.999759411985413
ENSMUSG00000040584	Abcb1a	616.974049846847	0.0128508553813792	0.221414469501212	0.0580398174081794	0.953716912261429	0.999759411985413
ENSMUSG00000108394	Gm45477	29.0393659124391	-0.0462663504197094	0.796945900807044	-0.0580545685382869	0.953705162374631	0.999759411985413
ENSMUSG00000092225	Gm2381	0.515285522929309	0.35273575537185	6.07521754913744	0.0580614196148304	0.953699705211501	0.999759411985413
ENSMUSG00000035172	Plekhh3	541.320870091361	-0.0126740370096428	0.217760646399403	-0.0582016871239301	0.953587976871807	0.999759411985413
ENSMUSG00000104368	2010103J01Rik	0.992025803721248	0.162627604713108	2.79290202769894	0.0582288970755972	0.953566303228813	0.999759411985413
ENSMUSG00000045211	Nudt18	2087.01393235565	0.0102439029986408	0.175827651961055	0.0582610464530902	0.953540695211036	0.999759411985413
ENSMUSG00000017307	Acot8	417.315742079564	-0.0099337789391972	0.170390252372204	-0.0583001597855354	0.953509540242844	0.999759411985413
ENSMUSG00000003452	Bicd1	1008.54632262881	-0.0127098827490018	0.217921715649607	-0.0583231584384086	0.953491221144041	0.999759411985413
ENSMUSG00000119892	Gm23971	0.482855234521852	-0.353998330618056	6.06716477387045	-0.0583465825986176	0.953472563141475	0.999759411985413
ENSMUSG00000034226	Rhov	395.368071061897	-0.0147648730739428	0.253049125958311	-0.0583478524892249	0.953471551638611	0.999759411985413
ENSMUSG00000041219	Arhgap11a	37.0143631135449	0.0293164067528004	0.502280531076918	0.0583665998161313	0.953456618884815	0.999759411985413
ENSMUSG00000003865	Gys1	585.837778032203	0.00990761719460076	0.169701086454761	0.058382756419429	0.953443749725672	0.999759411985413
ENSMUSG00000048399	Tprg1	0.551514782030567	0.353682502606315	6.05584016846395	0.0584035398503633	0.953427195194569	0.999759411985413
ENSMUSG00000115429	Gm49153	0.551514782030567	0.353682502606315	6.05584016846395	0.0584035398503633	0.953427195194569	0.999759411985413
ENSMUSG00000083469	Gm14281	2.37460187047068	-0.158418768489487	2.70918436974204	-0.0584747093106	0.953370507062456	0.999759411985413
ENSMUSG00000034842	Art3	81.2338976031909	-0.0188054814793432	0.321568983283786	-0.058480395986286	0.953365977503044	0.999759411985413
ENSMUSG00000034930	Rtkn	409.377169114805	-0.0171693344576137	0.293525222602847	-0.0584935574032236	0.953355494157343	0.999759411985413
ENSMUSG00000048388	Fam171b	6346.95741645075	-0.00772490344045723	0.131829854740301	-0.0585975267565526	0.953272680662207	0.999759411985413
ENSMUSG00000086810	Gm13110	30.418307114901	-0.0254761238001108	0.434464258093471	-0.0586380198728105	0.953240427289548	0.999759411985413
ENSMUSG00000048001	Hes5	406.574435872664	-0.0182010307879317	0.310222796890201	-0.0586708358327828	0.953214288942858	0.999759411985413
ENSMUSG00000112082	Gm35035	1.70429454322893	-0.311634705589624	5.30622403992154	-0.0587300316091123	0.953167138850386	0.999759411985413
ENSMUSG00000037813	D630003M21Rik	235.733090640159	0.0113375179434708	0.192440749541459	0.0589143306211677	0.953020343693325	0.999759411985413
ENSMUSG00000103357	Gm7804	0.863050873160427	0.199367305219519	3.37912162480863	0.0589997423460037	0.952952313334047	0.999759411985413
ENSMUSG00000117893	Gm46658	8.51685762693404	0.0638424237157229	1.07988980107327	0.0591193876007274	0.952857016576678	0.999759411985413
ENSMUSG00000113835	Gm19554	20.5889609756929	0.0359502287552113	0.607602458552183	0.0591673523521857	0.952818813117165	0.999759411985413
ENSMUSG00000028521	Slc35d1	454.791576033514	-0.0102845220049755	0.173749551503937	-0.059191646343573	0.952799463229916	0.999759411985413
ENSMUSG00000099313	Gm27152	0.486481976746855	0.221603381512545	3.74177175555553	0.0592241846883159	0.952773546852778	0.999759411985413
ENSMUSG00000037578	Pkd2l1	2.21853639794905	-0.136913108831277	2.3103430596005	-0.0592609432016352	0.952744269225203	0.999759411985413
ENSMUSG00000083097	Gm14494	13.0911317272307	-0.0376940362041728	0.635953723972157	-0.0592716651908827	0.952735729326873	0.999759411985413
ENSMUSG00000113691	Gm38699	1.73863754875897	0.135549419073489	2.28596215852007	0.0592964404805559	0.952715996213231	0.999759411985413
ENSMUSG00000062683	Atp5mc2	2709.86263541372	0.0110747398107925	0.186701910247812	0.0593177637877021	0.952699012570512	0.999759411985413
ENSMUSG00000050511	Oprd1	421.347612408645	0.0296501910385153	0.499798347468728	0.0593243078707267	0.952693800326679	0.999759411985413
ENSMUSG00000089701	Gm15978	1.27356362954328	0.159313138597366	2.68395440940068	0.0593576172677761	0.952667270025427	0.999759411985413
ENSMUSG00000087442	Gm14453	0.993255729148091	0.214265042622996	3.60886260811464	0.0593719035302741	0.952655891305124	0.999759411985413
ENSMUSG00000031629	Cenpu	37.54764479521	0.0231652275469704	0.390034342559077	0.0593927893502393	0.952639256187606	0.999759411985413
ENSMUSG00000005410	Mcm5	199.94748975435	0.0131751957158466	0.221777193126824	0.0594073517212939	0.952627657576719	0.999759411985413
ENSMUSG00000089988	Gm16238	1.26766826889491	-0.141009692344783	2.37347216043223	-0.0594107210084585	0.952624974014418	0.999759411985413
ENSMUSG00000047648	Fbxo30	150.793556905282	-0.0153882900593808	0.258986266806857	-0.0594173978763777	0.952619656039186	0.999759411985413
ENSMUSG00000112812	Gm47415	33.1648558515514	-0.0301868138280821	0.507959333541773	-0.0594276191710131	0.952611515011825	0.999759411985413
ENSMUSG00000077581	Gm24373	0.916512913106151	0.211976125256905	3.56546441732887	0.0594525987208451	0.952591619392612	0.999759411985413
ENSMUSG00000112566	Gm32025	0.666395759273981	0.192487311856451	3.23526018136812	0.0594967022946057	0.952556492013887	0.999759411985413
ENSMUSG00000029761	Cald1	498.546825485979	0.0123175019567252	0.206877814632225	0.0595399848873233	0.952522018615372	0.999759411985413
ENSMUSG00000104360	Mif-ps1	0.742346674117469	-0.226670164612377	3.80345009610398	-0.0595959349761323	0.952477456035151	0.999759411985413
ENSMUSG00000104894	Gm43507	10.1761766450748	-0.0699947991732781	1.17442426236262	-0.0595992448525098	0.952474819821798	0.999759411985413
ENSMUSG00000038150	Ormdl3	1897.02470179569	0.00981713998195122	0.164637673405174	0.0596287579805091	0.952451313558381	0.999759411985413
ENSMUSG00000004100	Ppan	854.704546098636	0.00782210570745097	0.13109809867767	0.0596660499759275	0.952421611734785	0.999759411985413
ENSMUSG00000040724	Kcna2	6034.02423153632	-0.00828614800089517	0.138612549235577	-0.0597792050329627	0.952331487931693	0.999759411985413
ENSMUSG00000006784	Odad4	55.774513698339	-0.0234513694803898	0.392227260150004	-0.0597902590233556	0.95232268387129	0.999759411985413
ENSMUSG00000031616	Ednra	121.614210150251	-0.0179150636316173	0.299433658948397	-0.0598298257267888	0.952291170625179	0.999759411985413
ENSMUSG00000032502	Stac	8.30310874394982	-0.0617347655614602	1.03047819887326	-0.0599088516661118	0.952228229949764	0.999759411985413
ENSMUSG00000079429	Mroh2a	91.5249625484358	-0.0215656413513578	0.359720844578772	-0.0599510472533524	0.952194623147471	0.999759411985413
ENSMUSG00000090084	Srpx	11.1166727612194	0.0444561131520227	0.740761036245873	0.0600141084327589	0.952144398040063	0.999759411985413
ENSMUSG00000074361	C5ar2	2.20257966990982	-0.132030410317511	2.19810063575857	-0.0600656804195622	0.952103323647044	0.999759411985413
ENSMUSG00000109215	4930453L07Rik	1.24603061649213	0.180137931288288	2.99849089962468	0.0600761974334611	0.952094947410569	0.999759411985413
ENSMUSG00000030102	Itpr1	13914.5030869677	-0.0092190289989234	0.153334584968167	-0.0601236113877199	0.952057184809353	0.999759411985413
ENSMUSG00000113592	Gm7093	0.557845711380012	-0.219704476736758	3.65181741971787	-0.060163050745766	0.952025773616489	0.999759411985413
ENSMUSG00000060791	Gmfg	36.4065148750232	0.0341827071833889	0.567059616758601	0.0602806233651101	0.951932134192469	0.999759411985413
ENSMUSG00000103517	Gm37432	0.61206673351541	-0.258611383209202	4.28930615842909	-0.0602921250330883	0.951922973850688	0.999759411985413
ENSMUSG00000015189	Casd1	1723.38488086949	-0.0103762896717134	0.172084349361761	-0.0602976953464845	0.951918537455169	0.999759411985413
ENSMUSG00000087452	Gm11998	0.800642905351113	-0.246291106456485	4.07873469981136	-0.060384193771631	0.951849647227142	0.999759411985413
ENSMUSG00000100954	Gm10138	54.8042257928525	-0.0243140410259707	0.402188030892009	-0.0604544122609637	0.951793723147053	0.999759411985413
ENSMUSG00000020622	Nt5c1b	0.679979658004647	0.283808008292576	4.68895717239059	0.0605268928374282	0.951735997722917	0.999759411985413
ENSMUSG00000117698	BC037704	61.6916179339553	0.0231880676131444	0.383098717077106	0.0605276566574284	0.951735389398067	0.999759411985413
ENSMUSG00000080746	Rpsa-ps12	4.43763774994394	-0.0696629664647867	1.15035178717718	-0.0605579677810826	0.951711248903722	0.999759411985413
ENSMUSG00000030834	Abcc6	65.289055050174	-0.0232873888874126	0.384535086228001	-0.060559854539788	0.951709746246019	0.999759411985413
ENSMUSG00000085135	Lrrc55os	1.97679078864489	0.141395039102203	2.33283999901862	0.0606106887577738	0.951669260779031	0.999759411985413
ENSMUSG00000055368	Slc6a2	1.8436477743155	-0.16415640062642	2.70692595305679	-0.0606431071529854	0.951643442135407	0.999759411985413
ENSMUSG00000078671	Chd2	1482.88337927226	0.00926380199573625	0.152743526041615	0.0606493920613849	0.95163843671738	0.999759411985413
ENSMUSG00000017686	Rhot1	2245.11367166453	-0.00603868164905088	0.0994677370301446	-0.0607099530898225	0.951590204884948	0.999759411985413
ENSMUSG00000027939	Nup210l	36.1401436570181	-0.0315197029840817	0.519162648563313	-0.0607125783630749	0.951588114076716	0.999759411985413
ENSMUSG00000030543	Mesp2	14.0227015869369	0.0493953149617989	0.813411586946601	0.0607261019568456	0.951577343682701	0.999759411985413
ENSMUSG00000046650	Or5an6	0.442703238061263	-0.310734691291516	5.11598126073019	-0.060738043291262	0.95156783343125	0.999759411985413
ENSMUSG00000112379	Gm47900	0.530525607276682	0.335847574633077	5.52449520775502	0.0607924456449217	0.951524506697223	0.999759411985413
ENSMUSG00000033082	Clec1a	11.7448307923548	0.0517055863580172	0.850403044655041	0.0608012714476947	0.951517477727908	0.999759411985413
ENSMUSG00000043885	Slc36a4	1394.86889032057	0.00772118226977638	0.126931537298593	0.0608295025342136	0.951494994196106	0.999759411985413
ENSMUSG00000084012	Gm11956	0.512879293727619	0.299321909263969	4.9122052157347	0.0609343250369885	0.951411512799395	0.999759411985413
ENSMUSG00000110972	5830462O15Rik	2.4270771971278	0.14652919846856	2.4026101901178	0.060987503953513	0.95136916093081	0.999759411985413
ENSMUSG00000029601	Iqcd	41.6415397202877	0.0292457573182802	0.479430110317977	0.0610010858493707	0.951358344285129	0.999759411985413
ENSMUSG00000005268	Prlr	11.9674961144235	0.0506311603646687	0.829646612071688	0.0610273815718225	0.951337402351125	0.999759411985413
ENSMUSG00000027999	Pla2g12a	732.657975760077	0.0100109759786965	0.164012271990508	0.0610379690324382	0.951328970498667	0.999759411985413
ENSMUSG00000099473	Gm18775	0.60879258332198	-0.217875531743375	3.56820230854051	-0.0610603079376663	0.951311179814906	0.999759411985413
ENSMUSG00000083748	Gm11662	0.452169806413429	-0.313236719143506	5.12979503509795	-0.0610622289975227	0.95130964988572	0.999759411985413
ENSMUSG00000115759	Gm18787	0.530539390408386	-0.301119668569663	4.93109733649649	-0.0610654481186142	0.951307086182918	0.999759411985413
ENSMUSG00000114865	Cirop	3.64284992639666	0.0856312619035501	1.40044091465974	0.0611459298333593	0.951242990840053	0.999759411985413
ENSMUSG00000073406	H2-T13	1.79888671015854	-0.10903795958354	1.78211423513689	-0.0611846072679872	0.951212188384958	0.999759411985413
ENSMUSG00000056145	AI504432	1122.16110472571	0.0131789401980273	0.215038512517835	0.0612864181569999	0.951131107209736	0.999759411985413
ENSMUSG00000099085	Gm8151	0.88978350765867	-0.239135509725812	3.89967202991628	-0.0613219542287885	0.95110280675613	0.999759411985413
ENSMUSG00000116648	Rpl31-ps12	2.45182888143935	0.128003733020229	2.08695603054028	0.0613351365084058	0.951092308580143	0.999759411985413
ENSMUSG00000111471	Gm47350	1.56513393201423	-0.149512787714151	2.43575193168251	-0.0613826004895639	0.951054509025377	0.999759411985413
ENSMUSG00000037348	Paqr7	2770.87727655663	0.00879371182132338	0.143233147531432	0.0613943907041046	0.951045119504334	0.999759411985413
ENSMUSG00000026295	Spp2	9.44047721135406	0.059726594821762	0.971254859702414	0.0614942558331824	0.950965588931558	0.999759411985413
ENSMUSG00000087470	A630031M04Rik	5.30528031956148	0.0926765000445237	1.50694066770354	0.0614997670649868	0.95096119991202	0.999759411985413
ENSMUSG00000047828	A730018C14Rik	0.837674322640663	-0.188677744113526	3.06741996141077	-0.0615102419907152	0.950952857923747	0.999759411985413
ENSMUSG00000055692	Tmem191	5038.65818001864	-0.0137010858919885	0.222642360463161	-0.0615385403904551	0.950930321760402	0.999759411985413
ENSMUSG00000030605	Mfge8	9281.7609132027	0.0110811760586486	0.180059131222663	0.061541872291639	0.950927668317206	0.999759411985413
ENSMUSG00000081459	Llph-ps1	0.53394073446862	0.248717167552823	4.03996908740846	0.0615641264008703	0.950909945712309	0.999759411985413
ENSMUSG00000015401	Cltrn	0.51457316465141	0.346056160482437	5.61535495680794	0.0616267650298555	0.950860062036459	0.999759411985413
ENSMUSG00000108413	BC026762	0.735353042707423	0.35476440957577	5.75646973614155	0.0616288152004707	0.950858429340401	0.999759411985413
ENSMUSG00000005836	Gata6	3.72653232174222	-0.0972000494994241	1.57621211362939	-0.0616668585775624	0.950828132742355	0.999759411985413
ENSMUSG00000037526	Atg14	486.530046941154	-0.01150958306998	0.186511083387318	-0.0617099148262341	0.950793844130324	0.999759411985413
ENSMUSG00000007379	Dennd2c	10.9928028420279	-0.060538316570008	0.980424294367226	-0.0617470588171011	0.950764263923506	0.999759411985413
ENSMUSG00000117779	Gm19209	8.6421614427374	-0.0482584764967606	0.781549885023114	-0.0617471480983371	0.950764192823058	0.999759411985413
ENSMUSG00000073457	Smok2b	0.688892808645053	-0.280766363973273	4.54650269342168	-0.0617543599786081	0.950758449535605	0.999759411985413
ENSMUSG00000095836	Gm21960	1.06299326209264	-0.1595192985103	2.58274233781427	-0.0617635356708862	0.950751142341131	0.999759411985413
ENSMUSG00000092602	4931413I07Rik	0.921401356731714	0.271393380649905	4.39276721004014	0.061781871807276	0.950736540107685	0.999759411985413
ENSMUSG00000055370	Gm9968	4.78753727679883	0.0967155721057606	1.5643342590317	0.061825387731153	0.950701885671696	0.999759411985413
ENSMUSG00000096921	Gm26822	1.53022066315272	-0.125221477255256	2.02340410502982	-0.0618865390971474	0.950653187194166	0.999759411985413
ENSMUSG00000048520	Fbxl13	8.75843684384616	0.0675248887574788	1.09099611238262	0.0618928775190696	0.95064813954154	0.999759411985413
ENSMUSG00000037145	Lypd8l	0.42464563572026	-0.37646903648494	6.07639440530596	-0.0619559909008218	0.950597878806909	0.999759411985413
ENSMUSG00000104087	Gm38277	0.42464563572026	-0.37646903648494	6.07639440530596	-0.0619559909008218	0.950597878806909	0.999759411985413
ENSMUSG00000104251	Gm18036	0.42464563572026	-0.37646903648494	6.07639440530596	-0.0619559909008218	0.950597878806909	0.999759411985413
ENSMUSG00000115676	4930449C09Rik	0.42464563572026	-0.37646903648494	6.07639440530596	-0.0619559909008218	0.950597878806909	0.999759411985413
ENSMUSG00000063651	Cnfn	3.61416296756822	0.100186415987252	1.61609970706173	0.0619927196010716	0.950568629768169	0.999759411985413
ENSMUSG00000035109	Shc4	231.9986397865	0.0140196736317101	0.226121588624647	0.0620005976297212	0.950562356079064	0.999759411985413
ENSMUSG00000026525	Opn3	193.122939246172	0.0176066981952925	0.283972939344324	0.0620013239146846	0.950561777700252	0.999759411985413
ENSMUSG00000032265	Tent5a	180.95614225379	0.0230827078457791	0.37227639913729	0.0620042202494458	0.950559471197222	0.999759411985413
ENSMUSG00000084104	Gm13578	0.578983161122436	0.272058308229194	4.38338778092465	0.0620657632466651	0.950510461383926	0.999759411985413
ENSMUSG00000052915	Msl1	5768.70291869618	0.0069136297194061	0.111384786981021	0.062069784454354	0.950507259098596	0.999759411985413
ENSMUSG00000028186	Uox	15.3946503769973	0.0404577222266041	0.650523987117517	0.0621925140775714	0.950409523852004	0.999759411985413
ENSMUSG00000098027	Gm27004	12.3758834648281	-0.0508807776738972	0.817106475954339	-0.0622694583523782	0.950348249965611	0.999759411985413
ENSMUSG00000053600	Zfp472	90.143236836998	-0.020224073437819	0.324540964326458	-0.0623159343837887	0.950311239335065	0.999759411985413
ENSMUSG00000050299	Gm9843	121.213058319648	-0.0443287177149352	0.711149632820036	-0.0623338825883259	0.950296946526198	0.999759411985413
ENSMUSG00000100558	1700025F24Rik	6.29732048734072	-0.0662246292602782	1.06182568270785	-0.0623686451917356	0.950269263844684	0.999759411985413
ENSMUSG00000027954	Efna1	100.024770848689	0.0185235335456059	0.296940583010158	0.0623812796412953	0.950259202603808	0.999759411985413
ENSMUSG00000020705	Ddx42	2233.86986151392	-0.00899364723098337	0.144112109750196	-0.062407296975757	0.950238484142579	0.999759411985413
ENSMUSG00000067851	Arfgef1	2267.378115673	-0.00983774130261608	0.157599855161652	-0.062422273754791	0.950226557654901	0.999759411985413
ENSMUSG00000031342	Gpm6b	17767.5147628072	-0.00866562399192222	0.138797590105532	-0.062433533502516	0.950217591165362	0.999759411985413
ENSMUSG00000002767	Mrpl2	1265.49182759725	0.0125381662314619	0.200757140694327	0.0624543973285242	0.950200976664345	0.999759411985413
ENSMUSG00000047746	Fbxo40	4.3614767812608	-0.0891299322051454	1.42697339630276	-0.0624608226306656	0.950195860004631	0.999759411985413
ENSMUSG00000086433	Rsf1os1	1.33131352431102	0.142408037041352	2.27618051842594	0.0625644740777555	0.950113319550076	0.999759411985413
ENSMUSG00000038525	Armc10	694.795309291447	-0.00803955194964538	0.128264494698411	-0.0626794809315609	0.950021737104084	0.999759411985413
ENSMUSG00000074909	Ranbp6	776.038641974949	0.0129222187050966	0.206159971545545	0.0626805417570684	0.950020892348851	0.999759411985413
ENSMUSG00000111577	Gm47136	3.75712946196407	0.0974211333408147	1.55315604818074	0.0627246267076172	0.949985786726203	0.999759411985413
ENSMUSG00000042303	Sgsm3	2960.23574638905	0.0100546251669937	0.159802802235739	0.0629189540253572	0.949831041618125	0.999759411985413
ENSMUSG00000029253	Cenpc1	431.252798643986	-0.0119353618531656	0.189590440675742	-0.0629533947525274	0.949803616262871	0.999759411985413
ENSMUSG00000081499	Gm12517	0.872943180680285	-0.211118510101854	3.35261805188282	-0.0629712382486547	0.949789407404487	0.999759411985413
ENSMUSG00000045532	C1ql1	458.986006830929	-0.0161012579740387	0.255173739025518	-0.06309919678854	0.949687513896184	0.999759411985413
ENSMUSG00000027698	Nceh1	3224.38993687947	0.00740165594169857	0.117249740706739	0.0631272691699278	0.949665159941886	0.999759411985413
ENSMUSG00000104363	Gm38081	0.708004890637683	-0.289037987406677	4.57470252527927	-0.0631818103602336	0.949621729066573	0.999759411985413
ENSMUSG00000023176	Cpn2	1.2230403247875	-0.380715275177684	6.02507478329126	-0.0631884729851792	0.94961642366212	0.999759411985413
ENSMUSG00000056706	Krtap7-1	1.11316188081705	-0.228403135640103	3.61426385331581	-0.0631949256915929	0.949611285416543	0.999759411985413
ENSMUSG00000024854	Pold4	192.384113614551	0.0128452491524755	0.203079100257972	0.0632524426992148	0.94956548511299	0.999759411985413
ENSMUSG00000042757	Tmem108	660.838150297898	-0.0117492946299029	0.185681233162503	-0.0632766943098673	0.949546173811802	0.999759411985413
ENSMUSG00000104257	Gm20172	10.411481106776	0.0761795216555133	1.20361177417925	0.0632924363900148	0.949533638575657	0.999759411985413
ENSMUSG00000105102	Gm35507	1.10804600312905	0.174293678575575	2.75328577438864	0.0633038822910696	0.94952452434502	0.999759411985413
ENSMUSG00000107082	Gm36378	1.0562840080532	-0.231304020515419	3.65336659563019	-0.0633125678633189	0.949517608134765	0.999759411985413
ENSMUSG00000087586	Gm6938	0.661793730732224	0.244411031053735	3.86025637655202	0.0633147146749986	0.949515898656629	0.999759411985413
ENSMUSG00000114934	Gm48342	5.53249525960333	0.0989852710333583	1.56304930749529	0.0633283099635399	0.949505072911102	0.999759411985413
ENSMUSG00000040269	Mrps28	362.63116441481	0.0127941827771221	0.20196543206619	0.0633483792064432	0.949489092059772	0.999759411985413
ENSMUSG00000116882	Gm49614	19.6258464532867	-0.0443475755188729	0.700000193946953	-0.0633536617594617	0.949484885641669	0.999759411985413
ENSMUSG00000100738	2010106C02Rik	6.71459639106244	-0.076752630476996	1.21107713752985	-0.0633755093697357	0.949467488730735	0.999759411985413
ENSMUSG00000102591	Gm38383	27.5033903272889	-0.0359960505854362	0.567807285634624	-0.0633948374670894	0.949452098088681	0.999759411985413
ENSMUSG00000085063	Gm16024	4.20218607771855	0.0910920516605068	1.43571194393321	0.0634473036498916	0.949410320236119	0.999759411985413
ENSMUSG00000018040	Rrp7a	2672.87754407436	0.00870740045722384	0.136976372216846	0.0635686309711813	0.949313710063362	0.999759411985413
ENSMUSG00000033615	Cplx1	23302.8027342113	0.0111519161806571	0.175313289782321	0.063611356529239	0.949279688855386	0.999759411985413
ENSMUSG00000111841	Gm20745	1.15768938128744	0.197865156293742	3.10941081708166	0.0636342921323753	0.949261425892175	0.999759411985413
ENSMUSG00000112284	Gm48845	2.14702657370273	-0.129833114139803	2.03981594645472	-0.063649426001134	0.949249375240968	0.999759411985413
ENSMUSG00000002608	Ccdc97	1902.7039724356	-0.00857022459695706	0.134452050038313	-0.0637418662974265	0.949175768024559	0.999759411985413
ENSMUSG00000029286	Enam	0.709739139410057	-0.262634511309004	4.11904189181699	-0.0637610682791941	0.949160478162269	0.999759411985413
ENSMUSG00000104113	Gm37292	23.9362603149496	0.0395666639868353	0.620001271973022	0.0638170690536211	0.949115886823406	0.999759411985413
ENSMUSG00000091151	Vmn1r224	0.416262207273553	-0.331764901425011	5.19228744278536	-0.0638957116840664	0.949053266883747	0.999759411985413
ENSMUSG00000103047	Gm37310	14.7381320185077	0.0616552290669746	0.964568412818829	0.0639200167117178	0.949033913838815	0.999759411985413
ENSMUSG00000111803	Gm47564	0.500575060626108	0.318518114636889	4.98259961603657	0.0639260906318328	0.949029077442968	0.999759411985413
ENSMUSG00000113605	4930425K24Rik	0.782389953184895	-0.218020788789975	3.40977793114286	-0.0639398791336834	0.949018098271448	0.999759411985413
ENSMUSG00000074415	Mir100hg	1470.67828430306	-0.0107528719133541	0.168167626011051	-0.0639413909110397	0.949016894510883	0.999759411985413
ENSMUSG00000074811	Hps6	242.561967410674	-0.0166985522929936	0.261077010899277	-0.063960255387771	0.94900187358318	0.999759411985413
ENSMUSG00000045065	9930022D16Rik	4.26283309425515	0.0929470139955583	1.45227644425575	0.064000909994234	0.948969502224532	0.999759411985413
ENSMUSG00000104240	Gm36858	10.2944197604665	-0.0658392107378296	1.02830772206171	-0.0640267590384569	0.948948919885323	0.999759411985413
ENSMUSG00000087279	4930544D05Rik	0.837071358734781	0.225778316585809	3.5226761983108	0.0640928384771994	0.948896304190609	0.999759411985413
ENSMUSG00000071177	Serpina1d	0.580502675492459	-0.234315341297875	3.65413193794768	-0.0641233938119587	0.948871974607634	0.999759411985413
ENSMUSG00000028357	Kif12	1.05692412669007	0.214873187796881	3.35040174630708	0.0641335589183362	0.948863880686289	0.999759411985413
ENSMUSG00000002384	Bmp8b	5.26101239166066	-0.0713398058353987	1.11169852341609	-0.0641718994248381	0.94883335227373	0.999759411985413
ENSMUSG00000074664	A830092H15Rik	14.0387045575771	-0.0444490638042527	0.690874807030356	-0.0643373638059141	0.948701603053487	0.999759411985413
ENSMUSG00002076103	Gm54370	30.5285993542291	0.0292884999369911	0.454702941683307	0.064412382793402	0.948641870459582	0.999759411985413
ENSMUSG00000056267	Cep70	388.851747895192	-0.0136064009075155	0.211029436458231	-0.0644763173132418	0.948590963912474	0.999759411985413
ENSMUSG00000070605	Zfp992	15.3069383680471	-0.0429819585172409	0.66631736188485	-0.0645067365431622	0.948566743299646	0.999759411985413
ENSMUSG00000029826	Zc3hav1	89.4129879521423	-0.0205175547688045	0.317803344371566	-0.0645605376160423	0.948523905548024	0.999759411985413
ENSMUSG00000048206	Dnajb8	2.44299239601343	0.116793727088985	1.80805505432342	0.0645963333968773	0.94849540413993	0.999759411985413
ENSMUSG00000030760	Acer3	541.369330743646	-0.00947872159383146	0.146595316477497	-0.0646591024979061	0.948445426125028	0.999759411985413
ENSMUSG00000031886	Ces2e	1.43768982926674	0.175914083134962	2.72010525145611	0.0646717927700749	0.948435321900906	0.999759411985413
ENSMUSG00000078813	Leng1	240.027002754909	-0.0134404881420153	0.207637288062299	-0.0647306091668018	0.94838849133083	0.999759411985413
ENSMUSG00000093559	Gm20705	8.41970088659577	-0.0911905729791455	1.40698353508895	-0.0648128216890474	0.948323032684551	0.999759411985413
ENSMUSG00000085247	4930545L23Rik	6.67813008699926	0.117771901260374	1.81647500198966	0.0648354098632645	0.948305047756638	0.999759411985413
ENSMUSG00000084575	Gm23656	0.879450550154768	-0.231871319303912	3.5751844187404	-0.0648557646672685	0.948288841082759	0.999759411985413
ENSMUSG00000016128	Stard13	215.674990681748	0.0151389262503034	0.233203562937436	0.0649172167852551	0.948239912496042	0.999759411985413
ENSMUSG00000068917	Clk2	1433.72970269533	0.00996179199293606	0.153418608582469	0.0649320971228935	0.948228064701192	0.999759411985413
ENSMUSG00000048766	Skint10	0.557437178822149	0.39275577721713	6.04802451542347	0.0649395147482517	0.948222158757251	0.999759411985413
ENSMUSG00000085505	Gm12868	10.3852107866367	0.0490761065570401	0.755335635822558	0.064972582027851	0.948195830487302	0.999759411985413
ENSMUSG00000054746	Abca15	1.11582945428151	0.198489620690464	3.05103057093871	0.0650565820549593	0.948128949661201	0.999759411985413
ENSMUSG00000103710	D030062O11Rik	1.91025659405625	-0.173339839820827	2.66294804434687	-0.0650932113335096	0.948099785542058	0.999759411985413
ENSMUSG00000111082	Gm30934	18.2033596833666	-0.0404451725050166	0.620756441225195	-0.0651546561888096	0.94805086349306	0.999759411985413
ENSMUSG00000044068	Zrsr2-ps1	1242.71966209811	0.011854520977697	0.181942140145937	0.0651554442977775	0.948050236006394	0.999759411985413
ENSMUSG00000054117	Zdhhc25	0.919191303384279	0.35532642249483	5.44932093924361	0.0652056332259541	0.948010276010779	0.999759411985413
ENSMUSG00000041372	B4galnt3	20.7022915739685	0.0470347892158336	0.721190683676627	0.0652182429424219	0.948000236282863	0.999759411985413
ENSMUSG00000042367	Gjb3	1.55164732432617	-0.191636645975773	2.93565002970258	-0.0652791184360584	0.947951767950562	0.999759411985413
ENSMUSG00000022210	Dhrs4	299.493835465125	-0.0132347790959326	0.202681464792132	-0.0652984184296575	0.947936401569119	0.999759411985413
ENSMUSG00000097642	Gm26866	6.2681604643542	0.107598711921399	1.64408660230862	0.0654458906059508	0.947818986951622	0.999759411985413
ENSMUSG00000081299	Gm13603	0.813031336834133	-0.246799193642928	3.76626518348203	-0.0655288944403947	0.947752901333035	0.999759411985413
ENSMUSG00000024392	Bag6	8920.14988817268	-0.00863968908945452	0.131796333312778	-0.0655533342414834	0.9477334430309	0.999759411985413
ENSMUSG00000065471	Mir222	0.590903340507718	-0.261543897584088	3.98713780945241	-0.0655969043668466	0.947698753764392	0.999759411985413
ENSMUSG00000017817	Jph2	37.267685688791	-0.0354731578982727	0.5406141065507	-0.0656164119071982	0.947683222460301	0.999759411985413
ENSMUSG00000040380	Cbln3	13.3295491228884	-0.0518491502073224	0.789806033877809	-0.0656479540334127	0.947658109630873	0.999759411985413
ENSMUSG00000107085	Gm42883	2.19704531547543	0.135727933450988	2.06546028103734	0.0657131655820662	0.947606190451896	0.999759411985413
ENSMUSG00000018862	Otop3	7.72766614001526	-0.0727632827299496	1.106533401035	-0.0657578728865212	0.947570596171322	0.999759411985413
ENSMUSG00000020941	Map3k14	245.53221836035	-0.0164842528213135	0.25055925720383	-0.0657898375229598	0.94754514718969	0.999759411985413
ENSMUSG00000038759	Nup205	777.448443861043	0.0103337765068877	0.157052762975773	0.0657981197598019	0.947538553208412	0.999759411985413
ENSMUSG00000082032	Gm12271	1.31765999868466	-0.179727097477035	2.73090480032958	-0.0658122895588833	0.947527271797046	0.999759411985413
[truncated: 28,802 more rows]
