# Supplementary material for: Sex-Specific Effects of Early-Life Stress Exposure on Memory Performance and the Medial Prefrontal Cortex Transcriptomic Pattern in Adolescent Mice
Source: Mol Neurobiol. 2025 Mar 4;62(7):8728–37. doi: 10.1007/s12035-025-04803-x (PMC12209009; doi:10.1007/s12035-025-04803-x)
Supplement: Supplementary file 3 — Supplementary file3 (XLSX 3057 KB) [file 12035_2025_4803_MOESM3_ESM.xlsx]

## Sheet: female_rnaseq
ensemble_id	gene_name	baseMean	Control_mean	ELS_mean	log2FoldChange	lfcSE	stat	pvalue	padj
ENSMUSG00000091971	Hspa1b	306.8372717	205.667795367635	408.006748032365	0.988277107	0.161289718	6.127341031	8.94e-10	1.69e-05
ENSMUSG00000026864	Hspa5	9922.47896	7705.18400508407	12139.7739149159	0.655840239	0.125947431	5.207253784	1.92e-07	0.001211776
ENSMUSG00000022769	Sdf2l1	805.9432142	528.610324177336	1083.27610422266	1.035124495	0.197954701	5.229097816	1.7e-07	0.001211776
ENSMUSG00000029484	Hspb1	737.828379	527.841763893255	947.814994106745	0.84449998	0.170155993	4.963092791	6.94e-07	0.002631977
ENSMUSG00000004951	Anxa3	305.8314529	217.328841135478	394.334064664522	0.8595387	0.172139803	4.993259473	5.94e-07	0.002631977
ENSMUSG00000019997	Ccn2	406.4346905	263.93075115588	548.93862984412	1.056485416	0.226644786	4.661415039	3.14e-06	0.009927937
ENSMUSG00000009406	Elk1	1539.61882	1823.21125144017	1256.02638855983	-0.537614958	0.117875391	-4.560875294	5.09e-06	0.013803509
ENSMUSG00000032575	Manf	1900.34888	1479.94176602926	2320.75599397074	0.649054436	0.14358075	4.520483671	6.17e-06	0.014628715
ENSMUSG00000023272	Creld2	806.6685154	637.539342543103	975.797688256897	0.614067692	0.140015649	4.385707572	1.16e-05	0.024365313
ENSMUSG00000092090	Gm3294	288.4174497	218.029773139941	358.805126260059	0.718675346	0.168135788	4.274374619	1.92e-05	0.036356825
ENSMUSG00000100980	Gm29100	130.0202572	160.349838908709	99.6906754912906	-0.68569243	0.162348509	-4.223583173	2.4e-05	0.041462078
ENSMUSG00000007617	Homer1	10491.5428	8623.12308791715	12359.9625120828	0.519391989	0.13043722	3.981930847	6.84e-05	0.0997391
ENSMUSG00000016624	Phf21b	970.3598736	787.184147667945	1153.53559953206	0.551289455	0.138303995	3.98607037	6.72e-05	0.0997391
ENSMUSG00000062563	Cys1	606.8088442	486.844184166068	726.773504233932	0.578045717	0.160306204	3.605884871	0.000311091	0.226952883
ENSMUSG00000025823	Pdia4	1179.644303	981.404555308813	1377.88405069119	0.489534617	0.135723294	3.606857771	0.000309927	0.226952883
ENSMUSG00000056708	Ier5	5884.802593	4889.56966390786	6880.03552209214	0.492708516	0.13647039	3.610369374	0.000305761	0.226952883
ENSMUSG00000055134	9130017K11Rik	18.15971993	26.9905003878992	9.32893947210083	-1.532666736	0.424294147	-3.612274045	0.000303524	0.226952883
ENSMUSG00000050063	Klk6	10.22948485	2.78836942991974	17.6706002700803	2.663857428	0.737049483	3.614217889	0.000301256	0.226952883
ENSMUSG00000050534	Htr5b	257.6120061	195.225286781418	319.998725418582	0.712926227	0.196728889	3.623902062	0.000290192	0.226952883
ENSMUSG00000027994	Mcub	117.2291683	91.2336497068165	143.224686893183	0.650642247	0.17913167	3.632201088	0.000281014	0.226952883
ENSMUSG00000042857	Gm9776	98.1543297	120.523908375762	75.7847510242385	-0.669339871	0.184216504	-3.633441403	0.000279666	0.226952883
ENSMUSG00000024526	Cidea	48.83254689	30.1742302320376	67.4908635479624	1.161375246	0.317462177	3.658310596	0.000253883	0.226952883
ENSMUSG00000026803	Ttf1	234.1874201	282.696651386624	185.678188813376	-0.606450439	0.164863182	-3.678507425	0.000234603	0.226952883
ENSMUSG00000106019	Gm43672	371.8005265	462.099253604596	281.501799395404	-0.715058615	0.19345224	-3.69630568	0.00021876	0.226952883
ENSMUSG00000025064	Col17a1	125.7862931	156.83067353069	94.7419126693097	-0.727133052	0.195782638	-3.71398128	0.000204024	0.226952883
ENSMUSG00000046733	Gprc5a	23.36658396	9.96864146508285	36.7645264549171	1.882845591	0.504090826	3.735131638	0.000187617	0.226952883
ENSMUSG00000036594	H2-Aa	93.76074457	63.3380214132457	124.183467726754	0.971329418	0.270600452	3.589533619	0.00033127	0.232723385
ENSMUSG00000053963	Stum	9410.37463	10618.9560409535	8201.7932190465	-0.372630664	0.104331413	-3.571605656	0.000354799	0.240351224
ENSMUSG00000097613	Gm17597	39.51981003	52.8192662362343	26.2203538237657	-1.010377106	0.286363891	-3.528297871	0.000418241	0.273558607
ENSMUSG00000015093	Clic3	30.99643981	42.9853717427988	19.0075078772012	-1.177276394	0.335121762	-3.512981035	0.000443109	0.280163116
ENSMUSG00000103520	1110025M09Rik	34.66043454	48.0014859466855	21.3193831333145	-1.170913372	0.337204251	-3.472415814	0.000515797	0.305738527
ENSMUSG00000096995	2810029C07Rik	463.4280551	535.877840107241	390.978270092759	-0.454815731	0.130745228	-3.478641154	0.000503963	0.305738527
ENSMUSG00000040663	Clcf1	38.07714027	51.0259181978729	25.1283623421271	-1.021913587	0.295591681	-3.45717979	0.000545861	0.313754019
ENSMUSG00000018830	Myh11	190.9654828	243.501429529356	138.429536070644	-0.814778445	0.236339217	-3.447495746	0.000565809	0.315655034
ENSMUSG00000031762	Mt2	104.7488579	134.675493482556	74.8222223174439	-0.84794863	0.248499991	-3.412268248	0.000644247	0.33944649
ENSMUSG00000040258	Nxph4	52.26277826	30.1204010862381	74.4051554337619	1.304661606	0.382267415	3.412955318	0.000642625	0.33944649
ENSMUSG00000111744	Gm7780	7.426317568	12.3875963289619	2.46503880703806	-2.329214012	0.686683426	-3.391976455	0.000693904	0.346367674
ENSMUSG00000032231	Anxa2	478.6350536	380.852523956849	576.417583243152	0.597881888	0.175908447	3.398824202	0.000676762	0.346367674
ENSMUSG00000023232	Serinc2	649.3470045	524.476888514091	774.217120485909	0.56185901	0.166406026	3.376434279	0.000734319	0.348214131
ENSMUSG00000045838	Ccdc9b	135.2691394	162.192638066855	108.345640733145	-0.582067229	0.17221122	-3.379961131	0.000724961	0.348214131
ENSMUSG00000114446	Gm33524	12.84451551	20.9272563055182	4.76177471448185	-2.135811906	0.634974052	-3.363620767	0.000769272	0.35589136
ENSMUSG00000038225	Primpol	62.68381547	79.3133059892051	46.0543249507949	-0.784226274	0.234185024	-3.348746479	0.00081178	0.358089546
ENSMUSG00000021803	Cdhr1	64.93319771	47.8210780597341	82.0453173602659	0.778774342	0.23211466	3.355127767	0.000793283	0.358089546
ENSMUSG00000028051	Hcn3	1020.862685	1150.81016325304	890.915206746958	-0.369289833	0.110736149	-3.334862533	0.000853416	0.367899778
ENSMUSG00000060586	H2-Eb1	74.73938644	49.156634304916	100.322138575084	1.029181963	0.309706055	3.323092804	0.000890253	0.375251496
ENSMUSG00000005483	Dnajb1	3457.303851	2878.23472878681	4036.37297321319	0.487875237	0.147144176	3.31562724	0.000914377	0.377041388
ENSMUSG00000083061	Gm12191	400.1230714	237.744198682379	562.501944117621	1.242447945	0.376213118	3.302510958	0.000958233	0.386718551
ENSMUSG00000108917	Gm38451	50.56841934	66.6041632123808	34.5326754676192	-0.947650245	0.287876782	-3.291860627	0.000995269	0.39329722
ENSMUSG00000046807	Lrrc75b	311.8177384	358.708704272356	264.926772527644	-0.437219109	0.133064699	-3.28576334	0.001017064	0.393707638
ENSMUSG00000039809	Gabbr2	8873.068605	9853.63939975161	7892.49781024839	-0.320174721	0.09829516	-3.257278582	0.00112486	0.410314235
ENSMUSG00000027520	Zdbf2	853.3661398	746.848269653473	959.884009946527	0.362044911	0.111074479	3.259478808	0.001116171	0.410314235
ENSMUSG00000014633	Cmc2	576.517668	487.102206144086	665.933129855913	0.451152798	0.138123239	3.266306236	0.001089603	0.410314235
ENSMUSG00000067872	Ccdc87	71.26139067	88.089027289733	54.433754050267	-0.694460787	0.213807098	-3.248071716	0.0011619	0.415828597
ENSMUSG00000042581	Thsd7b	71.42855614	51.6311211757933	91.2259911042067	0.821203993	0.253366378	3.241171936	0.001190394	0.418136783
ENSMUSG00000035576	L3mbtl1	324.3930568	393.09028080577	255.69583279423	-0.620432045	0.192779555	-3.218349821	0.001289305	0.421647088
ENSMUSG00000028341	Nr4a3	1979.370427	1404.19937217041	2554.54148182959	0.863316575	0.26795916	3.221821467	0.001273785	0.421647088
ENSMUSG00000004328	Hif3a	214.817303	267.089061419594	162.545544580406	-0.71647688	0.221934524	-3.22832549	0.001245172	0.421647088
ENSMUSG00000051367	Six1	16.56720239	9.08328345810024	24.0511213218998	1.40481835	0.4347854	3.23106146	0.001233314	0.421647088
ENSMUSG00000046287	Pnma3	595.963305	676.594027369907	515.332582630093	-0.39278663	0.122234447	-3.213387393	0.001311792	0.421730094
ENSMUSG00000035329	Fbxo33	1821.503279	1595.27289005624	2047.73366794376	0.360224853	0.112677274	3.196961014	0.001388837	0.439057658
ENSMUSG00000028868	Wasf2	511.7506829	576.231407955406	447.269957844594	-0.365502439	0.114876951	-3.181686447	0.001464202	0.440841141
ENSMUSG00000054910	4931415C17Rik	30.85804949	42.7801625558904	18.9359364241096	-1.175815197	0.369492543	-3.182243375	0.00146139	0.440841141
ENSMUSG00000020571	Pdia6	5108.908128	4459.64429982356	5758.17195617644	0.368682227	0.115595473	3.189417526	0.001425598	0.440841141
ENSMUSG00000089809	Rasgef1b	1362.79907	1565.25241142043	1160.34572857957	-0.431840599	0.136152585	-3.171739981	0.001515286	0.449092927
ENSMUSG00000093502	Gm20700	6.409854488	11.0951877184876	1.72452125751235	-2.685666259	0.848361794	-3.165708638	0.001547057	0.451454946
ENSMUSG00000034361	Cpne2	454.9047048	507.568096490355	402.241313109645	-0.335540126	0.106319746	-3.155953035	0.001599746	0.452895303
ENSMUSG00000019794	Katna1	329.1280452	277.442415280262	380.813675119738	0.456896924	0.144652695	3.158578715	0.001585405	0.452895303
ENSMUSG00000034271	Jdp2	1705.645063	1519.66800040803	1891.62212559197	0.315867747	0.100442897	3.144749465	0.001662291	0.456961439
ENSMUSG00000041653	Pnpla3	143.493202	177.762189774013	109.224214225987	-0.702655767	0.223314042	-3.146491641	0.00165242	0.456961439
ENSMUSG00000036030	Prtg	56.67199773	72.4891521301366	40.8548433298634	-0.827257995	0.263886929	-3.134895692	0.001719152	0.465841149
ENSMUSG00000032554	Trf	1896.229158	1657.03561860093	2135.42269739907	0.365917059	0.117227372	3.121430212	0.001799749	0.474133874
ENSMUSG00000023067	Cdkn1a	2107.654555	1802.32357543201	2412.98553456799	0.420961222	0.134827247	3.122226636	0.001794887	0.474133874
ENSMUSG00000075478	Slitrk1	2180.983062	2419.79459533881	1942.17152866119	-0.317213967	0.101810847	-3.115718773	0.001834972	0.476791025
ENSMUSG00000038379	Ttk	7.163568009	2.24462586480532	12.0825101531947	2.428373306	0.783430235	3.099667588	0.001937379	0.477249513
ENSMUSG00000034659	Tmem109	2056.255082	1801.36221024622	2311.14795375378	0.359521319	0.115959515	3.100403791	0.00193257	0.477249513
ENSMUSG00000043572	Pars2	207.1340028	244.686199808001	169.581805791999	-0.528951343	0.170427031	-3.103682208	0.001911285	0.477249513
ENSMUSG00000086389	Gm15998	20.27200152	27.9471930086258	12.5968100313742	-1.14964495	0.370406681	-3.103737076	0.001910931	0.477249513
ENSMUSG00000044224	Dnajc21	1722.045352	1519.90336521125	1924.18733878874	0.340269666	0.109950046	3.09476602	0.001969682	0.478986292
ENSMUSG00000040410	Fbxl4	369.9226857	429.29134488091	310.55402651909	-0.467112813	0.151660212	-3.079995771	0.002070035	0.497018106
ENSMUSG00000019977	Hbs1l	1785.986366	1626.64532775627	1945.32740424373	0.258113264	0.084031163	3.071637418	0.002128881	0.49852622
ENSMUSG00000057409	Zfp53	69.50076638	88.5976944125734	50.4038383474266	-0.813735554	0.264686897	-3.074332596	0.002109741	0.49852622
ENSMUSG00000074507	Gm14340	8.996054767	14.1796983257271	3.81241120827294	-1.895051197	0.620693398	-3.053119631	0.002264756	0.499510441
ENSMUSG00000097745	AI115009	151.7928116	179.779623557223	123.805999642777	-0.538148284	0.176212611	-3.053971458	0.002258336	0.499510441
ENSMUSG00000025515	Muc2	15.91628221	25.6208433006434	6.21172111935663	-2.044252997	0.668167688	-3.059490955	0.002217135	0.499510441
ENSMUSG00000063434	Sorcs3	736.4782306	870.294497234764	602.661963965236	-0.53015466	0.173130891	-3.062160994	0.002197452	0.499510441
ENSMUSG00000037134	Prmt9	621.4119746	551.576013402151	691.247935797849	0.325643548	0.106222761	3.065666403	0.002171855	0.499510441
ENSMUSG00000010154	Spire2	714.1415335	619.637867634061	808.645199365939	0.384081532	0.12597902	3.048773783	0.002297774	0.50096763
ENSMUSG00000040429	Mterf1a	81.87783225	102.877699466037	60.8779650339628	-0.756938247	0.249409627	-3.034919922	0.002405996	0.518601414
ENSMUSG00000024008	Cpne5	5326.969802	5852.78465598502	4801.15494801498	-0.285741701	0.094312071	-3.029746869	0.002447588	0.521638715
ENSMUSG00000110317	Gm45250	105.3174943	128.364259631555	82.2707289684454	-0.641792438	0.212191033	-3.024597358	0.002489643	0.524706151
ENSMUSG00000085133	B930095G15Rik	2371.348344	2600.21966648116	2142.47702151884	-0.279353776	0.092501216	-3.020001118	0.002527738	0.526880499
ENSMUSG00000040287	Stac3	204.1589284	149.919066705069	258.398790094931	0.785415438	0.260873634	3.010712223	0.002606357	0.531584811
ENSMUSG00000019916	P4ha1	2187.004947	1894.95224839571	2479.05764560429	0.387630325	0.128695989	3.0119845	0.002595459	0.531584811
ENSMUSG00000067279	Ppp1r3c	1075.234365	919.738759858586	1230.72997014141	0.420218215	0.140063279	3.000202607	0.002698001	0.533079984
ENSMUSG00000097746	Gm6225	31.82178569	42.9716353655189	20.6719360144811	-1.055711173	0.351640924	-3.002242064	0.00267999	0.533079984
ENSMUSG00000001249	Hpn	143.8247055	111.894568452577	175.754842547423	0.651424433	0.216672716	3.006490369	0.002642824	0.533079984
ENSMUSG00000048410	Zfp407	234.8625403	272.24397349099	197.48110710901	-0.463185475	0.154912946	-2.989972662	0.002790024	0.545579158
ENSMUSG00000026830	Ermn	333.8391802	278.947191738702	388.731168661297	0.478780761	0.161032002	2.973202564	0.002947099	0.548044814
ENSMUSG00000039518	Cdsn	23.30681911	33.0799733955754	13.5336648244246	-1.28940551	0.43348319	-2.97452252	0.002934449	0.548044814
ENSMUSG00000021290	Atp5mj	2936.028618	2555.25880764647	3316.79842835353	0.376321917	0.126482856	2.975280038	0.002927212	0.548044814
ENSMUSG00000117003	Gm49937	58.40660549	74.754168829872	42.059042150128	-0.829738042	0.27867048	-2.977488114	0.002906209	0.548044814
ENSMUSG00000020048	Hsp90b1	4610.901502	4154.40743160663	5067.39557239337	0.286601742	0.096236935	2.978084697	0.002900558	0.548044814
ENSMUSG00000093910	Zfp853	329.1932262	372.862641723872	285.523810676128	-0.385033195	0.131513798	-2.927701879	0.003414773	0.558374252
ENSMUSG00000037070	Rbmxl1	1073.630927	933.453930702806	1213.80792329719	0.378889416	0.129372571	2.92866883	0.003404169	0.558374252
ENSMUSG00000042622	Maff	87.91686348	63.6813270772859	112.152399882714	0.816518186	0.278777945	2.928919595	0.003401424	0.558374252
ENSMUSG00000022488	Nckap1l	246.8319318	286.910416313301	206.753447286699	-0.472688962	0.161371293	-2.92920105	0.003398345	0.558374252
ENSMUSG00000045322	Tlr9	14.7703798	23.153859644785	6.38689995521497	-1.858064947	0.633021568	-2.93523166	0.003332988	0.558374252
ENSMUSG00000044595	Dnd1	99.36423213	76.1496065184891	122.578857741511	0.686801679	0.233880088	2.936554732	0.003318802	0.558374252
ENSMUSG00000059213	Ddn	45512.5869	49161.3839209638	41863.7898790362	-0.231822606	0.078873157	-2.93918255	0.003290792	0.558374252
ENSMUSG00000042807	Hecw2	884.2809787	1025.06619112061	743.495766279386	-0.463320639	0.157631103	-2.939271688	0.003289846	0.558374252
ENSMUSG00000032185	Carm1	1233.880287	1410.67940436597	1057.08116963403	-0.416303993	0.141312432	-2.945982792	0.003219303	0.558374252
ENSMUSG00000052301	Doc2a	945.3429024	1076.68098109168	814.004823708319	-0.403481596	0.136839816	-2.948568689	0.003192492	0.558374252
ENSMUSG00000057637	Prdm2	2295.960912	1989.11035377444	2602.81147022556	0.387947499	0.131531183	2.949471678	0.003183177	0.558374252
ENSMUSG00000056493	Foxk1	1268.806255	1455.57767540751	1082.03483459249	-0.427844884	0.14479862	-2.954758031	0.003129144	0.558374252
ENSMUSG00000042804	Gpr153	1237.996689	1382.74835323255	1093.24502476745	-0.338921841	0.11449766	-2.960076565	0.003075626	0.558374252
ENSMUSG00000112433	Gm30122	57.127783	42.5060444925414	71.7495215074586	0.755301199	0.254803628	2.964248208	0.003034234	0.558374252
ENSMUSG00000034858	Atosa	721.4500339	812.748505078264	630.151562721736	-0.367110133	0.125544204	-2.924150388	0.003453978	0.559957782
ENSMUSG00000070436	Serpinh1	775.823435	689.785255663404	861.861614336596	0.321308949	0.11017656	2.91630952	0.003541989	0.564575229
ENSMUSG00000073676	Hspe1	2203.938542	1924.92505023975	2482.95203376024	0.367254118	0.125925125	2.916448319	0.003540414	0.564575229
ENSMUSG00000025735	Rhbdl1	33.10162101	20.8490509820274	45.3541910379726	1.121254156	0.38571458	2.906952999	0.00364968	0.567435542
ENSMUSG00000029510	Gpc2	21.24785709	29.8796601544769	12.6160540255231	-1.243902996	0.427749324	-2.908018616	0.003637267	0.567435542
ENSMUSG00000046719	Nxph3	1407.679432	1137.9897600434	1677.36910395659	0.559712612	0.192216182	2.911891212	0.003592477	0.567435542
ENSMUSG00000094772	Rpl29-ps2	14.86497185	22.1873200457417	7.54262365425831	-1.55659707	0.539170044	-2.887024393	0.003889041	0.567440966
ENSMUSG00000078350	Smim1	261.368436	299.75718065118	222.97969134882	-0.426881996	0.147845635	-2.887349328	0.003885026	0.567440966
ENSMUSG00000027377	Mall	44.30144668	31.4099492471508	57.1929441128492	0.864615561	0.299242848	2.889344107	0.003860464	0.567440966
ENSMUSG00000029135	Fosl2	1539.438655	1267.35036003299	1811.52694996701	0.515390855	0.178182765	2.89248433	0.003822082	0.567440966
ENSMUSG00000028798	Eif3i	3789.109776	3354.38872755024	4223.83082444976	0.332502165	0.114807986	2.89615886	0.003777611	0.567440966
ENSMUSG00000041115	Iqsec2	7045.377732	7872.27663605619	6218.47882794381	-0.340219209	0.117390195	-2.898191019	0.003753219	0.567440966
ENSMUSG00000044534	Ackr2	140.5748444	168.040733715602	113.108955084398	-0.571097835	0.19689039	-2.900587652	0.003724637	0.567440966
ENSMUSG00000067215	Usp51	8.449173782	3.52997219220107	13.3683753717989	1.921095425	0.661661741	2.903440393	0.003690872	0.567440966
ENSMUSG00000108171	Gm43915	9.473587704	15.4314035812162	3.51577182678376	-2.133955942	0.743429068	-2.870423063	0.004099229	0.593543383
ENSMUSG00000105708	Gm36070	11.2990554	17.3855024020252	5.21260839797476	-1.737807373	0.606452394	-2.865529743	0.004163122	0.598227962
ENSMUSG00000001029	Icam2	138.5985236	108.409720875317	168.787326324683	0.638712455	0.224403519	2.846267548	0.004423501	0.608007031
ENSMUSG00000114662	Gm31683	14.33575025	7.93787738862576	20.7336231113742	1.38514706	0.486331858	2.848152013	0.004397391	0.608007031
ENSMUSG00000057130	Txnl4a	1224.283894	1086.56294938625	1362.00483861375	0.32596007	0.114353775	2.850453086	0.004365699	0.608007031
ENSMUSG00000018678	Sp2	402.9493068	461.352409603533	344.546203996468	-0.421171729	0.147694916	-2.851633223	0.004349526	0.608007031
ENSMUSG00000024360	Etf1	2327.33936	2117.43581517365	2537.24290482635	0.260943405	0.091483242	2.852362906	0.004339553	0.608007031
ENSMUSG00000025856	Pdgfa	2091.790198	1895.19302111923	2288.38737488077	0.271986499	0.09531575	2.85353155	0.004323623	0.608007031
ENSMUSG00000022241	Tars	913.7209368	833.378318225693	994.063555374307	0.254366527	0.089526944	2.841228748	0.004494006	0.608873675
ENSMUSG00000118100	Gm50340	9.655471188	3.31671277142013	15.9942296045799	2.269725519	0.798484453	2.842541908	0.004475535	0.608873675
ENSMUSG00000049124	Gm8186	139.4660899	107.937978332674	170.994201467326	0.663744832	0.23419331	2.834175036	0.004594416	0.60941875
ENSMUSG00000062794	Zfp599	72.37099168	88.0935123807778	56.6484709792222	-0.63699876	0.224750683	-2.834246156	0.004593393	0.60941875
ENSMUSG00000019718	L3hypdh	98.30409276	117.689685028516	78.9185004914844	-0.576552431	0.203327768	-2.835581374	0.004574236	0.60941875
ENSMUSG00000081434	Gm14165	230.618013	181.655903690174	279.580122309826	0.622053538	0.219912456	2.828641672	0.004674601	0.611502234
ENSMUSG00000000440	Pparg	229.0591131	261.654372842607	196.463853357393	-0.413398469	0.14612579	-2.82905892	0.00466851	0.611502234
ENSMUSG00000039001	Rps21	7603.105877	6464.54432072685	8741.66743327315	0.435359814	0.158676343	2.743697042	0.006075158	0.612944627
ENSMUSG00000021732	Fgf10	101.7912011	81.4881757251224	122.094226474878	0.583332342	0.212530248	2.74470268	0.006056574	0.612944627
ENSMUSG00000046818	Ddit4l	375.7758011	445.526722707199	306.024879492801	-0.54186302	0.197389772	-2.745142331	0.006048466	0.612944627
ENSMUSG00000109015	Gm31024	38.59519741	52.6632381926856	24.5271566273144	-1.102416238	0.401132948	-2.748256517	0.005991312	0.612944627
ENSMUSG00000050064	Zfp697	827.5642668	906.031825630981	749.096707969019	-0.274409746	0.099799181	-2.749619213	0.005966456	0.612944627
ENSMUSG00000020474	Polm	230.6251694	265.827998221937	195.422340578063	-0.443897659	0.161436771	-2.749668844	0.005965552	0.612944627
ENSMUSG00000006390	Elovl1	451.5705637	398.294329360443	504.846798039557	0.342010711	0.124251801	2.752561393	0.005913106	0.612944627
ENSMUSG00000022061	Nkx3-1	27.4755433	38.4253740409647	16.5257125590353	-1.217346824	0.441852307	-2.75509894	0.005867439	0.612944627
ENSMUSG00000093985	Gm10406	17.69393502	24.9546181112592	10.4332519287408	-1.258117926	0.456549611	-2.755709118	0.005856505	0.612944627
ENSMUSG00000032308	Ulk3	875.6565871	1025.85200421473	725.461169985268	-0.499852312	0.181173317	-2.758973127	0.00579833	0.612944627
ENSMUSG00000055093	Rps27a-ps3	59.1021822	75.9017874312796	42.3025769687204	-0.843388309	0.305621706	-2.759582494	0.005787527	0.612944627
ENSMUSG00000060152	Pop5	2339.798706	2033.9722608477	2645.6251511523	0.379308662	0.137413389	2.760347195	0.005773996	0.612944627
ENSMUSG00000021018	Polr2h	1002.163355	867.558385420694	1136.76832457931	0.389905503	0.141244141	2.760507447	0.005771164	0.612944627
ENSMUSG00000023349	Clec4n	12.94524993	5.83057910077705	20.0599207592229	1.782604821	0.645657954	2.760912041	0.00576402	0.612944627
ENSMUSG00000021587	Pcsk1	1511.447144	1314.02910216544	1708.86518583456	0.379041358	0.137132122	2.764059602	0.005708711	0.612944627
ENSMUSG00000047990	C2cd4a	27.64945613	36.5224311136223	18.7764811463777	-0.959856085	0.347101793	-2.765344645	0.005686268	0.612944627
ENSMUSG00000038690	Atp5mf	6379.362425	5586.34920890288	7172.37564109712	0.360545288	0.130352612	2.765923015	0.005676193	0.612944627
ENSMUSG00000044716	Dok7	710.5337096	792.217059009914	628.850360190086	-0.33317901	0.120210642	-2.771626576	0.005577698	0.612944627
ENSMUSG00000020803	Txndc17	911.7622469	791.809599235957	1031.71489456404	0.381818887	0.137725979	2.772308393	0.005566028	0.612944627
ENSMUSG00000115360	Gm48932	79.85812215	101.430871545669	58.2853727543314	-0.799291042	0.287864225	-2.776625139	0.005492649	0.612944627
ENSMUSG00000032942	Ucp3	47.92269693	59.9632402380457	35.8821536219543	-0.740811862	0.266536051	-2.779405862	0.005445844	0.612944627
ENSMUSG00000078439	Smim24	43.8507097	31.069143411072	56.632275988928	0.866142045	0.311467679	2.78084085	0.005421831	0.612944627
ENSMUSG00000053004	Hrh1	908.7182324	799.494413513818	1017.94205128618	0.348495577	0.125281283	2.781705054	0.005407416	0.612944627
ENSMUSG00000031425	Plp1	11144.80537	9784.30300331806	12505.3077366819	0.353999573	0.127149183	2.784127776	0.005367189	0.612944627
ENSMUSG00000063889	Crem	682.4270686	590.426951027994	774.427186172006	0.391371022	0.140547455	2.784618342	0.005359076	0.612944627
ENSMUSG00000035504	Reep6	433.6507732	496.62090350619	370.68064289381	-0.421968209	0.151526614	-2.784779507	0.005356413	0.612944627
ENSMUSG00000074743	Thbd	480.3445819	399.932338698036	560.756825101964	0.487619332	0.174725341	2.790776255	0.005258181	0.612944627
ENSMUSG00000022684	Bfar	1042.423686	951.363436361761	1133.48393563824	0.25269546	0.090464559	2.793308917	0.005217184	0.612944627
ENSMUSG00000104433	Gm37426	11.97472242	5.3446195025291	18.6048253374709	1.799517699	0.644164045	2.793570541	0.005212966	0.612944627
ENSMUSG00000097093	C330013E15Rik	66.27377353	81.8428026188038	50.7047444411962	-0.690734803	0.246999561	-2.796502152	0.005165907	0.612944627
ENSMUSG00000107726	Gm44037	54.31861973	70.6017060622139	38.0355333977861	-0.892355209	0.319092369	-2.796541993	0.00516527	0.612944627
ENSMUSG00000027955	Gask1b	182.1247726	211.383813885997	152.865731314003	-0.467599884	0.167020424	-2.799656918	0.005115695	0.612944627
ENSMUSG00000027196	Alkbh3os1	18.04853509	26.5480886230448	9.54898155695524	-1.475189219	0.526749185	-2.800553394	0.005101507	0.612944627
ENSMUSG00000118376	Gm9926	13.99459976	20.9991651089562	6.99003441104375	-1.586960507	0.566345747	-2.802105455	0.005077027	0.612944627
ENSMUSG00000091742	Gm5093	38.21304695	25.4842736209418	50.9418202790582	0.999243279	0.356438022	2.803413826	0.005056474	0.612944627
ENSMUSG00000087424	5730405O15Rik	21.79314445	31.4878705484347	12.0984183515653	-1.379977741	0.491515262	-2.807598966	0.004991234	0.612944627
ENSMUSG00000028982	Slc25a33	800.1821783	699.014200266045	901.350156333956	0.366765909	0.130617865	2.807930675	0.004986096	0.612944627
ENSMUSG00000079355	Ackr4	18.9862909	28.0579297799798	9.91465202002018	-1.500774522	0.533562448	-2.812743899	0.004912076	0.612944627
ENSMUSG00000103378	Gm37176	52.28311444	67.2387658721521	37.3274630078479	-0.849055787	0.301714793	-2.814100627	0.004891391	0.612944627
ENSMUSG00000020642	Rnf144a	917.5017391	1049.16472970401	785.838748495995	-0.416936002	0.148038374	-2.8164049	0.004856442	0.612944627
ENSMUSG00000022623	Shank3	7786.459657	8578.29425089835	6994.62506310165	-0.294444078	0.10442603	-2.81964255	0.004807717	0.612944627
ENSMUSG00000031770	Herpud1	2255.337992	1931.72409226523	2578.95189173477	0.416895812	0.147769142	2.821264344	0.004783477	0.612944627
ENSMUSG00000034566	Atp5pd	6884.766566	6036.0661560096	7733.4669759904	0.357506713	0.12664116	2.822989872	0.004757807	0.612944627
ENSMUSG00000008384	Sertad1	1176.347163	866.918565956246	1485.77576004375	0.777248009	0.284379011	2.733141263	0.006273342	0.619753912
ENSMUSG00000003402	Prkcsh	3443.773128	3123.58390834195	3763.96234765805	0.269049911	0.098407569	2.734036751	0.006256306	0.619753912
ENSMUSG00000007739	Cct4	2975.564988	2655.99576620081	3295.13420979919	0.31108438	0.11375722	2.734634173	0.006244964	0.619753912
ENSMUSG00000020733	Nherf1	1368.33588	1485.39688299982	1251.27487700018	-0.247449704	0.090371204	-2.738147689	0.006178632	0.619753912
ENSMUSG00000020484	Xbp1	3551.220316	3186.97774342476	3915.46288857524	0.29699393	0.109186897	2.720051019	0.006527184	0.622148919
ENSMUSG00000001665	Gstt3	73.0812662	89.9153882041611	56.2471441958389	-0.676788192	0.24877178	-2.720518346	0.006517965	0.622148919
ENSMUSG00000005716	Pvalb	2592.707591	2223.37803925808	2962.03714274192	0.413836462	0.152028585	2.722096381	0.006486922	0.622148919
ENSMUSG00000020905	Usp43	215.4530324	247.023742394473	183.882322405527	-0.425866919	0.156333151	-2.724098617	0.006447725	0.622148919
ENSMUSG00000013766	Ly6g6e	31.01431843	20.5365843629526	41.4920524970474	1.014638772	0.372465931	2.724111623	0.006447471	0.622148919
ENSMUSG00000028495	Rps6	5905.711447	5341.75863112431	6469.66426287568	0.276376058	0.101384812	2.726010457	0.006410497	0.622148919
ENSMUSG00000075044	Slc22a29	5.707862332	1.16616986298362	10.2495548010164	3.135711396	1.148945108	2.729209058	0.006348644	0.622148919
ENSMUSG00000118295	Gm8437	6.892527109	11.1634381341319	2.62161608386814	-2.090253085	0.76936738	-2.716846516	0.006590716	0.625063539
ENSMUSG00000017418	Arl5b	698.2242019	590.311057010621	806.137346789379	0.449550296	0.166831728	2.694633104	0.007046618	0.627512873
ENSMUSG00000051335	Gfod1	4219.386122	3795.17186449803	4643.60037950197	0.291078602	0.108018478	2.694711183	0.007044967	0.627512873
ENSMUSG00000024953	Prdx5	8623.067822	7612.96051585292	9633.17512814708	0.339553798	0.125992076	2.695040904	0.007037999	0.627512873
ENSMUSG00000004661	Arid3b	314.8632225	259.166764014532	370.559680985469	0.5158252	0.191368466	2.695455581	0.007029245	0.627512873
ENSMUSG00000022101	Fgf17	51.88064369	37.9496168518349	65.8116705281651	0.794258123	0.294114601	2.700505592	0.006923417	0.627512873
ENSMUSG00000096793	Gm3002	13.22193433	6.39856136539805	20.0453072946019	1.647445059	0.609899022	2.701176751	0.006909461	0.627512873
ENSMUSG00000109244	Gm44751	20.96676409	13.6887716708625	28.2447565091375	1.044990068	0.38678262	2.701750322	0.006897554	0.627512873
ENSMUSG00000051518	Rps19bp1	964.9944627	843.942240854619	1086.04668454538	0.36386995	0.134591995	2.703503658	0.006861269	0.627512873
ENSMUSG00000043061	Tmem18	889.7944485	987.717729609292	791.871167390708	-0.318833075	0.117932862	-2.70351343	0.006861068	0.627512873
ENSMUSG00000015656	Hspa8	43698.07719	39235.4129631045	48160.7414168955	0.295701217	0.109252547	2.706584189	0.006797934	0.627512873
ENSMUSG00000030307	Slc6a11	3622.571684	3997.32288120023	3247.82048679977	-0.299562216	0.110631951	-2.707736893	0.00677437	0.627512873
ENSMUSG00000018387	Shroom1	389.8532076	441.085627386079	338.620787813921	-0.381388209	0.140816697	-2.708401894	0.00676081	0.627512873
ENSMUSG00000063953	Amd2	111.4982276	132.571753441671	90.424701758329	-0.551984579	0.203636074	-2.710642407	0.0067153	0.627512873
ENSMUSG00000113856	Gm10790	37.63363389	47.9908761274015	27.2763916525985	-0.815107346	0.30275019	-2.692342969	0.007095194	0.628886162
ENSMUSG00000048827	Pkd1l3	46.75321001	58.8075012110239	34.6989188089761	-0.76110948	0.283065073	-2.688814523	0.007170625	0.629687097
ENSMUSG00000048109	Rbm15	350.1497879	305.437338073303	394.862237726697	0.370472969	0.137720808	2.690029002	0.007144581	0.629687097
ENSMUSG00000061232	H2-K1	659.624524	589.997255678305	729.251792321695	0.305708783	0.113782598	2.686779777	0.00721445	0.630616082
ENSMUSG00000031838	Ifi30	223.9255346	192.361128775528	255.489940424472	0.409449191	0.153486614	2.667654065	0.007638286	0.646799146
ENSMUSG00000048373	Fgfbp1	118.9458987	85.1189008144442	152.772896585556	0.843837192	0.316218237	2.668527917	0.007618445	0.646799146
ENSMUSG00000050666	Vstm4	94.65328667	76.7292431892313	112.577330150769	0.553067909	0.20720142	2.669228377	0.007602574	0.646799146
ENSMUSG00000034205	Loxl2	17.07889199	8.81950482497661	25.3382791550234	1.522548985	0.570122375	2.670565218	0.007572366	0.646799146
ENSMUSG00000025916	Ppp1r42	22.00547308	13.5177915348098	30.4931546251902	1.173625939	0.43939747	2.670989296	0.007562806	0.646799146
ENSMUSG00000029875	Ccdc184	1366.933437	1216.6744248313	1517.1924491687	0.318460934	0.119150613	2.672759499	0.007523016	0.646799146
ENSMUSG00000026694	Mettl13	454.1792376	505.810183400426	402.548291799574	-0.329434216	0.12312105	-2.675693685	0.007457477	0.646799146
ENSMUSG00000004460	Dnajb11	2142.036982	1944.67605913278	2339.39790486722	0.266607415	0.10045632	2.653963578	0.007955241	0.66182025
ENSMUSG00000114469	C730002L08Rik	367.2495318	436.110628249915	298.388435350085	-0.547502528	0.20623584	-2.654739975	0.007936956	0.66182025
ENSMUSG00000116652	Fam246a	213.6526797	243.292076837178	184.013282562822	-0.40287943	0.151757745	-2.654753665	0.007936634	0.66182025
ENSMUSG00000001918	Slc1a5	61.67683039	75.8816318012446	47.4720289787554	-0.676672991	0.254616697	-2.657614364	0.007869588	0.66182025
ENSMUSG00000118145	Gm6724	8.227982821	3.30713150326934	13.1488341387307	1.991282568	0.754303465	2.639895823	0.008293152	0.663732062
ENSMUSG00000071657	Bscl2	3843.171217	3493.80438578429	4192.53804821571	0.263025041	0.099591631	2.641035579	0.008265304	0.663732062
ENSMUSG00000026697	Myoc	485.604501	427.93994062652	543.26906137348	0.344258554	0.130340751	2.641219669	0.008260814	0.663732062
ENSMUSG00000053368	Rxfp2	36.74910967	47.1236819663003	26.3745373736997	-0.837306479	0.316841963	-2.642662833	0.00822569	0.663732062
ENSMUSG00000102275	Gm37144	48.30114952	62.5427699696341	34.0595290703659	-0.876784629	0.331612677	-2.644002143	0.008193214	0.663732062
ENSMUSG00000004996	Mri1	347.6536872	388.224165937712	307.083208462288	-0.338260298	0.127892619	-2.644877403	0.008172052	0.663732062
ENSMUSG00000058443	Rpl10-ps3	19.56459863	28.5388858775792	10.5903113824208	-1.430184006	0.540365697	-2.646696513	0.008128226	0.663732062
ENSMUSG00000051355	Commd1	174.2281205	147.356297424596	201.099943575404	0.44860396	0.169495349	2.646703665	0.008128054	0.663732062
ENSMUSG00000023484	Prph	44.54646093	31.8604204522644	57.2325014077356	0.845069357	0.318813314	2.650671473	0.008033194	0.663732062
ENSMUSG00000020029	Nudt4	5169.997518	4719.90785252283	5620.08718347717	0.251833817	0.096380687	2.612907474	0.00897756	0.66518111
ENSMUSG00000097502	4930528D03Rik	6.276953246	10.5371080592095	2.01679843279048	-2.385340162	0.912835041	-2.61311196	0.00897219	0.66518111
ENSMUSG00000115688	Gm49209	6.176460465	10.1830928071691	2.16982812283093	-2.23052313	0.853493133	-2.613404892	0.008964503	0.66518111
ENSMUSG00000045102	Poln	20.02149162	12.6594321505573	27.3835510894427	1.113096854	0.425808937	2.614075842	0.008946917	0.66518111
ENSMUSG00000073423	Zfp414	657.7111217	719.776035155116	595.646208244884	-0.273092391	0.104386812	-2.61615798	0.00889254	0.66518111
ENSMUSG00000029657	Hsph1	9399.043204	8668.49098671474	10129.5954212853	0.224723778	0.085869041	2.617052383	0.008869273	0.66518111
ENSMUSG00000032902	Slc16a1	1238.345833	1103.45243819336	1373.23922780664	0.315558528	0.120537439	2.617929579	0.008846506	0.66518111
ENSMUSG00000063108	Zfp26	507.9182404	570.338946860244	445.497533939756	-0.356402108	0.136122687	-2.618241795	0.008838415	0.66518111
ENSMUSG00000017386	Traf4	383.1039239	330.096294446471	436.111553353529	0.401810267	0.153403307	2.619306414	0.008810877	0.66518111
ENSMUSG00000107383	Gm4366	908.8911325	817.734221227833	1000.04804377217	0.290365389	0.110729899	2.622285324	0.008734227	0.66518111
ENSMUSG00000030319	Cand2	99.87325553	120.854908036521	78.8916030234788	-0.615332406	0.234612848	-2.622756645	0.008722155	0.66518111
ENSMUSG00000026843	Fubp3	854.9531485	963.997936207393	745.908360792607	-0.37003166	0.141012692	-2.624101813	0.008687781	0.66518111
ENSMUSG00000074651	Mcidas	6.548073765	10.9571603040525	2.13898722594745	-2.356874181	0.897868189	-2.624966794	0.008665742	0.66518111
ENSMUSG00000009863	Sdhb	5598.396075	5067.42730287281	6129.36484712719	0.274484096	0.104482132	2.627091262	0.008611823	0.66518111
ENSMUSG00000062713	Sim2	7.607637176	12.0126913393705	3.20258301262951	-1.907251539	0.725104816	-2.630311504	0.008530666	0.66518111
ENSMUSG00000075585	6330403L08Rik	942.8490804	1034.90428240693	850.793878393069	-0.282615782	0.107390689	-2.631660007	0.008496885	0.66518111
ENSMUSG00000043059	Zfp513	948.5843845	1035.78371480043	861.385054199573	-0.265992584	0.1009914	-2.633814205	0.008443168	0.66518111
ENSMUSG00000036882	Arhgap33	9164.183513	10245.8130716005	8082.55395439946	-0.342151338	0.129862464	-2.634720826	0.008420651	0.66518111
ENSMUSG00000020205	Phlda1	914.6198751	783.689078723895	1045.5506714761	0.415909685	0.157679331	2.637693102	0.008347209	0.66518111
ENSMUSG00000027248	Pdia3	7118.058547	6439.0807376696	7797.0363563304	0.276071122	0.105803242	2.60928793	0.009073086	0.667047687
ENSMUSG00000047821	Trim16	48.06453892	36.4055360040812	59.7235418359188	0.714141875	0.273590695	2.610256448	0.009047437	0.667047687
ENSMUSG00000109419	Gm45163	11.44198101	5.68711264369874	17.1968493763013	1.596375989	0.615002171	2.595724154	0.009439181	0.66806861
ENSMUSG00000037400	Atp11b	2581.377972	2873.71817462808	2289.03776937192	-0.328177316	0.126371455	-2.596925988	0.009406219	0.66806861
ENSMUSG00000054428	Atp5if1	3281.649484	2821.21354710123	3742.08542089877	0.407526619	0.156891097	2.597512708	0.009390165	0.66806861
ENSMUSG00000097411	B430218F22Rik	11.91412691	17.4949285580281	6.33332526197194	-1.465901694	0.564213917	-2.598131044	0.009373272	0.66806861
ENSMUSG00000030380	Mzf1	497.7115035	568.212432602312	427.210574397687	-0.411483041	0.158374102	-2.598171272	0.009372173	0.66806861
ENSMUSG00000038256	Bcl9	1374.81149	1484.4983083152	1265.1246716848	-0.230695887	0.0887017	-2.600805688	0.009300512	0.66806861
ENSMUSG00000081824	Ndufs5-ps	47.44256178	63.6017923793075	31.2833311806925	-1.023673278	0.393331766	-2.602569551	0.009252805	0.66806861
ENSMUSG00000029084	Cd38	60.63165762	47.4275506479152	73.8357645920848	0.638594435	0.245290179	2.603424391	0.009229762	0.66806861
ENSMUSG00000020778	Ten1	836.7441682	729.887397490866	943.600938909134	0.370502943	0.142247494	2.604635984	0.009197192	0.66806861
ENSMUSG00000057388	Mrpl18	945.8748928	843.877268127534	1047.87251747247	0.312358115	0.11979673	2.607401019	0.009123244	0.66806861
ENSMUSG00000025980	Hspd1	4518.043499	4135.85784729127	4900.22915070873	0.244662616	0.09443969	2.590675778	0.009578769	0.675427837
ENSMUSG00000068463	B630019A10Rik	9.880609807	14.8057955950482	4.95542401895182	-1.579081602	0.610173301	-2.587923135	0.009655652	0.678327462
ENSMUSG00000048988	Elfn1	873.7320941	954.469016049114	792.995172150886	-0.267386283	0.103440059	-2.584939392	0.009739612	0.681700936
ENSMUSG00000019214	Chtf18	53.91279341	66.7673756555587	41.0582111644413	-0.701472562	0.272131329	-2.57769866	0.009946069	0.691051428
ENSMUSG00000036781	Rps27l	493.8440231	421.204371257536	566.483674942464	0.427513972	0.165830605	2.578016106	0.009936937	0.691051428
ENSMUSG00000040997	Abhd4	2006.777838	2171.17072405801	1842.38495194199	-0.23689864	0.093409373	-2.536133499	0.0112084	0.697052213
ENSMUSG00000051351	Zfp46	1373.121793	1503.45536902129	1242.78821697871	-0.274701573	0.108292544	-2.536661916	0.011191498	0.697052213
ENSMUSG00000022390	Zc3h7b	4328.014815	4718.1658956737	3937.8637343263	-0.260812957	0.10274954	-2.538336967	0.011138068	0.697052213
ENSMUSG00000052331	Ankrd44	211.1673781	238.531076675197	183.803679524803	-0.37601159	0.148132228	-2.538351001	0.011137622	0.697052213
ENSMUSG00000100801	Gm15459	8317.799451	7101.04118791119	9534.55771408881	0.425135442	0.167421892	2.539306168	0.011107257	0.697052213
ENSMUSG00000024251	Thada	221.5635684	256.73184809102	186.39528870898	-0.461896881	0.181773933	-2.541051259	0.011051972	0.697052213
ENSMUSG00000062116	Zfp954	402.7622302	355.959975295979	449.564485104021	0.336813038	0.132541768	2.541184141	0.011047772	0.697052213
ENSMUSG00000068735	Trp53i11	3606.794971	3952.29210323236	3261.29783876764	-0.277243375	0.109065087	-2.541999308	0.011022039	0.697052213
ENSMUSG00000042106	Inka1	71.79798591	55.0865893399784	88.5093824800216	0.684129255	0.269112122	2.542171829	0.0110166	0.697052213
ENSMUSG00000021721	Htr1a	402.8029031	449.776217759004	355.829588440996	-0.338020899	0.132898029	-2.543460583	0.010976044	0.697052213
ENSMUSG00000034035	Ccdc17	73.52031691	87.7362317839853	59.3044020360147	-0.565033548	0.222126057	-2.543751756	0.010966899	0.697052213
ENSMUSG00000107838	Gm45769	16.44345479	23.1260649230399	9.76084465696013	-1.244441899	0.489058743	-2.544565283	0.010941386	0.697052213
ENSMUSG00000039316	Rftn1	243.5045151	211.034707535797	275.974322664203	0.387053752	0.152048459	2.545594699	0.010909177	0.697052213
ENSMUSG00000043391	2510009E07Rik	1595.315302	1440.47081440486	1750.15978959515	0.280946216	0.110340055	2.546185216	0.010890739	0.697052213
ENSMUSG00000020396	Nefh	1977.057441	1825.05790496764	2129.05697703236	0.222272321	0.087291959	2.546309237	0.01088687	0.697052213
ENSMUSG00000097768	2310043M15Rik	17.42230404	24.3621464271168	10.4824616528832	-1.216663695	0.47733917	-2.548845289	0.010808024	0.697052213
ENSMUSG00000021356	Irf4	11.48753421	5.84423151031341	17.1308369096866	1.5515104	0.608661163	2.549054372	0.010801546	0.697052213
ENSMUSG00000107927	Gm44090	43.61926852	30.3564724044497	56.8820646355503	0.90596968	0.355345933	2.549542841	0.010786426	0.697052213
ENSMUSG00000006411	Nectin4	80.42516496	98.852163377284	61.9981665427161	-0.673046988	0.263955957	-2.549845799	0.010777057	0.697052213
ENSMUSG00000011179	Odc1	960.2548501	871.045137399227	1049.46456280077	0.268834066	0.105418721	2.550154868	0.010767508	0.697052213
ENSMUSG00000035852	Misp	21.7906542	11.5215712678429	32.0597371321571	1.476425117	0.578633354	2.55157278	0.010723792	0.697052213
ENSMUSG00000039851	4932438H23Rik	12.1113277	17.4809904136089	6.74166498639111	-1.374610083	0.538360126	-2.553328186	0.010669891	0.697052213
ENSMUSG00000096687	Mfsd4b4	275.585835	314.057284089567	237.114385910433	-0.405444536	0.158751978	-2.553949508	0.01065087	0.697052213
ENSMUSG00000018932	Map2k3	806.6863992	702.452863069065	910.919935330935	0.374922836	0.146741449	2.554989334	0.010619105	0.697052213
ENSMUSG00000021243	Fcf1	541.2995483	471.929482899634	610.669613700366	0.371820756	0.145484813	2.55573587	0.010596352	0.697052213
ENSMUSG00000025959	Klf7	897.5946863	1007.63378131297	787.555591287034	-0.355517727	0.139104493	-2.555760204	0.010595611	0.697052213
ENSMUSG00000043531	Sorcs1	998.8287888	1094.10381738048	903.553760219521	-0.276067292	0.108001062	-2.556153502	0.010583642	0.697052213
ENSMUSG00000029352	Crybb3	93.03792505	74.8214142383784	111.254435861622	0.572339719	0.223637289	2.559232063	0.010490369	0.697052213
ENSMUSG00000000811	Txnrd3	214.557493	243.949707626711	185.165278373289	-0.39777016	0.155414162	-2.5594203	0.010484689	0.697052213
ENSMUSG00000019936	Epyc	7.61474745	3.03307868054356	12.1964162194564	2.007602462	0.783159188	2.563466652	0.010363266	0.697052213
ENSMUSG00000046109	AB041806	54.05628067	66.5663313589406	41.5462299810594	-0.680075091	0.264906604	-2.567225884	0.010251581	0.697052213
ENSMUSG00000051234	Rnf7	1897.958059	1716.03272277098	2079.88339522902	0.277425585	0.108056953	2.567401514	0.010246389	0.697052213
ENSMUSG00000060314	Zfp941	459.4868988	515.745154749372	403.228642850628	-0.35506024	0.140122078	-2.533935021	0.011278964	0.699148359
ENSMUSG00000003575	Crtc1	6603.717021	7283.70983965094	5923.72420234906	-0.298168978	0.11779882	-2.53117119	0.011368235	0.700106104
ENSMUSG00000112150	9530018F02Rik	22.45750421	30.2761735950342	14.6388348249658	-1.048382157	0.414075598	-2.531861725	0.011345872	0.700106104
ENSMUSG00000079197	Psme2	727.3426383	631.619155252015	823.066121347986	0.38195341	0.151206243	2.526042586	0.01153555	0.705826796
ENSMUSG00000081895	Rpl17-ps10	148.5581533	119.479862974021	177.636443625979	0.572160105	0.226407353	2.527126867	0.011499995	0.705826796
ENSMUSG00000051817	Sox12	1081.186983	1201.26194770252	961.112018297481	-0.321774287	0.127771506	-2.51835716	0.01179037	0.71909881
ENSMUSG00000028932	Psmc2	3753.830862	3453.27352172541	4054.38820227459	0.231519622	0.092187585	2.51139698	0.012025438	0.719553653
ENSMUSG00000019890	Nts	24.6131755	16.3266794521569	32.8996715478431	1.010841778	0.402483968	2.511508178	0.01202165	0.719553653
ENSMUSG00000032215	Rsl24d1	1112.888287	977.562313125212	1248.21426087479	0.352605027	0.140311919	2.513008376	0.011970649	0.719553653
ENSMUSG00000020076	Ddx50	2330.645169	2150.34157138737	2510.94876661263	0.223666749	0.088956259	2.514345269	0.011925362	0.719553653
ENSMUSG00000005813	Metap1	1181.054687	1081.78896239623	1280.32041160377	0.24308582	0.096664617	2.514734214	0.011912215	0.719553653
ENSMUSG00000086392	Mccc1os	53.43485124	64.7489371674055	42.1207653125945	-0.620324862	0.246505464	-2.516475101	0.011853528	0.719553653
ENSMUSG00000053916	Nanp	7.439594675	11.4893709817298	3.38981836827019	-1.761019937	0.702137431	-2.508084401	0.012138767	0.721780973
ENSMUSG00000056043	Rgs9bp	69.30777564	54.4953362873431	84.1202149926569	0.626319768	0.249635667	2.508935428	0.012109562	0.721780973
ENSMUSG00000035355	Kcnh4	919.2422822	1062.41825742642	776.066306973582	-0.453100018	0.185370277	-2.444297035	0.014513472	0.722549956
ENSMUSG00000116498	Gm38563	11.83544241	17.046398359435	6.62448646056496	-1.363586428	0.557841382	-2.444398125	0.014509405	0.722549956
ENSMUSG00000027566	Psma7	3760.38167	3429.48534033276	4091.27799966724	0.254559482	0.104117405	2.444927255	0.014488136	0.722549956
ENSMUSG00000039886	Tmem120a	994.6703722	872.323674273644	1117.01707012636	0.356715784	0.145888488	2.445126332	0.014480141	0.722549956
ENSMUSG00000029004	Kmt2e	1532.99193	1728.24041780042	1337.74344219958	-0.36950247	0.151010283	-2.446869593	0.014410297	0.722549956
ENSMUSG00000048078	Tenm4	3346.204638	3647.50736664918	3044.90190935082	-0.260515139	0.106438382	-2.447567648	0.014382412	0.722549956
ENSMUSG00000020903	Stx8	921.8510735	829.153239874146	1014.54890712585	0.29112775	0.118928266	2.447927314	0.014368064	0.722549956
ENSMUSG00000101751	Gm2427	13.96505506	19.1901868847566	8.73992323524338	-1.134676248	0.46330431	-2.449094954	0.014321569	0.722549956
ENSMUSG00000048285	Frmd6	1681.393232	1468.95556600857	1893.83089799143	0.36651676	0.149617426	2.449692993	0.014297806	0.722549956
ENSMUSG00000028247	Coq3	429.4237028	471.299616327064	387.547789272936	-0.282270284	0.115184943	-2.450583171	0.014262501	0.722549956
ENSMUSG00000020014	Cfap54	649.0062896	722.20955556835	575.80302363165	-0.326842144	0.133282974	-2.452242278	0.014196904	0.722549956
ENSMUSG00000036322	H2-Ea	59.16569408	42.3246653634237	76.0067227965763	0.844628369	0.344423096	2.452298869	0.014194671	0.722549956
ENSMUSG00000028820	Sfpq	3976.85547	3673.48105973989	4280.22988026011	0.220540446	0.089931922	2.452304385	0.014194453	0.722549956
ENSMUSG00000021245	Mlh3	518.0215195	568.264402847915	467.778636152085	-0.280736371	0.114476934	-2.452340056	0.014193046	0.722549956
ENSMUSG00000060166	Zdhhc8	5937.734949	6478.76830475223	5396.70159324776	-0.263641648	0.107486872	-2.452779984	0.014175701	0.722549956
ENSMUSG00000037621	Atoh8	63.65878859	48.9304330009281	78.3871441790719	0.679885016	0.277184218	2.452827292	0.014173837	0.722549956
ENSMUSG00000019792	Trmt11	215.7964263	244.027280049728	187.565572550272	-0.37964739	0.154758219	-2.453164629	0.014160551	0.722549956
ENSMUSG00000041548	Hspb8	200.4176784	171.000444982707	229.834911817293	0.42659788	0.173674302	2.456309741	0.014037211	0.722549956
ENSMUSG00000022400	Rbx1	3823.938032	3508.58634212795	4139.28972187205	0.238493365	0.097050348	2.457418964	0.013993938	0.722549956
ENSMUSG00000002870	Mcm2	150.7822852	171.023832655306	130.540737744694	-0.389697285	0.158523977	-2.458286072	0.013960192	0.722549956
ENSMUSG00000044296	Zfp879	36.36407695	46.3716360657663	26.3565178342337	-0.815082851	0.331452674	-2.459122869	0.013927694	0.722549956
ENSMUSG00000025395	Prim1	126.3043867	105.21411000286	147.39466339714	0.486356097	0.197740904	2.459562422	0.01391065	0.722549956
ENSMUSG00000054893	Zfp667	505.6508917	458.199614935485	553.102168464515	0.271569752	0.110232053	2.463618739	0.013754233	0.722549956
ENSMUSG00000098340	Gm27253	6.378870131	10.1173183184038	2.64042194359616	-1.937986544	0.786549744	-2.463908428	0.013743122	0.722549956
ENSMUSG00000023828	Slc22a3	57.0988552	70.5399324149497	43.6577779850503	-0.692201489	0.280891881	-2.464298672	0.013728166	0.722549956
ENSMUSG00000004665	Cnn2	296.1747982	259.446943653802	332.902652746198	0.359660826	0.145916863	2.464833863	0.013707679	0.722549956
ENSMUSG00000064326	Siva1	346.1273718	305.733155633248	386.521587966752	0.338275978	0.137124082	2.46693341	0.01362757	0.722549956
ENSMUSG00000113255	Tes3-ps	5.843138126	2.22658020203642	9.45969604996358	2.08696425	0.845397979	2.468617506	0.013563611	0.722549956
ENSMUSG00000017404	Rpl19	7361.186674	6466.75688279619	8255.61646520381	0.352333575	0.142688344	2.46925267	0.013539558	0.722549956
ENSMUSG00000026628	Atf3	27.76449121	19.2151949958771	36.3137874241229	0.91826979	0.371619957	2.470991592	0.013473899	0.722549956
ENSMUSG00000025979	Mob4	1572.46806	1404.53706160719	1740.39905839281	0.309323448	0.125150401	2.471613712	0.013450477	0.722549956
ENSMUSG00000015839	Nfe2l2	320.7681083	275.064068315045	366.472148284955	0.413935866	0.167441492	2.472122425	0.013431351	0.722549956
ENSMUSG00000023829	Slc22a1	23.97631344	15.10609210156	32.84653477844	1.12061069	0.453253763	2.472369304	0.013422078	0.722549956
ENSMUSG00000032806	Slc10a3	102.3867756	83.6231218461584	121.150429353842	0.534825709	0.21613478	2.4745009	0.013342248	0.722549956
ENSMUSG00000038975	Rabggtb	1428.031309	1311.68410944733	1544.37850855267	0.235606063	0.095165806	2.475742848	0.01329593	0.722549956
ENSMUSG00000051515	Fam181b	342.5893471	298.839619774148	386.339074425852	0.370496168	0.149629505	2.476090315	0.013282997	0.722549956
ENSMUSG00000024112	Cacna1h	2197.504149	2483.84638438339	1911.16191361661	-0.378125943	0.152687364	-2.476471752	0.013268812	0.722549956
ENSMUSG00000112540	Gm47461	7.594761584	3.47393457735289	11.7155885906471	1.753786947	0.708127037	2.476655819	0.013261972	0.722549956
ENSMUSG00000045314	Sowahb	829.6689223	748.132947076468	911.204897523532	0.284480834	0.114789275	2.478287572	0.01320147	0.722549956
ENSMUSG00000038668	Lpar1	486.4806929	440.558669704046	532.402716095954	0.273183774	0.110218468	2.478566251	0.013191161	0.722549956
ENSMUSG00000037447	Arid5a	461.3768571	383.259999448257	539.493714751743	0.493282719	0.198835423	2.480859349	0.013106608	0.722549956
ENSMUSG00000108472	Gm45212	5.80398829	9.44034310923602	2.16763347076398	-2.122718466	0.855565719	-2.481070033	0.013098863	0.722549956
ENSMUSG00000032611	1700102P08Rik	80.34657541	63.3667550281766	97.3263957918234	0.619104992	0.249515836	2.481225245	0.013093161	0.722549956
ENSMUSG00000078234	Klhdc7a	320.552873	365.703761447497	275.401984552503	-0.40913651	0.164723262	-2.483781012	0.012999572	0.722549956
ENSMUSG00000031847	1700030J22Rik	247.6279184	280.702429501729	214.553407298271	-0.387704738	0.156061974	-2.484299849	0.012980646	0.722549956
ENSMUSG00000028139	Riiad1	44.66720703	31.8431778246252	57.4912362353748	0.852357735	0.343071605	2.484489311	0.01297374	0.722549956
ENSMUSG00000027665	Pik3ca	1546.819196	1431.66221488596	1661.97617711404	0.215208558	0.086586419	2.485477069	0.012937792	0.722549956
ENSMUSG00000042599	Kdm7a	1201.412352	1070.1203165507	1332.7043874493	0.316583794	0.127354277	2.485851295	0.012924196	0.722549956
ENSMUSG00000031590	Frg1	683.4611385	604.537174781292	762.385102218708	0.33468887	0.134343218	2.491297095	0.012727764	0.722549956
ENSMUSG00000026490	Cdc42bpa	5571.969313	6144.12334769079	4999.81527830921	-0.297332385	0.119311352	-2.492071215	0.012700057	0.722549956
ENSMUSG00000005732	Ranbp1	1261.797336	1118.15896058451	1405.43571141549	0.329892162	0.132368997	2.492216217	0.012694873	0.722549956
ENSMUSG00000031168	Ebp	646.6840352	557.403349572512	735.964720827488	0.400914939	0.16070999	2.494648529	0.012608195	0.722549956
ENSMUSG00000027655	Dhx35	613.9787019	681.303856807683	546.653546992317	-0.317671589	0.127278097	-2.495885755	0.012564306	0.722549956
ENSMUSG00000030844	Rgs10	740.387344	644.145297185662	836.629390814338	0.377202533	0.15112861	2.495904208	0.012563652	0.722549956
ENSMUSG00000054770	Kctd18	336.3632926	380.507108547058	292.219476652942	-0.380871068	0.15258698	-2.49609152	0.01255702	0.722549956
ENSMUSG00000037890	Wdr19	564.998778	627.720991671812	502.276564328188	-0.321641493	0.128856884	-2.496114154	0.012556219	0.722549956
ENSMUSG00000026728	Vim	1411.246005	1291.47411731403	1531.01789268597	0.245472413	0.098211836	2.499417817	0.012439755	0.722549956
ENSMUSG00000036390	Gadd45a	215.9766027	172.241714424691	259.711490975309	0.592475263	0.237006094	2.49983135	0.012425244	0.722549956
ENSMUSG00000027305	Ndufaf1	606.002924	550.298857986147	661.706990013853	0.265977185	0.106319843	2.501670223	0.0123609	0.722549956
ENSMUSG00000033730	Egr3	10202.00869	9029.65481961502	11374.362560385	0.333042953	0.133112999	2.501956649	0.012350905	0.722549956
ENSMUSG00000024617	Camk2a	100659.1046	110306.362152782	91011.8470472179	-0.277389745	0.110840684	-2.502598626	0.012328527	0.722549956
ENSMUSG00000086725	A630052C17Rik	81.87832719	99.6374009602639	64.1192534197361	-0.635929762	0.253915595	-2.504492732	0.012262712	0.722549956
ENSMUSG00000037440	Vnn1	22.28558112	13.4718013186504	31.0993609213496	1.206942167	0.494007215	2.443167082	0.014558995	0.722918904
ENSMUSG00000046329	Slc25a23	11290.88718	12369.2684774492	10212.5058825508	-0.276423272	0.113808478	-2.428846046	0.015146963	0.727360983
ENSMUSG00000090098	Alms1-ps2	8.857079268	4.29174324273927	13.4224152932607	1.645008627	0.677027821	2.429750412	0.015109224	0.727360983
ENSMUSG00000043340	6530409C15Rik	22.76468378	29.7953472111166	15.7340203488834	-0.921199705	0.379110526	-2.429897462	0.015103095	0.727360983
ENSMUSG00000040264	Gbp2b	51.41195402	39.6895840328592	63.1343240071408	0.669664121	0.2755713	2.430093847	0.015094914	0.727360983
ENSMUSG00000083563	Gm13340	166.3983705	200.831652906865	131.965088093135	-0.60583036	0.249252801	-2.430585964	0.01507443	0.727360983
ENSMUSG00000087612	A230005M16Rik	19.5816917	12.5722677342388	26.5911156657612	1.080699408	0.444426939	2.431669448	0.015029416	0.727360983
ENSMUSG00000042428	Mgat3	3452.71299	3837.00399996778	3068.42198003222	-0.322483368	0.132600249	-2.4319967	0.015015844	0.727360983
ENSMUSG00000032218	Ccnb2	54.44778289	41.7347626038208	67.1608031761792	0.686369919	0.282162307	2.432535822	0.014993508	0.727360983
ENSMUSG00000097825	9630001P10Rik	60.65633232	73.8657770598147	47.4468875801853	-0.638592648	0.262508787	-2.432652465	0.01498868	0.727360983
ENSMUSG00000028902	Sf3a3	999.2240865	905.197905120216	1093.25026787978	0.272318551	0.111873174	2.434172028	0.014925899	0.727360983
ENSMUSG00000111329	A830035O19Rik	32.97037488	42.0757616430426	23.8649881169574	-0.818093769	0.335968745	-2.43502939	0.01489058	0.727360983
ENSMUSG00000025277	Abhd6	1596.068832	1466.72173872942	1725.41592527058	0.234348983	0.096240615	2.435032057	0.01489047	0.727360983
ENSMUSG00000042682	Selenok	4089.235662	3668.82531899342	4509.64600500658	0.297695974	0.122057097	2.438989464	0.014728398	0.727360983
ENSMUSG00000046321	Hs3st2	2390.377253	2180.5770283523	2600.1774776477	0.253900145	0.104772901	2.423337935	0.015378613	0.727435258
ENSMUSG00000021448	Shc3	612.2193751	671.743446807355	552.695303392645	-0.281425989	0.116107378	-2.423842421	0.015357268	0.727435258
ENSMUSG00000108325	Gm44898	205.5033098	230.040262719221	180.966356880779	-0.346164877	0.142803521	-2.424064022	0.015347899	0.727435258
ENSMUSG00000020562	Efcab10	52.99506953	40.5918182187995	65.3983208412005	0.68806463	0.28384304	2.424102529	0.015346272	0.727435258
ENSMUSG00000025969	Nrp2	625.898833	686.086806695117	565.710859304882	-0.278326259	0.114794323	-2.424564655	0.015326754	0.727435258
ENSMUSG00000068551	Zfp467	614.3865526	669.778356129503	558.994749070497	-0.260849025	0.107511245	-2.426248761	0.015255809	0.727435258
ENSMUSG00000117361	Gm30984	17.69348369	24.066746293139	11.320221086861	-1.088138975	0.45259296	-2.4042331	0.016206436	0.730174993
ENSMUSG00000032002	Dcun1d5	1591.562696	1466.47368298392	1716.65170901608	0.22724618	0.094507954	2.404519092	0.01619376	0.730174993
ENSMUSG00000033316	Galnt9	4013.263191	3660.1210339575	4366.4053480425	0.25455471	0.105818818	2.405571278	0.016147202	0.730174993
ENSMUSG00000104210	Gm37984	14.06707174	7.71670907670181	20.4174344032982	1.403743971	0.583322286	2.406463808	0.0161078	0.730174993
ENSMUSG00000063286	Gvin-ps7	22.55858451	15.1991870820125	29.9179819379875	0.9770187	0.405823797	2.407494849	0.016062389	0.730174993
ENSMUSG00000117254	Gm34567	118.4563604	143.875438883288	93.0372819167117	-0.628939475	0.261210057	-2.407791962	0.016049324	0.730174993
ENSMUSG00000107947	Gm44438	9.291018306	13.7496063792729	4.83243023272713	-1.508569509	0.626366975	-2.408443562	0.016020703	0.730174993
ENSMUSG00000025869	Nop16	848.4286728	760.255776198526	936.601569401474	0.300950583	0.124935036	2.408856582	0.016002585	0.730174993
ENSMUSG00000020623	Map2k6	181.8413407	203.833690913867	159.848990486133	-0.350682896	0.145570705	-2.409021073	0.015995374	0.730174993
ENSMUSG00000029649	Pomp	3862.85841	3426.26371779379	4299.45310220621	0.327516959	0.135948519	2.409124887	0.015990825	0.730174993
ENSMUSG00000041264	Uspl1	1287.182657	1161.84435125636	1412.52096274364	0.28185547	0.116981351	2.409405155	0.015978549	0.730174993
ENSMUSG00000021895	Arhgef3	1721.964235	1577.09421220011	1866.83425779989	0.243325001	0.100985774	2.409497812	0.015974492	0.730174993
ENSMUSG00000006154	Eps8l1	47.02018652	57.7687610858449	36.2716119541551	-0.671448693	0.278626365	-2.409853396	0.015958932	0.730174993
ENSMUSG00000041671	Pyroxd1	72.66117656	86.7028406759891	58.6195124440109	-0.564698293	0.234222521	-2.410947892	0.015911121	0.730174993
ENSMUSG00000074219	Gm10644	14.77385892	21.5435930415297	8.00412479847032	-1.428443316	0.591725363	-2.414030907	0.015777124	0.730174993
ENSMUSG00000045608	Dbx2	697.6293101	613.121224540542	782.137395659458	0.351249716	0.145339985	2.416745237	0.015659973	0.730174993
ENSMUSG00000021102	Glrx5	2320.155965	2024.87550513764	2615.43642486236	0.369218492	0.152720371	2.417611277	0.015622756	0.730174993
ENSMUSG00000048482	Bdnf	1435.289947	1271.59760533074	1598.98228866926	0.330511754	0.136667745	2.418359604	0.015590661	0.730174993
ENSMUSG00000021838	Samd4	363.8588331	407.701144526742	320.016521673258	-0.349365617	0.144445691	-2.418664164	0.015577615	0.730174993
ENSMUSG00000025384	Faap100	841.1817619	729.799524884487	952.563998915513	0.384315813	0.158740008	2.421039398	0.0154762	0.730174993
ENSMUSG00000047866	Lonp2	1998.003334	1866.69535205967	2129.31131594033	0.189900398	0.079103972	2.400643008	0.016366294	0.730437343
ENSMUSG00000080806	Gm13005	27.21162218	34.6431432743295	19.7801010856705	-0.808520037	0.336743516	-2.400996601	0.016350488	0.730437343
ENSMUSG00000069516	Lyz2	309.9197259	260.557504205098	359.281947594902	0.463514642	0.193024806	2.401321638	0.016335971	0.730437343
ENSMUSG00000059824	Dbp	3880.059792	4370.46734877357	3389.65223522643	-0.366650294	0.152641798	-2.402030765	0.016304337	0.730437343
ENSMUSG00000027852	Nras	1177.863749	1090.86650559409	1264.86099240591	0.213504279	0.089038097	2.397898036	0.016489455	0.734206516
ENSMUSG00000027694	Gm8325	9.04121904	13.0965056342298	4.98593244577019	-1.393246687	0.581253781	-2.396967954	0.016531369	0.734348983
ENSMUSG00000073889	Il11ra1	1727.372992	1560.72982538912	1894.01615861088	0.279227822	0.116619425	2.394350875	0.016649812	0.737882344
ENSMUSG00000028684	Urod	1455.123241	1316.72541426828	1593.52106773172	0.275263571	0.115058939	2.392370154	0.01673995	0.738426452
ENSMUSG00000021497	Txndc15	2352.459737	2157.01810185049	2547.90137214951	0.240271149	0.100404486	2.393032007	0.016709783	0.738426452
ENSMUSG00000005686	Ampd3	540.8567135	595.741857342466	485.971569657534	-0.293815412	0.123169449	-2.385456909	0.017057921	0.740399631
ENSMUSG00000035262	Amh	109.2767901	84.0509649512728	134.502615248727	0.678297937	0.284336768	2.385544234	0.017053871	0.740399631
ENSMUSG00000087014	Gm16364	10.59142607	15.7006107687473	5.48224137125271	-1.517982929	0.63615823	-2.386171958	0.017024788	0.740399631
ENSMUSG00000020884	Asgr1	81.51125235	63.3637036059978	99.6588010940022	0.653340555	0.273604119	2.387904675	0.016944736	0.740399631
ENSMUSG00000027570	Col9a3	358.4733581	313.777657633702	403.169058566298	0.361642293	0.15143579	2.388089977	0.016936195	0.740399631
ENSMUSG00000073130	Gm1141	25.94727023	18.3279206823113	33.5666197776887	0.872984142	0.365514654	2.388369746	0.016923306	0.740399631
ENSMUSG00000022893	Adamts1	183.8853125	155.219432307673	212.551192692327	0.453501171	0.189834304	2.388931614	0.016897447	0.740399631
ENSMUSG00000027230	Creb3l1	108.6809683	90.3087109137006	127.053225686299	0.492495946	0.209396358	2.351979527	0.018673803	0.741013996
ENSMUSG00000053801	Grwd1	782.0295893	705.585963463743	858.473215136257	0.282951261	0.120285857	2.352323602	0.018656536	0.741013996
ENSMUSG00000107272	Gm34583	137.8423981	112.716351399106	162.968444800894	0.531895828	0.226096212	2.352519858	0.018646694	0.741013996
ENSMUSG00000063049	Ing2	1259.788639	1159.84014338543	1359.73713461457	0.229401798	0.097503384	2.352757292	0.018634793	0.741013996
ENSMUSG00000031583	Wrn	251.684787	286.891586819015	216.477987180985	-0.406285331	0.172672673	-2.352922005	0.018626541	0.741013996
ENSMUSG00000087259	2610035D17Rik	291.2603449	258.7349217737	323.7857680263	0.323564784	0.137456214	2.35394802	0.018575208	0.741013996
ENSMUSG00000109304	Gm45112	8.083182367	12.0985026254482	4.06786210855179	-1.572485822	0.667737715	-2.354945344	0.01852543	0.741013996
ENSMUSG00000032271	Nnmt	23.09435973	31.1263445862821	15.0623748737179	-1.047186903	0.444590002	-2.355399127	0.01850282	0.741013996
ENSMUSG00000017897	Eya2	133.2708486	109.96069169521	156.58100550479	0.509921326	0.216401149	2.356370697	0.018454491	0.741013996
ENSMUSG00000049225	Pdp1	4425.746153	3943.83951832541	4907.65278767459	0.315432336	0.1338253	2.357045609	0.018420984	0.741013996
ENSMUSG00000075701	Selenos	1252.315351	1119.57616098062	1385.05454101938	0.306990115	0.130237434	2.357157282	0.018415445	0.741013996
ENSMUSG00000028081	Rps3a1	8390.297696	7486.6324991524	9293.9628928476	0.311976947	0.132332314	2.35752658	0.018397138	0.741013996
ENSMUSG00000060143	Gm10076	2161.396755	1570.82966821167	2751.96384178833	0.808934763	0.343125933	2.357544813	0.018396235	0.741013996
ENSMUSG00000111498	Gm47059	15.44115082	20.9590384549406	9.92326318505937	-1.078686009	0.457545558	-2.357548859	0.018396034	0.741013996
ENSMUSG00000071178	Serpina1b	24.36220046	17.3444497598616	31.3799511601384	0.855369034	0.362716923	2.358227536	0.018362434	0.741013996
ENSMUSG00000042215	Bag2	387.5846221	344.583241990392	430.586002209608	0.321448879	0.13620679	2.360006281	0.018274626	0.741013996
ENSMUSG00000048148	Nwd1	1103.615911	1220.03430908107	987.197512918934	-0.305511054	0.129413029	-2.360744165	0.018238308	0.741013996
ENSMUSG00000044092	C130050O18Rik	14.84972328	21.0336002462917	8.66584631370827	-1.279283256	0.541802571	-2.361161289	0.018217805	0.741013996
ENSMUSG00000037499	Nenf	2781.548835	2459.27606836196	3103.82160163804	0.335811943	0.142220683	2.361203281	0.018215743	0.741013996
ENSMUSG00000085084	4930570G19Rik	205.0314741	235.425129115099	174.637819084901	-0.430902302	0.182370732	-2.362782108	0.01813833	0.741013996
ENSMUSG00000060371	Caln1	3088.272809	3342.25875632719	2834.28686167281	-0.237837648	0.100634355	-2.363384225	0.018108884	0.741013996
ENSMUSG00000028214	Gem	98.42290473	71.50793795168	125.33787150832	0.809647092	0.342572022	2.363436122	0.018106348	0.741013996
ENSMUSG00000001473	Tubb6	143.0048243	123.286156509934	162.723492090066	0.400411733	0.169372542	2.364088819	0.018074479	0.741013996
ENSMUSG00000068114	Ccdc134	430.553262	370.210335986068	490.896188013932	0.407072789	0.17218697	2.364132364	0.018072354	0.741013996
ENSMUSG00000037395	Rcor3	262.4112433	304.466082725008	220.356403874992	-0.466442698	0.197218116	-2.365110808	0.018024677	0.741013996
ENSMUSG00000029141	Slc4a1ap	789.1570779	719.690924999053	858.623230800947	0.25464774	0.107646247	2.365597937	0.018000982	0.741013996
ENSMUSG00000032252	Glce	687.4212167	742.466763540881	632.375669859119	-0.231544583	0.097875419	-2.3657072	0.01799567	0.741013996
ENSMUSG00000022945	Chaf1b	19.02613834	25.4192234741323	12.6330532058677	-1.008716601	0.426372731	-2.365809365	0.017990705	0.741013996
ENSMUSG00000024120	Lrpprc	2333.926559	2173.61235792805	2494.24076007195	0.198506057	0.083683049	2.372117884	0.017686447	0.741013996
ENSMUSG00000090210	Itga10	190.9486714	159.546515633003	222.350827166998	0.47886067	0.20172568	2.373821075	0.017605079	0.741013996
ENSMUSG00000039640	Mrpl12	2620.12857	2310.01585742183	2930.24128257817	0.343116709	0.144508207	2.374375236	0.017578676	0.741013996
ENSMUSG00000046352	Gjb2	345.1418031	299.464455452065	390.819150747935	0.384116389	0.161639305	2.376379865	0.017483454	0.741013996
ENSMUSG00000034957	Cebpa	551.3897441	622.593881939207	480.185606260793	-0.374699241	0.15759994	-2.377534159	0.017428829	0.741013996
ENSMUSG00000041078	Grid1	1506.821462	1624.23923007034	1389.40369392966	-0.225298301	0.094751275	-2.377786495	0.017416907	0.741013996
ENSMUSG00000037224	Zfyve28	1464.748099	1632.66820471704	1296.82799328296	-0.332244494	0.139703145	-2.378217713	0.017396551	0.741013996
ENSMUSG00000001998	Ap4e1	108.4377388	131.37559589674	85.4998817032605	-0.619702979	0.260423017	-2.379601408	0.017331374	0.741013996
ENSMUSG00000015312	Gadd45b	1265.462403	1088.00622318752	1442.91858281248	0.407303089	0.171081272	2.38075789	0.017277063	0.741013996
ENSMUSG00000078908	Mon1b	662.1838466	740.804553957106	583.563139242894	-0.344204209	0.144518418	-2.38173247	0.017231411	0.741013996
ENSMUSG00000031760	Mt3	10690.50808	9231.17232876257	12149.8438312374	0.396351988	0.166400711	2.381912828	0.017222974	0.741013996
ENSMUSG00000049504	Proser1	630.2836044	695.54465895578	565.02254984422	-0.299834703	0.125866742	-2.382159873	0.017211423	0.741013996
ENSMUSG00000104415	Gm37069	33.41408539	43.7925269722413	23.0356438077587	-0.926816781	0.388927585	-2.38300603	0.017171913	0.741013996
ENSMUSG00000020250	Txnrd1	2040.961503	1895.37066526458	2186.55234073542	0.206177869	0.087978542	2.343501763	0.019103672	0.744062525
ENSMUSG00000001604	Tcea3	12.16251381	5.99224942590394	18.3327781940961	1.61325585	0.688371662	2.3435826	0.019099533	0.744062525
ENSMUSG00000048920	Fkrp	1675.314158	1840.34564784786	1510.28266815214	-0.285158161	0.12166953	-2.343710557	0.019092982	0.744062525
ENSMUSG00000096141	Dnah7a	135.3216871	156.161384715953	114.481989484047	-0.447917102	0.190967851	-2.345510518	0.019001042	0.744062525
ENSMUSG00000013495	Tmem175	1258.813298	1361.46159800213	1156.16499799787	-0.235808988	0.100510753	-2.346107068	0.018970657	0.744062525
ENSMUSG00000037287	Tbcel	1167.293636	1277.372737197	1057.214534803	-0.2729114	0.116314444	-2.346324235	0.018959606	0.744062525
ENSMUSG00000036975	Tmem177	310.0350356	277.806323675515	342.263747524485	0.301029051	0.128250899	2.34718863	0.018915676	0.744062525
ENSMUSG00000041329	Atp1b2	12293.60873	13528.4612676379	11058.7561923621	-0.290808625	0.12386529	-2.347781414	0.018885601	0.744062525
ENSMUSG00000036565	Ttyh3	10322.93839	11428.5163222643	9217.36045773567	-0.310212546	0.132101807	-2.348283884	0.018860141	0.744062525
ENSMUSG00000028703	Lrrc41	506.4514088	570.2745182042	442.6282993958	-0.365560877	0.156097695	-2.341872359	0.019187276	0.745787385
ENSMUSG00000059772	Slx1b	452.0791143	494.043267236361	410.114961363639	-0.26860902	0.114745382	-2.340913553	0.019236621	0.746176321
ENSMUSG00000117406	Ntn3	337.9290885	373.114594560675	302.743582439325	-0.301522415	0.129002023	-2.337346404	0.01942118	0.747222989
ENSMUSG00000016024	Lbp	55.34164878	41.9195421771629	68.763755382837	0.714025376	0.305455837	2.337573187	0.0194094	0.747222989
ENSMUSG00000086213	A330040F15Rik	85.58916132	101.523348077331	69.6549745626688	-0.543513258	0.232493799	-2.337753784	0.019400024	0.747222989
ENSMUSG00000114743	Gm34672	45.835656	55.6246966290702	36.0466153709298	-0.62586176	0.267688874	-2.338019325	0.019386246	0.747222989
ENSMUSG00000087018	2900072N19Rik	33.43813933	42.5046883140714	24.3715903459286	-0.802421585	0.343577814	-2.335487195	0.019517984	0.747913378
ENSMUSG00000022681	Ntan1	1190.473534	1074.70653890439	1306.24052909561	0.281477808	0.120489114	2.336126463	0.019484651	0.747913378
ENSMUSG00000031381	Piga	202.1344821	172.984176939849	231.284787260151	0.419030297	0.179653242	2.332439383	0.019677588	0.752509063
ENSMUSG00000024897	Apba1	5958.273131	6409.8290223942	5506.7172396058	-0.219093344	0.094034388	-2.329927906	0.019809962	0.753016745
ENSMUSG00000022827	Rabl3	192.9491384	218.19279068131	167.70548611869	-0.37967355	0.162950822	-2.329988553	0.019806756	0.753016745
ENSMUSG00000096842	Gm10736	1305.162665	833.592884582609	1776.73244541739	1.091811577	0.468420785	2.330835037	0.01976206	0.753016745
ENSMUSG00000028525	Pde4b	1643.741919	1774.52829457715	1512.95554342285	-0.230065982	0.098935563	-2.325412362	0.020049921	0.757583473
ENSMUSG00000045733	Sprn	7751.155635	8283.43097551241	7218.88029448759	-0.198453371	0.085329479	-2.325730498	0.020032932	0.757583473
ENSMUSG00000026589	Sec16b	74.58914103	93.9806493927737	55.1976326672263	-0.767757343	0.330056161	-2.32614153	0.020011002	0.757583473
ENSMUSG00000026826	Nr4a2	468.6526492	339.935971173026	597.369327226974	0.81336013	0.350093589	2.323264854	0.020164929	0.760414249
ENSMUSG00000020912	Krt12	423.4346124	366.982394196822	479.886830603178	0.38698337	0.166846211	2.319401606	0.020373271	0.762209464
ENSMUSG00000086486	Ift88os	11.66023381	16.7949629383057	6.52550468169432	-1.363867223	0.587965147	-2.319639575	0.020360383	0.762209464
ENSMUSG00000022055	Nefl	7043.448993	6552.58471294742	7534.31327305258	0.201411921	0.086790776	2.320660442	0.020305177	0.762209464
ENSMUSG00000055471	Alk	114.7006342	136.489947732495	92.9113206675054	-0.554868407	0.239062594	-2.321017261	0.020285912	0.762209464
ENSMUSG00000036492	Rnf39	789.3999886	686.811731926547	891.988245273453	0.377110015	0.162694064	2.317908869	0.020454274	0.763733613
ENSMUSG00000025794	Rpl14	8444.794731	7405.11849390611	9484.47096809389	0.357044483	0.154290015	2.314112702	0.020661541	0.766943457
ENSMUSG00000045994	B3gat1	6932.021359	7610.02253323933	6254.02018476067	-0.28311685	0.12230904	-2.314766356	0.020625722	0.766943457
ENSMUSG00000021453	Gadd45g	1148.78299	989.381263876925	1308.18471612307	0.40296778	0.174064771	2.315045018	0.020610469	0.766943457
ENSMUSG00000038976	Ppp1r9b	35536.52945	38312.4075566586	32760.6513433414	-0.225847647	0.097638995	-2.313088615	0.020717768	0.767528544
ENSMUSG00000085054	Gm15834	14.39958722	19.313559766775	9.48561467322503	-1.025800929	0.444361418	-2.308483337	0.020972269	0.772431048
ENSMUSG00000024232	Bambi	102.1004428	84.7909004884197	119.40998511158	0.493942128	0.213935992	2.308831366	0.020952941	0.772431048
ENSMUSG00000035513	Ntng2	1245.042695	1383.65220676747	1106.43318323253	-0.322565024	0.139689391	-2.309159073	0.020934756	0.772431048
ENSMUSG00000095304	Plac9	106.2298017	87.4310985675974	125.028504832403	0.516038616	0.223838493	2.30540605	0.021143843	0.772748389
ENSMUSG00000046312	Myorg	880.7706158	955.576903701199	805.964327898801	-0.245655998	0.106528254	-2.306017303	0.021109666	0.772748389
ENSMUSG00000005883	Spo11	17.07355823	22.7057254108623	11.4413910491377	-0.988793663	0.428700116	-2.306492643	0.021083121	0.772748389
ENSMUSG00000033355	Rtp4	54.12567635	42.8017559455047	65.4495967544953	0.612714319	0.265521064	2.307592139	0.021021832	0.772748389
ENSMUSG00000038807	Rap1gap2	7878.710485	8407.75687626145	7349.66409373855	-0.194042637	0.084196683	-2.30463516	0.021187015	0.77283712
ENSMUSG00000022114	Spry2	1909.031565	1747.48747884849	2070.57565115151	0.244749796	0.106384017	2.300625621	0.021412802	0.773634323
ENSMUSG00000044339	Alkbh2	119.9104136	101.98050336444	137.84032383556	0.434704632	0.188939873	2.300756455	0.021405401	0.773634323
ENSMUSG00000019979	Apaf1	224.6191523	252.799767737838	196.438536862162	-0.363917156	0.158138552	-2.30125514	0.021377214	0.773634323
ENSMUSG00000052253	Zfp622	1634.563592	1493.78308017261	1775.34410382739	0.249128018	0.108211867	2.302224562	0.021322511	0.773634323
ENSMUSG00000036398	Ppp1r11	3132.918297	2794.8275150367	3471.0090789633	0.31259589	0.135739737	2.302906264	0.021284118	0.773634323
ENSMUSG00000028795	Ccdc28b	466.9974998	412.268602104194	521.726397495806	0.339708839	0.147706039	2.2998981	0.021453994	0.773648961
ENSMUSG00000069806	Cacng7	6142.44154	6674.12380443486	5610.75927556514	-0.250382432	0.108912179	-2.298938774	0.021508416	0.774139733
ENSMUSG00000022913	Psmg1	410.4051618	364.086512850129	456.723810749871	0.327040706	0.142302644	2.298205399	0.021550102	0.774171073
ENSMUSG00000040822	1700123O20Rik	547.8277329	481.104914890052	614.550550909948	0.353180149	0.153816316	2.296116291	0.021669233	0.776979229
ENSMUSG00000044149	Nkrf	788.3226359	702.909723811305	873.735547988695	0.313857275	0.138011885	2.274132219	0.022958038	0.777621546
ENSMUSG00000078958	Atp6ap1l	216.8649421	189.512116492177	244.217767707823	0.365878075	0.160886643	2.274135796	0.022957823	0.777621546
ENSMUSG00000061315	Naca	6528.441815	5885.98607033121	7170.89755966879	0.28486958	0.125237872	2.274628069	0.022928251	0.777621546
ENSMUSG00000025738	Fbxl16	35528.33248	37688.0563585856	33368.6086014144	-0.175615864	0.07719483	-2.27496923	0.022907776	0.777621546
ENSMUSG00000027405	Nop56	2589.315176	2437.68069384426	2740.94965815575	0.169166668	0.07434158	2.275532328	0.022874016	0.777621546
ENSMUSG00000024610	Cd74	231.3223333	185.215537657818	277.429128942182	0.582914142	0.256149613	2.275678401	0.022865265	0.777621546
ENSMUSG00000100213	Gm28151	232.7702106	269.682736696214	195.857684503786	-0.461457439	0.202762038	-2.275857175	0.022854559	0.777621546
ENSMUSG00000074622	Mafb	672.3035757	726.777576429588	617.829574970413	-0.234304975	0.102933968	-2.276264857	0.022830162	0.777621546
ENSMUSG00000030805	Stx4a	2138.087343	1921.17940780086	2354.99527819914	0.293731917	0.129034711	2.276379083	0.022823331	0.777621546
ENSMUSG00000095123	Gm21781	490.8930628	567.96876680146	413.81735879854	-0.456817432	0.200632623	-2.276885116	0.022793087	0.777621546
ENSMUSG00000059479	B3gnt8	87.90704614	103.26713425462	72.5469580253796	-0.509394149	0.223645635	-2.277684289	0.022745394	0.777621546
ENSMUSG00000086924	Gm11766	36.08109101	46.108239116201	26.053942903799	-0.823522849	0.361512614	-2.277992017	0.022727053	0.777621546
ENSMUSG00000108402	9430064I24Rik	56.61458143	42.4975890850052	70.7315737749948	0.734973363	0.322340825	2.280112561	0.022601013	0.777621546
ENSMUSG00000022453	Naga	720.3282677	785.282004840947	655.374530559053	-0.26089123	0.114400035	-2.280517049	0.022577041	0.777621546
ENSMUSG00000087035	Tmem74bos	14.47573268	8.44934497994071	20.5021203800593	1.278861716	0.560754246	2.280609955	0.022571538	0.777621546
ENSMUSG00000043702	Pde12	444.5275977	399.779094364143	489.276101035857	0.291445784	0.127770983	2.28100134	0.022548368	0.777621546
ENSMUSG00000026220	Slc16a14	68.10788738	80.6861883213766	55.5295864386234	-0.539065086	0.236297043	-2.281302716	0.02253054	0.777621546
ENSMUSG00000055319	Sec23ip	1118.894675	1038.80007676068	1198.98927323932	0.206900726	0.090668394	2.281949821	0.022492303	0.777621546
ENSMUSG00000111375	Btbd8	3039.545887	2794.94225639381	3284.14951760619	0.232701333	0.101974711	2.281951386	0.022492211	0.777621546
ENSMUSG00000112980	D430020J02Rik	36.80539893	45.817333252195	27.793464607805	-0.721147805	0.315954962	-2.282438615	0.022463458	0.777621546
ENSMUSG00000031562	Dctd	269.352511	297.816859604329	240.888162395671	-0.306061929	0.134068782	-2.282872456	0.022437882	0.777621546
ENSMUSG00000010064	Slc38a3	2934.883422	3127.74284016998	2742.02400383002	-0.1898807	0.083132077	-2.284084622	0.022366558	0.777621546
ENSMUSG00000026879	Gsn	1502.304067	1361.642930422	1642.965203578	0.270953497	0.118615639	2.284298254	0.022354008	0.777621546
ENSMUSG00000028898	Trnau1ap	629.9829332	560.982352911813	698.983513488187	0.31730304	0.138884764	2.284649736	0.022333374	0.777621546
ENSMUSG00000007682	Dio2	2116.183491	1876.72274289792	2355.64423910208	0.327906143	0.143484811	2.285302124	0.022295118	0.777621546
ENSMUSG00000020840	Blmh	1920.953434	1725.64727522375	2116.25959277625	0.294379002	0.128724192	2.286897258	0.022201821	0.777621546
ENSMUSG00000034127	Tspan8	23.44436271	15.3442080204652	31.5445173995348	1.039695095	0.454392625	2.288098524	0.022131784	0.777621546
ENSMUSG00000071724	Smpd5	13.46389687	18.9733624628948	7.95443127710518	-1.254144686	0.548116225	-2.288099911	0.022131703	0.777621546
ENSMUSG00000029361	Nos1	1164.820884	1265.88282626009	1063.75894173991	-0.250972612	0.109631535	-2.289237411	0.022065562	0.777621546
ENSMUSG00000032766	Gng11	273.2491037	234.550594785159	311.947612614841	0.411404609	0.179637405	2.290194567	0.02201004	0.777621546
ENSMUSG00000019774	Mtrf1l	186.9068864	164.025884073825	209.787888726175	0.355007895	0.154786072	2.293539013	0.021816992	0.777621546
ENSMUSG00000025260	Hsd17b10	850.1279099	753.181861921467	947.073957878532	0.330478834	0.145375169	2.273282543	0.023009159	0.777963858
ENSMUSG00000014243	Zswim7	389.4451061	351.48763096183	427.40258123817	0.2821217	0.127653503	2.210058429	0.027101107	0.778869403
ENSMUSG00000026568	Mpc2	3346.140264	3056.76053581041	3635.51999218959	0.250158192	0.113170765	2.21044888	0.027074025	0.778869403
ENSMUSG00000031527	Eri1	356.8244117	318.871972930742	394.776850469258	0.308060095	0.13936394	2.210472059	0.027072418	0.778869403
ENSMUSG00000080316	Spaca6	1260.969709	1393.1229537823	1128.8164642177	-0.303511657	0.137236513	-2.211595511	0.026994626	0.778869403
ENSMUSG00000031285	Dcx	588.5390212	652.9584133472	524.119629052799	-0.317094969	0.143340058	-2.212186693	0.026953768	0.778869403
ENSMUSG00000028899	Taf12	638.7342748	587.357677421051	690.110872178949	0.232588847	0.105119468	2.212614396	0.026924242	0.778869403
ENSMUSG00000049164	Zfp518a	181.9744481	208.767391439218	155.181504760782	-0.427939766	0.193402792	-2.212686597	0.02691926	0.778869403
ENSMUSG00000039917	Rhbdd2	2516.917877	2690.46057828706	2343.37517571294	-0.199265219	0.090007397	-2.213876038	0.026837307	0.778869403
ENSMUSG00000006362	Cbfa2t3	1560.070762	1419.71946385375	1700.42206014625	0.260286999	0.117546723	2.214327988	0.026806225	0.778869403
ENSMUSG00000031853	Map3k21	76.74625414	92.4878994549244	61.0046088250756	-0.600346384	0.271048742	-2.214901938	0.026766796	0.778869403
ENSMUSG00000018648	Dusp14	4013.539233	3578.43170625543	4448.64675974457	0.314039101	0.141772699	2.21508868	0.026753978	0.778869403
ENSMUSG00000075514	Gm13375	448.1043628	489.185343637032	407.023381962968	-0.265269506	0.119742577	-2.215331518	0.026737318	0.778869403
ENSMUSG00000032261	Sh3bgrl2	476.9261333	520.599478008239	433.252788591761	-0.26496483	0.119573426	-2.215917364	0.026697162	0.778869403
ENSMUSG00000064127	Med14	1916.636743	2079.9551708187	1753.3183151813	-0.246464493	0.111223177	-2.215945459	0.026695238	0.778869403
ENSMUSG00000112830	Gm47765	19.23456401	26.0896382595214	12.3794897604786	-1.075525088	0.485236349	-2.216497364	0.026657458	0.778869403
ENSMUSG00000028017	Egf	25.53811123	34.1442757626523	16.9319466973477	-1.011895881	0.456460799	-2.216829752	0.026634728	0.778869403
ENSMUSG00000040524	Zfp609	997.7761529	1075.58883475638	919.963471043615	-0.225478202	0.101639078	-2.218420381	0.026526183	0.778869403
ENSMUSG00000041736	Tspo	164.6527603	142.096991261422	187.208529338578	0.397770159	0.179284841	2.21864914	0.026510604	0.778869403
ENSMUSG00000027800	Tm4sf1	341.3329967	296.218464107913	386.447529292087	0.383610972	0.172834112	2.219532754	0.026450501	0.778869403
ENSMUSG00000038463	Olfml2b	197.2926037	168.048805910916	226.536401489084	0.4308626	0.194113625	2.219641202	0.026443133	0.778869403
ENSMUSG00000021835	Bmp4	144.9462428	126.968149249343	162.924336350657	0.359735485	0.162048479	2.21992509	0.026423853	0.778869403
ENSMUSG00000030057	Cnbp	8306.381424	7659.94060639804	8952.82224160195	0.225009336	0.101298187	2.221257289	0.02633354	0.778869403
ENSMUSG00000051037	Zfp455	47.167131	57.8427152539167	36.4915467460833	-0.664572974	0.299145277	-2.221572673	0.026312198	0.778869403
ENSMUSG00000029778	Adcyap1r1	4242.39504	4491.51575118237	3993.27432881763	-0.169630208	0.076341412	-2.221994644	0.026283668	0.778869403
ENSMUSG00000039633	Lonrf1	1041.034743	944.362133050842	1137.70735294916	0.268717409	0.120901551	2.222613412	0.026241879	0.778869403
ENSMUSG00000103897	Pcdhga8	48.71224019	60.0886754850438	37.3358048949562	-0.686533288	0.308822109	-2.223070395	0.026211054	0.778869403
ENSMUSG00000022441	Efcab6	572.7900163	629.264586627372	516.315445972628	-0.285413996	0.128384889	-2.223112073	0.026208244	0.778869403
ENSMUSG00000085261	Gm13814	19.60512751	26.2272491530895	12.9830058669105	-1.014442059	0.456211326	-2.223623136	0.026173811	0.778869403
ENSMUSG00000034460	Six4	37.55943011	28.4226518482715	46.6962083717285	0.716264246	0.322095652	2.223762544	0.026164425	0.778869403
ENSMUSG00000051048	P4ha3	98.83663157	115.948248784802	81.7250143551981	-0.5046314	0.226903801	-2.223988305	0.026149231	0.778869403
ENSMUSG00000005625	Psmd4	4008.51936	3651.39483325266	4365.64388674734	0.257746773	0.11588389	2.224181221	0.026136254	0.778869403
ENSMUSG00000103232	Gm37160	18.60208367	23.9985014492296	13.2056658907705	-0.861787271	0.387411004	-2.224478039	0.026116298	0.778869403
ENSMUSG00000034308	Sdr42e1	213.7275574	240.187245728269	187.267869071731	-0.359056157	0.161407196	-2.224536242	0.026112387	0.778869403
ENSMUSG00000038738	Shank1	20573.47875	22678.5395644991	18468.4179355009	-0.296267452	0.133164622	-2.224821026	0.026093255	0.778869403
ENSMUSG00000055485	Soga1	217.9956886	241.762681992397	194.228695207602	-0.315835211	0.141866922	-2.226278021	0.025995565	0.778869403
ENSMUSG00000038290	Smg6	1276.08759	1375.48464661175	1176.69053338825	-0.225205091	0.101157579	-2.226279953	0.025995435	0.778869403
ENSMUSG00000029438	Bcl7a	2983.617623	3215.28800283075	2751.94724316925	-0.224495157	0.100776352	-2.227657115	0.025903389	0.778869403
ENSMUSG00000020932	Gfap	4068.989414	3757.56847308195	4380.41035491805	0.221266633	0.099303478	2.228186139	0.025868105	0.778869403
ENSMUSG00000024647	Cbln2	1916.825613	1761.23140714927	2072.41981885073	0.234731809	0.105302636	2.229116178	0.025806176	0.778869403
ENSMUSG00000048240	Gng7	2325.92687	2502.90613926946	2148.94760073054	-0.219973885	0.098681099	-2.229138979	0.025804659	0.778869403
ENSMUSG00000046743	Fat4	284.654521	314.541706684333	254.767335315667	-0.304071008	0.136399412	-2.229269191	0.025795999	0.778869403
ENSMUSG00000110070	Gm45619	151.9265745	173.252142600224	130.601006399776	-0.40770718	0.182857466	-2.229644706	0.025771039	0.778869403
ENSMUSG00000001700	Gramd2b	414.9270115	379.503298830399	450.350724169601	0.246936555	0.110750923	2.229656852	0.025770232	0.778869403
ENSMUSG00000074280	Gm6166	452.0720456	391.948065315217	512.196025884783	0.386033555	0.17312218	2.229833034	0.025758529	0.778869403
ENSMUSG00000024668	Sdhaf2	1349.570938	1258.28992876764	1440.85194723236	0.195457722	0.087602297	2.231194039	0.025668279	0.778869403
ENSMUSG00000111929	Gm48780	36.66290183	26.5512132410606	46.7745904189394	0.816947235	0.366023457	2.231953226	0.025618054	0.778869403
ENSMUSG00000102650	Gm19863	5.980534082	8.97370537929314	2.98736278470686	-1.58683137	0.710843536	-2.232321587	0.025593716	0.778869403
ENSMUSG00000028063	Lmna	3009.945237	2751.88589187372	3268.00458212628	0.247989357	0.111083199	2.232465032	0.025584244	0.778869403
ENSMUSG00000036040	Adamtsl2	532.7279064	484.650704449772	580.805108350229	0.261108794	0.116872543	2.234132912	0.025474329	0.778869403
ENSMUSG00000062580	Timm17a	2231.293664	2052.29509890828	2410.29222909172	0.231969882	0.103796758	2.234847092	0.025427389	0.778869403
ENSMUSG00000098108	Gm27008	9.731926267	14.7837933611904	4.68005917280961	-1.659417821	0.74233488	-2.235403274	0.025390885	0.778869403
ENSMUSG00000027291	Vps39	2344.771085	2491.91640334746	2197.62576665254	-0.18130994	0.081090299	-2.23590173	0.025358209	0.778869403
ENSMUSG00000116898	Gm49785	32.29568667	23.447596615643	41.143776724357	0.811234176	0.362803389	2.236015984	0.025350724	0.778869403
ENSMUSG00000062542	Syt9	201.4913941	226.160220667663	176.822567532337	-0.355042781	0.158674039	-2.237560616	0.025249722	0.778869403
ENSMUSG00000028821	Syf2	1290.004717	1193.82975506694	1386.17967893306	0.215517157	0.096254818	2.239027222	0.025154145	0.778869403
ENSMUSG00000038007	Acer2	198.8876885	229.137642249689	168.637734750311	-0.442287088	0.197500578	-2.23942174	0.025128488	0.778869403
ENSMUSG00000085665	Gm12059	123.8970009	104.352290317079	143.441711482921	0.459002342	0.204955835	2.239518288	0.025122213	0.778869403
ENSMUSG00000000317	Bcl6b	68.89098862	55.4375151042322	82.3444621357678	0.570809036	0.254878001	2.239538266	0.025120914	0.778869403
ENSMUSG00000002835	Chaf1a	57.74965882	68.3850871901181	47.114230449882	-0.53751887	0.239881897	-2.240764626	0.025041325	0.778869403
ENSMUSG00000116180	Gm49492	364.3111688	401.104486178311	327.517851421689	-0.292404559	0.130485683	-2.240893806	0.025032955	0.778869403
ENSMUSG00000044258	Ctla2a	133.0479681	110.49352787676	155.60240832324	0.493902523	0.22027819	2.242176236	0.024949984	0.778869403
ENSMUSG00000108255	Gm16499	19.82009741	25.6172673239392	14.0229274960608	-0.869329022	0.387541891	-2.243187234	0.024884743	0.778869403
ENSMUSG00000023911	Flywch2	391.3195497	350.296370803878	432.342728596122	0.303599384	0.135285335	2.244141137	0.024823322	0.778869403
ENSMUSG00000022234	Cct5	4756.944795	4327.09946808737	5186.79012191263	0.261441709	0.11643487	2.245390142	0.024743098	0.778869403
ENSMUSG00000028268	Gbp3	80.27071078	66.3105794966983	94.2308420633017	0.506960273	0.22574415	2.245729394	0.024721346	0.778869403
ENSMUSG00000032278	Paqr5	122.1855013	139.884465787848	104.486536812152	-0.420918698	0.187177501	-2.248767597	0.024527286	0.778869403
ENSMUSG00000097180	2700038G22Rik	103.2437057	118.755476123482	87.7319352765179	-0.436820043	0.194229608	-2.248987923	0.024513264	0.778869403
ENSMUSG00000118651	Gm17315	52.63937199	63.5097422293707	41.7690017506293	-0.60454525	0.268735948	-2.249588318	0.024475091	0.778869403
ENSMUSG00000040331	Nsmce4a	903.2930882	819.709818634141	986.876357765859	0.267756067	0.118981587	2.250399196	0.024423616	0.778869403
ENSMUSG00000097574	C920006O11Rik	12.27837917	17.8684509651873	6.68830737481268	-1.417701515	0.629851469	-2.250850534	0.024395006	0.778869403
ENSMUSG00000042073	Abhd14b	259.6454236	305.58505686517	213.70579033483	-0.515947999	0.229090158	-2.252161352	0.024312077	0.778869403
ENSMUSG00000049349	Gm5105	12.35694612	7.29538570936626	17.4185065306337	1.255564771	0.557471354	2.252249845	0.024306488	0.778869403
ENSMUSG00000038046	Mrm3	461.6320563	410.571851691375	512.692260908625	0.320458399	0.14215022	2.254364424	0.024173251	0.778869403
ENSMUSG00000100586	Vmn1r90	10.10566887	5.39199205290003	14.8193456871	1.458591475	0.646983981	2.254447589	0.024168024	0.778869403
ENSMUSG00000020605	Hs1bp3	518.0178522	573.331278377687	462.704426022313	-0.309278089	0.137179533	-2.254549797	0.024161602	0.778869403
ENSMUSG00000026626	Ppp2r5a	3565.258765	3310.2281094072	3820.2894205928	0.206751302	0.091687013	2.254968241	0.024135322	0.778869403
ENSMUSG00000038418	Egr1	21028.13613	17126.4978009994	24929.7744590006	0.541639666	0.240182535	2.25511678	0.024126	0.778869403
ENSMUSG00000027712	Anxa5	1899.474987	1737.87987626382	2061.07009773618	0.246065207	0.109092847	2.255557665	0.024098347	0.778869403
ENSMUSG00000032131	Abcg4	2075.920441	2292.78929179003	1859.05159020997	-0.30253697	0.134049344	-2.256907501	0.024013855	0.778869403
ENSMUSG00000107134	Gm42528	138.0868958	156.236601966588	119.937189633412	-0.381453404	0.168926619	-2.258101222	0.023939349	0.778869403
ENSMUSG00000029291	Rufy3	6330.444038	5988.12441325493	6672.76366274507	0.156180211	0.069118534	2.259599588	0.023846113	0.778869403
ENSMUSG00000097360	9430065F17Rik	6.46946312	9.60564623720387	3.33328000279613	-1.526940165	0.675589703	-2.260159026	0.023811383	0.778869403
ENSMUSG00000066406	Akap13	1060.696997	1196.62611010205	924.767883897953	-0.371809247	0.164497007	-2.260279715	0.023803896	0.778869403
ENSMUSG00000035934	Pknox2	2306.746633	2476.77970116219	2136.71356483781	-0.213072031	0.094263115	-2.260396665	0.023796643	0.778869403
ENSMUSG00000084797	Gm14321	6.258663157	9.39927190506973	3.11805440893027	-1.591902903	0.704104938	-2.260888706	0.02376615	0.778869403
ENSMUSG00000107092	Gm7993	495.4245575	426.965565817715	563.883549182284	0.401277531	0.177435246	2.261543517	0.023725621	0.778869403
ENSMUSG00000020601	Trib2	2043.525833	1789.92569769898	2297.12596830102	0.359930272	0.159149031	2.261592609	0.023722585	0.778869403
ENSMUSG00000042787	Exog	818.4981023	757.035482136771	879.960722463229	0.217078209	0.095964179	2.262075408	0.023692745	0.778869403
ENSMUSG00000026433	Rab29	131.0534816	109.766664669791	152.340298530209	0.472857643	0.208961098	2.262897963	0.02364198	0.778869403
ENSMUSG00000046658	Zfp316	922.0388283	1018.29206599577	825.785590604233	-0.302312264	0.133518341	-2.264200263	0.0235618	0.778869403
ENSMUSG00000021270	Hsp90aa1	26888.65994	24498.8942175394	29278.4256624606	0.257121347	0.113526563	2.264856259	0.023521502	0.778869403
ENSMUSG00000044345	Marveld1	406.5277587	453.134235073394	359.921282326606	-0.332257081	0.146665145	-2.265412685	0.023487367	0.778869403
ENSMUSG00000020720	Psmd12	2115.83746	1952.19472966999	2279.48019033001	0.223607904	0.098655624	2.266550002	0.023417729	0.778869403
ENSMUSG00000022508	Bcl6	661.579206	599.029118624128	724.129293375872	0.27362118	0.120636896	2.268138426	0.023320771	0.778869403
ENSMUSG00000023192	Grm2	4096.081076	4462.28564764128	3729.87650435872	-0.258655005	0.114004517	-2.268813659	0.02327966	0.778869403
ENSMUSG00000035530	Eif1	13921.77724	12660.1501163782	15183.4043636218	0.262200791	0.115531604	2.269515726	0.023236982	0.778869403
ENSMUSG00000012114	Med15	2101.647497	2301.54112326195	1901.75387073805	-0.275269679	0.12127976	-2.269708318	0.023225286	0.778869403
ENSMUSG00000046605	B3gntl1	114.5092619	137.174907870947	91.8436159290525	-0.578765259	0.254980755	-2.269838988	0.023217354	0.778869403
ENSMUSG00000031799	Tpm4	767.0557418	693.464028535721	840.647455064279	0.277679851	0.122221967	2.271930795	0.023090691	0.778869403
ENSMUSG00000029373	Pf4	29.21022079	19.7274850585318	38.6929565214682	0.971863922	0.445791091	2.180088255	0.02925092	0.77925766
ENSMUSG00000039096	Rsad1	535.7882946	589.362700259011	482.213888940989	-0.289482553	0.132771178	-2.180311695	0.029234365	0.77925766
ENSMUSG00000068115	Ninl	180.5533893	213.58602068666	147.52075791334	-0.533899252	0.244848556	-2.180528487	0.02921831	0.77925766
ENSMUSG00002076601	Scarna13	5.745022073	2.71973372280017	8.77031042319983	1.689162497	0.774633641	2.180595326	0.029213361	0.77925766
ENSMUSG00000086740	Gm17029	20.57569322	26.6255270326552	14.5258594073448	-0.874186561	0.400863559	-2.180758371	0.029201293	0.77925766
ENSMUSG00000050541	Adra1b	1464.623712	1602.48510957973	1326.76231442027	-0.272401012	0.124909953	-2.180779066	0.029199762	0.77925766
ENSMUSG00000050052	Tdrp	673.9665308	618.913745614898	729.019315985102	0.236218677	0.108285628	2.181440713	0.029150835	0.77925766
ENSMUSG00000044499	Hs3st5	151.2219143	170.273528950327	132.170299649673	-0.365456147	0.167509315	-2.181706408	0.029131208	0.77925766
ENSMUSG00000026736	4930426L09Rik	23.59070669	29.7247809210183	17.4566324589817	-0.7678909	0.351706749	-2.183327169	0.029011725	0.77925766
ENSMUSG00000029110	Rnf4	2365.457864	2195.95253717189	2534.96319082811	0.207117926	0.094855969	2.183499129	0.028999073	0.77925766
ENSMUSG00000028753	Vwa5b1	77.9432215	93.8609943106375	62.0254486893625	-0.597665477	0.273665292	-2.183928675	0.02896749	0.77925766
ENSMUSG00000025580	Eif4a3	1877.522322	1740.32268379824	2014.72196020176	0.211225925	0.096713201	2.184044405	0.028958985	0.77925766
ENSMUSG00000047824	Pygo2	2460.028413	2289.0609267546	2630.9958992454	0.200853137	0.091920952	2.185063713	0.028884175	0.77925766
ENSMUSG00000078435	AU041133	78.95456236	92.4131682512779	65.4959564687221	-0.496692599	0.227306254	-2.185125093	0.028879676	0.77925766
ENSMUSG00000042616	Oscp1	1106.07888	1182.20897224726	1029.94878775274	-0.198912471	0.091017613	-2.185428344	0.028857455	0.77925766
ENSMUSG00000038990	Cables2	1205.488163	1303.33474929939	1107.64157670061	-0.234716561	0.107399235	-2.185458399	0.028855253	0.77925766
ENSMUSG00000043505	Gimap5	10.84103584	5.9793448315461	15.7027268484539	1.392955792	0.637224521	2.185973306	0.028817558	0.77925766
ENSMUSG00000044646	Zbtb7c	222.9918919	253.340584595621	192.643199204379	-0.395146956	0.180660668	-2.187232889	0.028725527	0.77925766
ENSMUSG00000078651	Aoc2	195.6527512	166.468047606789	224.837454793211	0.4336371	0.198240342	2.187431151	0.028711064	0.77925766
ENSMUSG00000044139	Prss53	18.33102543	12.2748113205138	24.3872395394862	0.990425616	0.452728714	2.187680139	0.02869291	0.77925766
ENSMUSG00000061751	Kalrn	13777.65424	14876.4392707684	12678.8692092316	-0.230603172	0.105407981	-2.187720226	0.028689988	0.77925766
ENSMUSG00000066090	Insl5	108.6782007	90.8359336707854	126.520467729215	0.478035765	0.218459982	2.188207472	0.028654493	0.77925766
ENSMUSG00000022136	Dnajc3	1360.285815	1250.53003853455	1470.04159146545	0.233317261	0.106590935	2.188903417	0.028603861	0.77925766
ENSMUSG00000078771	Evi2a	177.2322088	152.375049449927	202.089368150073	0.407366735	0.185947314	2.190764284	0.028468854	0.77925766
ENSMUSG00000021400	Wrnip1	1685.098855	1582.86541071672	1787.33229928328	0.175269294	0.079982315	2.191350604	0.028426431	0.77925766
ENSMUSG00000030208	Emp1	65.03485327	52.9103955597663	77.1593109802337	0.544289057	0.248371428	2.191431845	0.028420557	0.77925766
ENSMUSG00000046402	Rbp1	298.81604	248.547684104874	349.084395895126	0.490053209	0.22356096	2.192033928	0.028377057	0.77925766
ENSMUSG00000036352	Ubac1	1569.724056	1436.08817531933	1703.35993668067	0.24623899	0.112293534	2.192815382	0.028320683	0.77925766
ENSMUSG00000085022	Gm5860	7.639353064	3.7841097487797	11.4945963792203	1.602929972	0.730894927	2.193105893	0.028299751	0.77925766
ENSMUSG00000043140	Tmem186	510.0931639	554.363754460355	465.822573339644	-0.251052381	0.114415297	-2.194220422	0.028219567	0.77925766
ENSMUSG00000029120	Ppp2r2c	17134.38403	18263.2767786902	16005.4912813098	-0.190378675	0.086759596	-2.194324134	0.028212116	0.77925766
ENSMUSG00000032327	Stra6	237.5249812	280.431114124578	194.618848275423	-0.526994989	0.240138585	-2.194545238	0.028196235	0.77925766
ENSMUSG00000090220	Pitpnm2os1	5.873528754	9.39042796929018	2.35662953870982	-1.994465925	0.908446023	-2.195469928	0.028129906	0.77925766
ENSMUSG00000047443	Erfe	18.32615334	24.5362481272859	12.1160585527141	-1.017994206	0.463597001	-2.195860205	0.028101951	0.77925766
ENSMUSG00000118219	Gm29695	278.5315759	315.092522215277	241.970629584723	-0.380943573	0.173470385	-2.196015027	0.028090868	0.77925766
ENSMUSG00000051989	Smim11	304.7099401	266.572243197234	342.847637002766	0.363041011	0.165187777	2.197747423	0.02796711	0.77925766
ENSMUSG00000092492	B230208B08Rik	50.83187009	61.9125468861907	39.7511932938093	-0.639233639	0.290758133	-2.198506476	0.027913034	0.77925766
ENSMUSG00000020264	Slc36a2	33.27969411	41.9121922560125	24.6471959639875	-0.76594646	0.348373105	-2.198638323	0.02790365	0.77925766
ENSMUSG00000115149	9330188P03Rik	118.9098254	135.381202510871	102.438448289129	-0.402270132	0.182942556	-2.198887676	0.02788591	0.77925766
ENSMUSG00000015090	Ptgds	40583.19428	35168.4634320483	45997.9251279517	0.387286483	0.176014176	2.200314161	0.027784613	0.77925766
ENSMUSG00000005699	Pard6a	1311.835151	1187.74397873345	1435.92632326655	0.273757834	0.124399523	2.200634117	0.027761936	0.77925766
ENSMUSG00000040797	Iqsec3	5389.731341	5825.60639227964	4953.85628972036	-0.233856212	0.106266562	-2.20065661	0.027760343	0.77925766
ENSMUSG00000048965	Mrgpre	364.6724163	399.793360627408	329.551471972592	-0.278750699	0.126658763	-2.200800738	0.027750133	0.77925766
ENSMUSG00000029061	Mmp23	52.59314547	40.8255143841705	64.3607765558295	0.65671067	0.298121582	2.202828344	0.02760685	0.77925766
ENSMUSG00000048826	Dact2	3178.924355	3473.70097636406	2884.14773363594	-0.268328504	0.121738787	-2.204133217	0.027514977	0.77925766
ENSMUSG00000046768	Rhoj	90.00939202	74.5037173261798	105.51506671382	0.502064704	0.227770646	2.204255521	0.027506379	0.77925766
ENSMUSG00000025408	Ddit3	1080.159745	956.947425284758	1203.37206471524	0.330571201	0.149915422	2.205051327	0.027450493	0.77925766
ENSMUSG00000117767	Gm18786	34.45591084	44.3267532695661	24.5850684104339	-0.850395326	0.385562192	-2.205598331	0.027412136	0.77925766
ENSMUSG00000033965	Slc16a2	1589.553138	1732.39779753012	1446.70847846988	-0.259996005	0.117781478	-2.207443895	0.027283063	0.77925766
ENSMUSG00000038910	Plcl2	3535.113939	3245.95316359421	3824.27471440579	0.236543979	0.107151432	2.207567123	0.027274463	0.77925766
ENSMUSG00000030096	Slc6a6	2814.927016	3129.16372908195	2500.69030291805	-0.323450749	0.146518594	-2.207574748	0.027273931	0.77925766
ENSMUSG00000105063	Gm43488	8.190667519	12.2678571066998	4.11347793130016	-1.576452659	0.713611137	-2.209120035	0.027166293	0.77925766
ENSMUSG00000105449	Gm43379	98.59987706	112.375644651679	84.8241094683213	-0.405783108	0.186376292	-2.177224919	0.02946379	0.779454905
ENSMUSG00000043807	Ly6g5b	21.39948535	15.0803200512837	27.7186506487163	0.878189981	0.403303178	2.177493331	0.029443779	0.779454905
ENSMUSG00000030086	Chchd6	2944.493158	2633.81422298309	3255.17209301691	0.305580229	0.14033277	2.177540058	0.029440296	0.779454905
ENSMUSG00000015806	Qdpr	2022.109336	1844.91869272408	2199.29997927592	0.253487161	0.116379415	2.17810994	0.029397853	0.779454905
ENSMUSG00000038722	Bud31	988.4521674	902.384593063322	1074.51974173668	0.251877648	0.115572753	2.179386072	0.029303	0.779454905
ENSMUSG00000028458	Tesk1	1120.7595	1265.31948002682	976.199519973178	-0.374253749	0.171988341	-2.176041396	0.029552165	0.779618182
ENSMUSG00000028360	Slc44a5	227.96987	254.284495154977	201.655244845023	-0.334552568	0.153732642	-2.176197344	0.029540507	0.779618182
ENSMUSG00000039208	Metrnl	669.7853928	595.468959259109	744.101826340891	0.321473755	0.149208407	2.154528432	0.031198755	0.780709737
ENSMUSG00000085399	Foxd2os	7.095629634	3.26504877866237	10.9262104893376	1.742616671	0.808766139	2.15466077	0.03118839	0.780709737
ENSMUSG00000056158	Car10	4432.121887	4748.63766463008	4115.60610936992	-0.206408765	0.095793119	-2.154734768	0.031182595	0.780709737
ENSMUSG00000031266	Gla	537.4250118	480.71950199327	594.13052160673	0.305584572	0.141776139	2.155401998	0.03113039	0.780709737
ENSMUSG00000045333	Zfp423	510.5841301	552.927766546459	468.240493653541	-0.239841317	0.11127447	-2.15540291	0.031130319	0.780709737
ENSMUSG00000040174	Alkbh3	243.3071033	268.928079445596	217.686127154404	-0.304970929	0.141436749	-2.156235424	0.031065287	0.780709737
ENSMUSG00000014226	Cacybp	2573.954952	2344.81995075366	2803.08995324634	0.257540894	0.119413902	2.156707797	0.031028439	0.780709737
ENSMUSG00000046020	Pofut1	642.0085374	703.606144889275	580.410929910725	-0.277693395	0.12868881	-2.157867456	0.030938138	0.780709737
ENSMUSG00000048997	Atxn7l2	1221.803834	1348.42478879607	1095.18287920393	-0.300103256	0.139041963	-2.158364645	0.030899492	0.780709737
ENSMUSG00000042198	Chchd7	772.3668455	705.016354691297	839.717336308703	0.252247048	0.116862249	2.158499	0.030889056	0.780709737
ENSMUSG00000068015	Lrch1	453.366281	494.985206144802	411.747355855198	-0.265626022	0.12305497	-2.158596448	0.030881489	0.780709737
ENSMUSG00000030956	Fam53b	1440.11147	1313.97551072202	1566.24742927798	0.253373754	0.117375849	2.158653213	0.030877081	0.780709737
ENSMUSG00000106535	Gm43031	65.298062	77.2041827184325	53.3919412815675	-0.532057006	0.246441798	-2.158956033	0.030853578	0.780709737
ENSMUSG00000092540	Gm8738	16.23398963	9.87440394568716	22.5935753143128	1.194147018	0.552943341	2.159619129	0.030802166	0.780709737
ENSMUSG00000105332	Gm43316	8.134802232	4.04937138999361	12.2202330740064	1.59350193	0.737828148	2.159719625	0.030794381	0.780709737
ENSMUSG00000071104	Ccdc110	15.28136083	9.6581803783953	20.9045412816047	1.113993073	0.515709078	2.160119185	0.030763444	0.780709737
ENSMUSG00000031137	Fgf13	3295.318007	3540.80655719435	3049.82945680565	-0.215349457	0.099688193	-2.160230326	0.030754844	0.780709737
ENSMUSG00000030917	Ldaf1	236.5326622	208.285519969297	264.779804430703	0.346230541	0.160251234	2.160548358	0.030730244	0.780709737
ENSMUSG00000031391	L1cam	3903.084267	4296.95075720637	3509.21777679363	-0.292163762	0.135150669	-2.161763348	0.030636422	0.780709737
ENSMUSG00000113528	Gm32699	18.68861825	24.6593745241254	12.7178619758746	-0.95528005	0.441545444	-2.163492033	0.030503356	0.780709737
ENSMUSG00000023932	Cdc5l	1407.742021	1295.12040715958	1520.36363484042	0.231330192	0.106883286	2.164325218	0.030439399	0.780709737
ENSMUSG00000028444	Cntfr	3019.336728	3313.56558297983	2725.10787302017	-0.282071134	0.130295382	-2.164859028	0.030398483	0.780709737
ENSMUSG00000031320	Rps4x	8324.556901	7474.53695898417	9174.57684301583	0.29565741	0.13652602	2.165575542	0.030343637	0.780709737
ENSMUSG00000043993	2900052L18Rik	94.04846263	112.346454900179	75.7504703598212	-0.568627849	0.262559952	-2.165706705	0.030333606	0.780709737
ENSMUSG00000030930	Chst15	1277.49211	1386.3259306993	1168.6582893007	-0.246413327	0.11377914	-2.165716207	0.03033288	0.780709737
ENSMUSG00000104100	Gm37880	17.60794765	23.3120025778741	11.9038927221259	-0.969639512	0.447643712	-2.166096578	0.030303808	0.780709737
ENSMUSG00000056332	Gm16294	14.78863312	8.72611017054622	20.8511560694538	1.256716781	0.580102945	2.166368558	0.030283035	0.780709737
ENSMUSG00000027568	Ntsr1	241.2374217	205.79113463201	276.68370876799	0.427056867	0.197023644	2.167541209	0.030193611	0.780709737
ENSMUSG00000054404	Slfn5	138.3386706	119.062763768138	157.614577431862	0.404678684	0.186671882	2.16786095	0.030169268	0.780709737
ENSMUSG00000029231	Pdgfra	980.2513993	1070.02056212588	890.482236474119	-0.264979783	0.12219153	-2.168560974	0.030116031	0.780709737
ENSMUSG00000093826	Gm6900	24.81062809	17.659132725771	31.962123454229	0.855948768	0.39462174	2.169036019	0.030079949	0.780709737
ENSMUSG00000115311	Gm35823	63.29992061	75.4670805724646	51.1327606475354	-0.561599546	0.258866502	-2.169456234	0.030048064	0.780709737
ENSMUSG00000060036	Rpl3	11354.25701	10282.9727640414	12425.5412559586	0.273051295	0.125828069	2.170034856	0.030004205	0.780709737
ENSMUSG00000028811	Yars	3259.180861	3047.75281492511	3470.60890707489	0.187442902	0.086371056	2.170205068	0.029991314	0.780709737
ENSMUSG00000115987	Vps28	3779.185436	3419.0836615832	4139.2872104168	0.275772631	0.127058242	2.170442676	0.029973327	0.780709737
ENSMUSG00000087120	Gm12279	20.76984639	14.7200585228263	26.8196342571737	0.865506156	0.398438315	2.172246302	0.02983709	0.780709737
ENSMUSG00000020922	Lsm12	1330.176961	1229.32291301443	1431.03100898557	0.219191008	0.100878124	2.172829933	0.02979312	0.780709737
ENSMUSG00000039680	Mrps6	718.4775382	638.134968208729	798.820108191271	0.324009057	0.149086715	2.173292616	0.029758301	0.780709737
ENSMUSG00000030270	Cpne9	3295.661139	3523.4476756043	3067.8746023957	-0.199748275	0.091890945	-2.17375362	0.029723643	0.780709737
ENSMUSG00000047632	Fgfbp3	329.5287629	364.330508216291	294.727017583709	-0.30586849	0.142213517	-2.150769461	0.031494401	0.780896461
ENSMUSG00000016239	Lonrf3	32.07713847	23.295319584313	40.8589573556871	0.810612267	0.376854438	2.150995678	0.031476541	0.780896461
ENSMUSG00000024793	Tnfrsf25	998.3545965	738.378531292485	1258.33066170751	0.769078569	0.357523188	2.151129197	0.031466004	0.780896461
ENSMUSG00000023827	Agpat4	2328.403887	2141.77806979495	2515.02970420505	0.231766443	0.107713741	2.151688729	0.031421878	0.780896461
ENSMUSG00000060126	Tpt1	16800.10579	15452.2067716661	18148.0048083339	0.231998059	0.107817419	2.151767876	0.031415641	0.780896461
ENSMUSG00000021013	Ttc8	584.5923231	635.646542093161	533.53810410684	-0.252633454	0.117378846	-2.152291171	0.031374429	0.780896461
ENSMUSG00000047583	Tyw3	209.6537809	231.936128656115	187.371433143885	-0.307826551	0.143018008	-2.152362179	0.03136884	0.780896461
ENSMUSG00000036197	Gxylt1	348.381651	316.785359951634	379.977942048366	0.262410008	0.122046331	2.150085185	0.031548477	0.781216079
ENSMUSG00000078670	Fam174b	1694.616482	1550.45356386283	1838.77940013717	0.246058091	0.114546133	2.148113475	0.031704742	0.784061991
ENSMUSG00000080921	Rpl38-ps2	111.3664362	90.6580887056911	132.074783694309	0.542847396	0.254956115	2.129179742	0.033239392	0.785161634
ENSMUSG00000085272	Sbk3	91.90149438	108.177490631735	75.6254981282652	-0.516455692	0.242550412	-2.129271552	0.0332318	0.785161634
ENSMUSG00000072919	Noxred1	87.99051381	67.9304327194503	108.05059490055	0.669577066	0.314442043	2.12941329	0.033220082	0.785161634
ENSMUSG00000021996	Esd	2012.033103	1838.58258523488	2185.48362076512	0.249358585	0.117041579	2.130512819	0.033129299	0.785161634
ENSMUSG00000030652	Coq7	868.0185797	758.699667455698	977.337491944302	0.365327931	0.171460179	2.130686742	0.033114958	0.785161634
ENSMUSG00000045664	Cdc42ep2	311.5449886	278.231812971189	344.858164228811	0.309715735	0.14535754	2.130716682	0.03311249	0.785161634
ENSMUSG00000024121	Atp6v0c	8228.816528	7517.71612493506	8939.91693106494	0.249966987	0.117314961	2.130734096	0.033111054	0.785161634
ENSMUSG00000029345	Tfip11	1206.73101	1332.59050270923	1080.87151729077	-0.302038476	0.14174864	-2.130803345	0.033105347	0.785161634
ENSMUSG00000103403	Gm37931	13.07161599	18.0916541316206	8.05157784837937	-1.167980883	0.548127733	-2.130855297	0.033101065	0.785161634
ENSMUSG00000091968	Gm17115	13.13269885	18.1657799981201	8.09961770187994	-1.165297593	0.546620525	-2.131821876	0.033021493	0.785161634
ENSMUSG00000104299	Gm9924	55.61557481	67.2325761097754	43.9985735102246	-0.611703679	0.286859414	-2.132416258	0.032972642	0.785161634
ENSMUSG00000030774	Pak1	14780.20389	13874.0263133379	15686.3814666621	0.177126064	0.083030893	2.133254948	0.032903818	0.785161634
ENSMUSG00000056749	Nfil3	383.4754887	335.625490958289	431.325486441711	0.361924672	0.16964614	2.133409416	0.032891155	0.785161634
ENSMUSG00000062488	Ifit3b	89.14165033	103.251031472938	75.0322691870619	-0.460573099	0.215880106	-2.133467084	0.032886429	0.785161634
ENSMUSG00000027274	Mkks	481.8543214	432.916063687445	530.792579112555	0.294060867	0.137816133	2.133718756	0.03286581	0.785161634
ENSMUSG00000030047	Arhgap25	516.2922182	454.260079304632	578.324357095368	0.348360339	0.163251898	2.133882328	0.032852414	0.785161634
ENSMUSG00000102240	Gm37717	21.18039624	28.1260651833766	14.2347272966234	-0.98249288	0.460309857	-2.134416339	0.032808715	0.785161634
ENSMUSG00000040521	Tsfm	660.6056743	591.402752014287	729.808596585713	0.303377188	0.142109531	2.134812395	0.032776337	0.785161634
ENSMUSG00000054027	Nt5dc3	2412.672163	2592.51010372642	2232.83422227358	-0.21547347	0.100932335	-2.134830921	0.032774824	0.785161634
ENSMUSG00000023236	Scg5	17469.07191	16048.7736684388	18889.3701515612	0.235111536	0.110093454	2.135563261	0.032715029	0.785161634
ENSMUSG00000039789	Zfp597	465.8450042	412.596766562932	519.093241837068	0.33126119	0.15511182	2.135628286	0.032709724	0.785161634
ENSMUSG00000092219	Gm20443	7.911729975	11.9115632114711	3.91189673852892	-1.606422564	0.752169008	-2.135720225	0.032702225	0.785161634
ENSMUSG00000039976	Tbc1d16	1071.060952	1161.57240151468	980.549502485315	-0.24441671	0.114320995	-2.137986199	0.032517863	0.785161634
ENSMUSG00000000628	Hk2	97.34258598	113.708580350269	80.976591609731	-0.489764298	0.229035354	-2.138378591	0.032486029	0.785161634
ENSMUSG00000015812	Gnrh1	24.34824402	17.7937332682343	30.9027547717657	0.796366219	0.372397411	2.13848484	0.032477413	0.785161634
ENSMUSG00000052572	Dlg2	7671.629845	8322.36296576057	7020.89672423943	-0.245337904	0.114712854	-2.138713285	0.032458896	0.785161634
ENSMUSG00000022951	Rcan1	2687.373	2467.60627766416	2907.13972233584	0.23648819	0.1105402	2.139386301	0.032404395	0.785161634
ENSMUSG00000078591	Hs3st4	1215.10323	1049.80812429317	1380.39833570683	0.394958972	0.184556828	2.140039875	0.032351544	0.785161634
ENSMUSG00000026158	Ogfrl1	3451.962311	3182.33374871255	3721.59087328745	0.225834317	0.105473518	2.141147105	0.032262177	0.785161634
ENSMUSG00000073775	Kti12	564.8374477	523.532478091543	606.142417308457	0.211377765	0.098704914	2.141512071	0.032232766	0.785161634
ENSMUSG00000052384	Nrros	308.0460197	346.908599969176	269.183439430824	-0.36596595	0.170850545	-2.142023892	0.03219156	0.785161634
ENSMUSG00000063952	Brpf3	1049.871508	1148.32879368082	951.414222319182	-0.271390282	0.12667501	-2.142413744	0.032160203	0.785161634
ENSMUSG00000047021	Cfap65	265.0805606	297.533800649698	232.627320550302	-0.35503303	0.16564658	-2.143316398	0.032087701	0.785161634
ENSMUSG00000021508	Cxcl14	3417.967752	3656.72650398502	3179.20900001497	-0.201884866	0.094183189	-2.143533981	0.032070246	0.785161634
ENSMUSG00000063428	Ddo	131.9606908	150.927216622959	112.994164977041	-0.417604716	0.194735104	-2.144475793	0.031994783	0.785161634
ENSMUSG00000032875	Arhgef17	6405.335459	6886.52259396279	5924.14832403721	-0.217167904	0.101169629	-2.146572104	0.031827363	0.785161634
ENSMUSG00000086264	Gm15850	9.15760057	13.8304451687476	4.4847559712524	-1.624746203	0.764041505	-2.12651563	0.033460349	0.789397892
ENSMUSG00000030382	Slc27a5	52.46894143	37.6488302662401	67.2890525937599	0.837766767	0.396317985	2.113875218	0.034525926	0.789973187
ENSMUSG00000020399	Havcr2	72.70967135	85.6040526214211	59.8152900785789	-0.517164782	0.244628177	-2.114085093	0.034508	0.789973187
ENSMUSG00000024421	Lama3	156.257546	184.048669052622	128.466422947378	-0.518695983	0.24533235	-2.114258401	0.034493203	0.789973187
ENSMUSG00000041479	Syt15	42.39611904	51.322310166573	33.469927913427	-0.616720668	0.291684665	-2.114340389	0.034486205	0.789973187
ENSMUSG00000026630	Batf3	21.00013294	14.9202795840508	27.0799862959492	0.859952439	0.406615825	2.11490155	0.034438339	0.789973187
ENSMUSG00000074607	Tox2	845.9595634	927.798013643672	764.121113156328	-0.280009434	0.132396465	-2.114931349	0.034435799	0.789973187
ENSMUSG00000032245	Cln6	358.1211718	393.405480525626	322.836863074374	-0.285211734	0.134852423	-2.114991541	0.034430668	0.789973187
ENSMUSG00000041559	Fmod	657.3734364	592.735195692586	722.011677107413	0.284634445	0.134534318	2.115701406	0.034370211	0.789973187
ENSMUSG00000078789	Dph1	324.0663427	357.131515305752	291.001170094248	-0.295430497	0.139599933	-2.116265319	0.034322249	0.789973187
ENSMUSG00000011114	Tbrg1	1110.753877	1020.94448904949	1200.56326495051	0.233807004	0.110478109	2.116319754	0.034317622	0.789973187
ENSMUSG00000055296	Tmem245	2030.88606	2178.04729739899	1883.72482260101	-0.209447054	0.098924043	-2.117251249	0.03423853	0.789973187
ENSMUSG00000021061	Sptb	3422.355605	3703.47868303023	3141.23252696978	-0.237550292	0.112163013	-2.11790221	0.03418335	0.789973187
ENSMUSG00000060510	Zfp266	686.2092266	751.633510341967	620.784942858033	-0.275935823	0.130246329	-2.118568911	0.034126915	0.789973187
ENSMUSG00000062867	Impdh2	1557.410805	1441.580111326	1673.241498674	0.214994672	0.101441674	2.119392002	0.034057352	0.789973187
ENSMUSG00000028461	Ccdc107	900.1630817	795.219077764285	1005.10708563572	0.337924943	0.159421859	2.119690142	0.034032185	0.789973187
ENSMUSG00000041084	Ostc	1407.019022	1283.62783660464	1530.41020739536	0.25369142	0.11968065	2.11973631	0.034028289	0.789973187
ENSMUSG00000033055	Ankrd54	838.9103219	770.016174918262	907.804468881738	0.237492839	0.11202214	2.120052684	0.034001603	0.789973187
ENSMUSG00000030246	Ldhb	21667.79767	19952.4599451662	23383.1353948338	0.228901763	0.107969612	2.120057295	0.034001214	0.789973187
ENSMUSG00000036777	Anln	166.9370679	136.596030537007	197.278105262993	0.530315289	0.249883628	2.122249035	0.033816831	0.789973187
ENSMUSG00000049882	Vcpkmt	607.9602766	554.010088675395	661.910464524606	0.256723831	0.12096252	2.122341955	0.033809033	0.789973187
ENSMUSG00000084407	Gm14018	30.42834763	22.3296462762404	38.5270489837596	0.786911288	0.370621226	2.123222398	0.03373522	0.789973187
ENSMUSG00000029675	Eln	421.6947338	475.031850866863	368.357616733137	-0.366917175	0.172791614	-2.123466339	0.033714793	0.789973187
ENSMUSG00000097820	E530011L22Rik	277.9540806	306.199984339283	249.708176860717	-0.294231145	0.138489059	-2.124580437	0.033621638	0.789973187
ENSMUSG00000063856	Gpx1	3722.614378	3343.6812554965	4101.5475005035	0.294731011	0.138684959	2.125183679	0.033571289	0.789973187
ENSMUSG00000084880	Tomm6os	43.25464465	51.4303099471317	35.0789793528683	-0.552012076	0.259696265	-2.125606532	0.033536035	0.789973187
ENSMUSG00000035840	Lysmd3	187.1292134	155.133386365205	219.125040434795	0.498245154	0.235762641	2.113333785	0.034572209	0.790079109
ENSMUSG00000049300	Prmt6	332.3615262	362.46143229172	302.26162010828	-0.26202969	0.124081246	-2.111759015	0.034707124	0.792207862
ENSMUSG00000086589	Gm12915	7.177518056	10.7254621422077	3.62957396979226	-1.563167689	0.740441169	-2.111130166	0.034761125	0.792486806
ENSMUSG00000089832	Shkbp1	824.468652	719.526442534017	929.410861465983	0.369268798	0.175201731	2.107677792	0.03505887	0.796403159
ENSMUSG00000075410	Prcd	124.230652	104.138881429478	144.322422570522	0.470786645	0.223330682	2.108024928	0.035028833	0.796403159
ENSMUSG00000022214	Dcaf11	2632.627473	2460.15126695694	2805.10367904306	0.18930707	0.0898018	2.108054298	0.035026293	0.796403159
ENSMUSG00000113440	Gm46404	29.08039118	37.8051186859737	20.3556636740263	-0.893151324	0.424899234	-2.102030912	0.035550568	0.797072311
ENSMUSG00000000001	Gnai3	875.0764832	784.839549095026	965.313417304974	0.298599689	0.142051786	2.102048112	0.035549061	0.797072311
ENSMUSG00000038173	Enpp6	108.0091759	91.8253524454608	124.192999354539	0.435619419	0.207183129	2.102581518	0.035502367	0.797072311
ENSMUSG00000025481	Urah	57.42610061	44.6413815823148	70.2108196376852	0.653311693	0.310698442	2.102719569	0.03549029	0.797072311
ENSMUSG00000002578	Ikzf4	436.9298094	477.863232071904	395.996386728096	-0.271110501	0.128932456	-2.102732771	0.035489136	0.797072311
ENSMUSG00000022504	Ciita	36.32985709	28.2877193050777	44.3719948749223	0.649473551	0.308845206	2.102909609	0.035473672	0.797072311
ENSMUSG00000029434	Vps33a	3188.915725	3373.32266349444	3004.50878650556	-0.16704118	0.079417415	-2.103331875	0.035436769	0.797072311
ENSMUSG00000038372	Gmds	303.7529095	267.956648860851	339.549170139149	0.341620892	0.16227217	2.10523402	0.035270942	0.797072311
ENSMUSG00000043015	Nemp2	178.5993508	209.562238317356	147.636463282644	-0.505329694	0.239987298	-2.105651835	0.035234607	0.797072311
ENSMUSG00000084885	3010001F23Rik	29.00449344	35.9629542986039	22.0460325813961	-0.70599249	0.335175642	-2.106335907	0.035175184	0.797072311
ENSMUSG00000035790	Cep19	1930.18263	1787.34737813253	2073.01788186747	0.213912506	0.101551108	2.106451711	0.035165133	0.797072311
ENSMUSG00000042851	Zc3h6	183.9267788	209.618111411399	158.235446188601	-0.405690561	0.193144442	-2.100451643	0.03568913	0.799234263
ENSMUSG00000089774	Slc5a3	833.7630133	754.82113885521	912.70488774479	0.274013631	0.131399763	2.085343416	0.037038139	0.79924849
ENSMUSG00000024096	Ralbp1	2690.704107	2545.19651794795	2836.21169605205	0.156188167	0.074888731	2.085603082	0.037014592	0.79924849
ENSMUSG00000030742	Lat	29.06373801	20.6719851543635	37.4554908656365	0.85750029	0.411112669	2.085803611	0.036996416	0.79924849
ENSMUSG00000030579	Tyrobp	399.2489615	348.193015315255	450.304907684745	0.371014938	0.177858006	2.086017636	0.036977026	0.79924849
ENSMUSG00000105565	Gm43566	87.40192604	103.402571970516	71.401280109484	-0.534250226	0.25610265	-2.086078474	0.036971515	0.79924849
ENSMUSG00000061111	Mcrip1	3586.995176	3224.60521990459	3949.38513209541	0.292505516	0.140156972	2.086985129	0.036889479	0.79924849
ENSMUSG00000042688	Mapk6	2137.888495	1982.18836062603	2293.58862937397	0.210512594	0.10084884	2.087407204	0.036851341	0.79924849
ENSMUSG00000022466	Rpap3	720.5675628	660.888901019254	780.246224580746	0.239521704	0.114734947	2.087608972	0.036833122	0.79924849
ENSMUSG00000000120	Ngfr	18.61201869	24.1782788530538	13.0457585269462	-0.890130719	0.426319723	-2.087941678	0.036803096	0.79924849
ENSMUSG00000047909	Ankrd16	1002.462437	1074.89755585868	930.027318141322	-0.20885417	0.099973484	-2.089095649	0.036699114	0.79924849
ENSMUSG00000102918	Pcdhgc3	222.7887263	254.397873002449	191.179579597551	-0.412158175	0.197258396	-2.089432858	0.036668776	0.79924849
ENSMUSG00000040599	Mis12	536.3536863	480.966783270611	591.740589329389	0.299027596	0.14310389	2.089583982	0.036655187	0.79924849
ENSMUSG00000079038	D130040H23Rik	39.42800746	48.6880892165404	30.1679257034596	-0.69055338	0.330377181	-2.090196958	0.036600111	0.79924849
ENSMUSG00000048371	Pdp2	211.4107174	231.872308089625	190.949126710375	-0.280142211	0.133974909	-2.09100504	0.036527612	0.79924849
ENSMUSG00000025147	Mob2	1239.26103	1123.90277822761	1354.61928177239	0.269370194	0.128821854	2.091028702	0.036525491	0.79924849
ENSMUSG00000024181	Mrpl28	2181.30268	1923.79568598808	2438.80967401192	0.342221586	0.163611904	2.091666796	0.036468333	0.79924849
ENSMUSG00000034379	Wdr5b	109.4220198	126.166768224913	92.6772713750869	-0.445044487	0.212668994	-2.092662772	0.036379269	0.79924849
ENSMUSG00000039474	Wfs1	6683.120814	7153.60936130159	6212.6322666984	-0.203466677	0.097214192	-2.092972986	0.036351566	0.79924849
ENSMUSG00000022843	Clcn2	2903.933481	3160.41240164454	2647.45456035546	-0.255506905	0.122070883	-2.093102786	0.03633998	0.79924849
ENSMUSG00000020312	Shc2	1952.271528	2127.95926953623	1776.58378646377	-0.260364807	0.124386614	-2.09318992	0.036332204	0.79924849
ENSMUSG00000041771	Slc24a4	574.9959503	624.337328035534	525.654572564467	-0.248210663	0.118551174	-2.093700598	0.03628666	0.79924849
ENSMUSG00000045679	Slc66a3	273.4615284	238.348326695723	308.574730104277	0.372548424	0.177817981	2.09511109	0.036161118	0.79924849
ENSMUSG00000032567	Aste1	89.62297894	103.773438280615	75.4725195993852	-0.459413877	0.219277062	-2.095129664	0.036159468	0.79924849
ENSMUSG00000007039	Ddah2	504.3417229	457.38788194864	551.295563851359	0.269407849	0.128564313	2.09551035	0.036125649	0.79924849
ENSMUSG00000046793	Gpr61	638.3483445	691.971157155874	584.725531844126	-0.242952317	0.115924867	-2.095773954	0.036102248	0.79924849
ENSMUSG00000004187	Kifc2	24365.58659	25960.1852036947	22770.9879763053	-0.189103788	0.090226916	-2.095868901	0.036093822	0.79924849
ENSMUSG00000019054	Fis1	5185.254367	4660.93319301074	5709.57554098926	0.292764663	0.139647244	2.096458575	0.036041531	0.79924849
ENSMUSG00000034893	Cog3	928.9425227	1005.56766520462	852.317380195379	-0.238547508	0.113728543	-2.097516606	0.035947869	0.79924849
ENSMUSG00000021660	Btf3	3144.261569	2860.25418333323	3428.26895466676	0.261336935	0.124534415	2.098511776	0.035859961	0.79924849
ENSMUSG00000049401	Ogfr	1336.852231	1200.32853756456	1473.37592443544	0.295696239	0.140901549	2.098601766	0.035852021	0.79924849
ENSMUSG00000029387	Gtf2h3	554.7986786	598.362902085208	511.234455114792	-0.227035661	0.108166192	-2.098952149	0.035821119	0.79924849
ENSMUSG00000064063	BC048507	6.527997036	9.57188309506601	3.48411097693399	-1.458012199	0.694613093	-2.09902781	0.035814449	0.79924849
ENSMUSG00000027737	Slc7a11	782.3266763	702.3995321556	862.2538204444	0.295820732	0.141902714	2.084672823	0.037099009	0.799652281
ENSMUSG00000050721	Plekho2	565.1371904	617.004972671333	513.269408128667	-0.265565841	0.127509462	-2.082714782	0.037277229	0.802581708
ENSMUSG00000029563	Foxp2	190.134257	161.300379630932	218.968134369068	0.440971101	0.211834666	2.081675816	0.037372091	0.803711818
ENSMUSG00000020577	Tspan13	6067.782215	5684.0515090878	6451.5129209122	0.182717893	0.088736647	2.059102956	0.039484377	0.804446464
ENSMUSG00000038279	Nop2	986.0003927	910.208659453856	1061.79212594614	0.222232131	0.10790641	2.059489614	0.039447359	0.804446464
ENSMUSG00000044566	Cage1	59.5714336	69.710645947826	49.432221252174	-0.49592726	0.24079825	-2.05951356	0.039445067	0.804446464
ENSMUSG00000054934	Kcnmb4	200.5453497	177.565563614737	223.525135785263	0.332085256	0.161195686	2.060137366	0.039385411	0.804446464
ENSMUSG00000018931	Natd1	363.2010023	393.712908911404	332.689095688596	-0.242969435	0.117909351	-2.06064602	0.039336823	0.804446464
ENSMUSG00000028343	Erp44	1023.059753	936.257463225451	1109.86204277455	0.24540314	0.119089789	2.06065643	0.039335829	0.804446464
ENSMUSG00000036315	Polr1h	546.3829313	475.476348731969	617.289513868031	0.376573704	0.182739688	2.060711108	0.039330609	0.804446464
ENSMUSG00000029176	Anapc4	1410.394727	1325.51915711693	1495.27029688307	0.17384878	0.084342927	2.061213495	0.039282677	0.804446464
ENSMUSG00000025981	Coq10b	1318.426775	1161.30533088091	1475.54821911909	0.345503731	0.167606699	2.061395713	0.039265303	0.804446464
ENSMUSG00000038894	Irs2	2687.835315	2171.05571493705	3204.61491506295	0.561754255	0.272501758	2.061470208	0.039258203	0.804446464
ENSMUSG00000028410	Dnaja1	7733.960852	7172.87859306568	8295.04311093432	0.209697267	0.101717644	2.061562356	0.039249421	0.804446464
ENSMUSG00000022180	Slc7a8	2677.748214	2912.02063450329	2443.47579349671	-0.253085766	0.122744031	-2.061898769	0.039217375	0.804446464
ENSMUSG00000020321	Mdh1	27794.43059	25618.4769553018	29970.3842246982	0.226352871	0.109766869	2.062123778	0.039195953	0.804446464
ENSMUSG00000019782	Rwdd1	1008.015875	893.837326834203	1122.1944231658	0.32823845	0.15907352	2.063438653	0.039070971	0.804446464
ENSMUSG00000039067	Psmd7	3241.57698	3004.84718193405	3478.30677806595	0.211093559	0.102295436	2.063567714	0.039058721	0.804446464
ENSMUSG00000097806	Gm6556	8.135092723	11.7276009675597	4.54258447844026	-1.368322672	0.662924025	-2.064071628	0.039010926	0.804446464
ENSMUSG00000002265	Peg3	5414.421538	5014.51520011595	5814.32787588405	0.2135022	0.103422472	2.064369526	0.038982694	0.804446464
ENSMUSG00000063785	Utp14a	549.7189051	506.225130566667	593.212679633333	0.228770306	0.110803014	2.064657788	0.038955391	0.804446464
ENSMUSG00000037997	Parp11	489.3424746	530.432719701634	448.252229498366	-0.242859012	0.117616999	-2.064829178	0.038939166	0.804446464
ENSMUSG00000116867	Gm49677	9.696174479	14.3157243650381	5.07662459296185	-1.495659187	0.724014981	-2.065784861	0.038848798	0.804446464
ENSMUSG00000041187	Prkd2	231.2957741	202.576177393206	260.015370806794	0.360132385	0.174304134	2.066115001	0.038817622	0.804446464
ENSMUSG00000033916	Chmp2a	3098.97004	2764.68333184082	3433.25674815918	0.312463507	0.151178836	2.066846886	0.038748584	0.804446464
ENSMUSG00000029625	Cpsf4	1013.496941	1099.54162235932	927.452259640679	-0.245557291	0.118765374	-2.067583188	0.038679234	0.804446464
ENSMUSG00000052033	Pfdn4	569.8798444	512.882273752815	626.877415047185	0.289555644	0.139931249	2.069270781	0.038520684	0.804446464
ENSMUSG00000057236	Rbbp4	4085.064987	3819.72400099079	4350.40597300921	0.187681639	0.090698005	2.069302828	0.038517678	0.804446464
ENSMUSG00000027630	Tbl1xr1	2262.851443	2408.63237881018	2117.07050718982	-0.186144899	0.089955303	-2.069304343	0.038517536	0.804446464
ENSMUSG00000107412	Gm20383	74.57591273	59.8527404092876	89.2990850507124	0.57722809	0.278875058	2.069844808	0.03846688	0.804446464
ENSMUSG00000070604	Vsig10l	91.98977905	108.758848978006	75.220709121994	-0.531930976	0.256984569	-2.069894617	0.038462214	0.804446464
ENSMUSG00000028330	Ncbp1	1848.869422	1712.2603642116	1985.4784797884	0.213584631	0.103170473	2.070210827	0.038432606	0.804446464
ENSMUSG00000032491	Nradd	77.87935565	62.6989006838975	93.0598106161025	0.569718103	0.275176647	2.070372285	0.038417495	0.804446464
ENSMUSG00000042195	Slc35f2	90.33739674	104.214438838538	76.4603546414621	-0.446771379	0.215781537	-2.070480098	0.038407408	0.804446464
ENSMUSG00000000983	Wfdc18	62.31326101	46.6140157012901	78.01250631871	0.74294162	0.35878613	2.070708865	0.038386011	0.804446464
ENSMUSG00000030199	Etv6	739.922992	805.507899386562	674.338084613438	-0.256426658	0.123804859	-2.07121643	0.038338575	0.804446464
ENSMUSG00000027581	Stmn3	28301.54962	25594.2439308819	31008.8553091181	0.276860881	0.133659617	2.071387664	0.038322583	0.804446464
ENSMUSG00000038612	Mcl1	2503.0905	2238.42962086867	2767.75137913133	0.306227396	0.147813307	2.071717374	0.038291806	0.804446464
ENSMUSG00000059689	Zfp637	1192.025665	1078.68749048124	1305.36383951876	0.275175022	0.132819787	2.07179238	0.038284808	0.804446464
ENSMUSG00000047881	Rell1	272.7112949	240.39160164944	305.03098815056	0.343569319	0.165830478	2.071810464	0.03828312	0.804446464
ENSMUSG00000000305	Cdh4	549.2571866	602.137612882517	496.376760317483	-0.278657667	0.134342836	-2.074227954	0.038058145	0.804446464
ENSMUSG00000113078	Gm48734	7.21678614	10.8331380187287	3.60043426127126	-1.589208376	0.7661281	-2.074337669	0.038047962	0.804446464
ENSMUSG00000106951	5930430L01Rik	70.3839127	82.5518866714668	58.2159387285332	-0.50388699	0.242777875	-2.075506221	0.037939643	0.804446464
ENSMUSG00000004268	Emg1	1041.986923	948.625575581324	1135.34827041868	0.259224245	0.124880948	2.075770957	0.03791514	0.804446464
ENSMUSG00000035601	Trmt10b	309.4344955	280.433818233003	338.435172766997	0.271219174	0.130656409	2.075819904	0.037910611	0.804446464
ENSMUSG00000020846	Rflnb	437.2569942	473.398595824794	401.115392575206	-0.239038097	0.11514214	-2.076026174	0.03789153	0.804446464
ENSMUSG00000006941	Eif1b	4495.483396	4096.40566029541	4894.56113170459	0.256820917	0.123681289	2.076473485	0.037850181	0.804446464
ENSMUSG00000044042	Fmn1	348.0337309	385.195617891783	310.871843908217	-0.309271335	0.148916251	-2.076813863	0.037818742	0.804446464
ENSMUSG00000004098	Col5a3	181.4997505	208.393388278071	154.606112721929	-0.430712145	0.207277522	-2.077949122	0.037714045	0.804446464
ENSMUSG00000074766	Ism1	323.909632	365.309345882576	282.509918117424	-0.370817146	0.178402067	-2.078547368	0.037658973	0.804446464
ENSMUSG00000034818	Celf5	8940.436359	9629.37393287473	8251.49878512527	-0.222785811	0.107103652	-2.080095376	0.037516786	0.804446464
ENSMUSG00000079478	Znrd2	11.44375957	15.4070997234479	7.48041941655209	-1.042404243	0.501005251	-2.080625382	0.037468209	0.804446464
ENSMUSG00000052229	Gpr17	1063.348923	974.482058408387	1152.21578759161	0.241703402	0.117441201	2.058080135	0.039582442	0.805579134
ENSMUSG00000046949	Nqo2	144.9874107	126.529783174606	163.445038225393	0.369328568	0.180079074	2.050924409	0.040274309	0.806676967
ENSMUSG00000046761	Fam83h	133.8415891	153.905193617797	113.777984582203	-0.435820486	0.212490056	-2.051015915	0.040265397	0.806676967
ENSMUSG00000027297	Ltk	1403.665235	1528.07262808951	1279.25784191049	-0.256406038	0.124992186	-2.051376546	0.040230291	0.806676967
ENSMUSG00000028101	Pias3	733.2443041	793.09129669496	673.39731150504	-0.23602899	0.115038087	-2.051746485	0.040194307	0.806676967
ENSMUSG00000033610	Pank1	669.0893451	622.831691888277	715.346998311723	0.199800874	0.09736403	2.052101523	0.040159797	0.806676967
ENSMUSG00000039167	Adgrl4	338.1712111	300.921462938109	375.420959261891	0.319122187	0.15547538	2.052557699	0.040115494	0.806676967
ENSMUSG00000048087	Ahcyl	374.1369432	338.669151510817	409.604734889183	0.274355811	0.133654526	2.052723678	0.040099384	0.806676967
ENSMUSG00000013629	Cad	854.0672209	941.303020216225	766.831421583774	-0.29574977	0.144061539	-2.052940508	0.040078348	0.806676967
ENSMUSG00000029817	Tra2a	2709.830161	2505.72048501568	2913.93983698432	0.217745601	0.106064331	2.052957846	0.040076666	0.806676967
ENSMUSG00000019942	Cdk1	6.698522742	2.66777472339946	10.7292707606005	2.007843273	0.977880667	2.053260016	0.040047367	0.806676967
ENSMUSG00000030603	Psmc4	3641.479209	3406.06646355253	3876.89195444747	0.186793942	0.090940443	2.05402499	0.039973273	0.806676967
ENSMUSG00000028447	Dctn3	4818.147015	4369.25726439382	5267.03676560618	0.269603475	0.131228656	2.054455812	0.039931596	0.806676967
ENSMUSG00000108436	Gm44851	7.187431184	3.75549969209955	10.6193626759005	1.4996204	0.729680842	2.055173047	0.039862293	0.806676967
ENSMUSG00000047417	Rexo1	1867.68866	2039.04131005053	1696.33600994947	-0.265469037	0.129151438	-2.055486504	0.039832038	0.806676967
ENSMUSG00000040466	Blvrb	649.5118696	585.477885294536	713.545853905464	0.285391465	0.138843211	2.055494563	0.03983126	0.806676967
ENSMUSG00000046516	Cox17	172.2422559	196.550782794562	147.933729005438	-0.409951084	0.199929839	-2.050474739	0.040318126	0.806702765
ENSMUSG00000064225	Paqr9	1483.265597	1381.19463826075	1585.33655573925	0.198872508	0.097569724	2.038260436	0.041523894	0.809481221
ENSMUSG00000010651	Acaa1b	97.23885696	82.731520833811	111.746193086189	0.433716675	0.212767857	2.038450176	0.041504933	0.809481221
ENSMUSG00000031902	Nfatc3	203.5864898	227.135418166727	180.037561433273	-0.33525476	0.164454236	-2.038589991	0.041490965	0.809481221
ENSMUSG00000005413	Hmox1	276.5328794	246.473761046524	306.591997753476	0.314885973	0.154457518	2.038657469	0.041484225	0.809481221
ENSMUSG00000024975	Pdcd4	2730.439746	2550.01615177198	2910.86334022802	0.190940724	0.093654069	2.038787272	0.041471263	0.809481221
ENSMUSG00000091498	Mpc1-ps	240.1883716	213.745493641121	266.631249558879	0.318951872	0.15642769	2.038973219	0.0414527	0.809481221
ENSMUSG00000006732	Mettl1	245.7123068	272.61686391019	218.80774968981	-0.317210973	0.155554063	-2.039232963	0.041426783	0.809481221
ENSMUSG00000070509	Rgma	1435.276497	1548.19272449106	1322.36026950894	-0.22746979	0.111527163	-2.039590935	0.041391086	0.809481221
ENSMUSG00000019894	Slc6a15	931.9477043	990.312578539578	873.582830060422	-0.180939463	0.088689517	-2.040144876	0.041335898	0.809481221
ENSMUSG00000069206	Zfp874a	192.76684	170.412626068158	215.121053931842	0.336116498	0.164750584	2.040153607	0.041335029	0.809481221
ENSMUSG00000039016	Timm8b	2430.420219	2234.18541638012	2626.65502161988	0.233477812	0.114390696	2.041055949	0.041245266	0.809481221
ENSMUSG00000009073	Nf2	2626.758699	2826.20851097978	2427.30888702022	-0.219510198	0.107537269	-2.041247658	0.041226217	0.809481221
ENSMUSG00000084898	Gm12371	172.2007127	195.751916367276	148.649509032724	-0.397111733	0.194494405	-2.041764297	0.041174917	0.809481221
ENSMUSG00000046079	Lrrc8d	787.8575277	850.882422257712	724.832633142288	-0.23131188	0.11324875	-2.042511552	0.041100815	0.809481221
ENSMUSG00000038685	Rtel1	517.911587	589.700066742148	446.123107257852	-0.402539482	0.197014016	-2.043202255	0.041032421	0.809481221
ENSMUSG00000114709	Gm47920	14.75294876	19.8283072786765	9.67759024132346	-1.034841761	0.506404375	-2.043508732	0.041002104	0.809481221
ENSMUSG00000001285	Myg1	1228.072743	1112.14547362592	1344.00001237408	0.27318764	0.133676667	2.043644905	0.04098864	0.809481221
ENSMUSG00000063281	Zfp35	566.6250141	506.763167449772	626.486860750228	0.305972582	0.149660301	2.044447194	0.040909389	0.809481221
ENSMUSG00000042425	Frmpd3	1530.646975	1656.99296152766	1404.30098847234	-0.238715288	0.116750278	-2.044665696	0.040887828	0.809481221
ENSMUSG00000090207	4930524O07Rik	27.11091734	19.6154425596717	34.6063921203283	0.819048656	0.400365248	2.045753619	0.040780617	0.809481221
ENSMUSG00000001774	Chordc1	2049.018938	1871.24922200749	2226.78865399251	0.250962921	0.122667753	2.045875265	0.040768645	0.809481221
ENSMUSG00000068739	Sars	7999.491908	7519.97726509233	8479.00655090767	0.17316694	0.084634898	2.046046547	0.040751791	0.809481221
ENSMUSG00000025466	Fuom	886.1005216	807.919418805638	964.281624394362	0.255243149	0.124730669	2.046354356	0.040721519	0.809481221
ENSMUSG00000108635	Gm44633	13.8787127	8.86137380737304	18.896051592627	1.092482522	0.533746643	2.046818535	0.040675905	0.809481221
ENSMUSG00000110126	Gm9347	98.12524145	77.5993353868918	118.651147513108	0.612609852	0.299276275	2.046970988	0.040660933	0.809481221
ENSMUSG00000089542	Gm25835	11.64984394	7.14363676289179	16.1560511171082	1.177343986	0.583383438	2.018130632	0.043577658	0.811168813
ENSMUSG00000006058	Snf8	2387.049543	2161.42138143564	2612.67770456436	0.273548806	0.135519282	2.018523135	0.043536807	0.811168813
ENSMUSG00000030757	Zkscan2	597.5553519	672.740849574388	522.369854225612	-0.364979221	0.180794447	-2.01875239	0.043512962	0.811168813
ENSMUSG00000022526	Zfp251	1574.618886	1481.26316896225	1667.97460303775	0.171269342	0.084836853	2.018808283	0.04350715	0.811168813
ENSMUSG00000029718	Pcolce	406.2867977	365.605848862146	446.967746537854	0.289881579	0.143568667	2.019114504	0.04347532	0.811168813
ENSMUSG00000029475	Kdm2b	460.8132199	516.634184822129	404.992254977871	-0.351248789	0.173961413	-2.019118966	0.043474856	0.811168813
ENSMUSG00000042745	Id1	907.0169494	807.407877320658	1006.62602147934	0.31815823	0.157527439	2.019700393	0.043414474	0.811168813
ENSMUSG00000075327	Zbtb2	364.8192966	331.164041376506	398.474551823494	0.266941561	0.132143906	2.020082261	0.043374856	0.811168813
ENSMUSG00000090050	Gm16339	87.5168804	101.809593156596	73.2241676434044	-0.475481714	0.235343764	-2.020370993	0.04334492	0.811168813
ENSMUSG00000043857	Mgat5b	3432.119867	3697.93253478581	3166.30719921419	-0.22391767	0.11080122	-2.020895349	0.043290599	0.811168813
ENSMUSG00000020374	Rasgef1c	1814.90473	1960.03456154104	1669.77489845896	-0.231225467	0.114412413	-2.020982352	0.043281592	0.811168813
ENSMUSG00000044147	Arf6	880.7982138	807.778809182494	953.817618417506	0.239753132	0.118616283	2.021249742	0.043253919	0.811168813
ENSMUSG00000022947	Cbr3	407.4532428	354.46712225238	460.43936334762	0.377359356	0.186572179	2.022591785	0.043115252	0.811168813
ENSMUSG00000008307	1700109H08Rik	31.43866302	39.6994597715414	23.1778662684586	-0.776371616	0.383833699	-2.022677055	0.043106454	0.811168813
ENSMUSG00000008668	Rps18	4952.70466	4439.38254444684	5466.02677555316	0.300133495	0.148372227	2.022841476	0.043089494	0.811168813
ENSMUSG00000038970	Lmtk2	5161.605896	5524.83944060157	4798.37235139843	-0.203387424	0.10050775	-2.023599402	0.043011387	0.811168813
ENSMUSG00000031232	Magt1	432.8804267	396.019828350807	469.741025049193	0.246292931	0.121704371	2.023698319	0.043001202	0.811168813
ENSMUSG00000025190	Got1	11742.03099	11106.7421301018	12377.3198498982	0.156263249	0.077184391	2.024544698	0.042914138	0.811168813
ENSMUSG00000107804	Gm44439	12.81605296	8.07153494358846	17.5605709764115	1.121424796	0.55382587	2.024868929	0.042880825	0.811168813
ENSMUSG00000030225	Dera	62.37046017	51.3601385429363	73.3807817970637	0.514753181	0.254179883	2.025153114	0.042851644	0.811168813
ENSMUSG00000055805	Fmnl1	7580.554235	6937.4264962085	8223.6819737915	0.245383893	0.121126703	2.025844724	0.042780699	0.811168813
ENSMUSG00000026153	Fam135a	623.047887	689.928603012729	556.167170987271	-0.310928484	0.153456128	-2.026171833	0.042747179	0.811168813
ENSMUSG00000026019	Wdr12	1314.294681	1224.3085230495	1404.2808389505	0.197864326	0.097643286	2.0263997	0.042723842	0.811168813
ENSMUSG00000029223	Uchl1	35616.8216	32268.5794477704	38965.0637522296	0.272051109	0.134231208	2.026735166	0.042689504	0.811168813
ENSMUSG00000078317	F8a	1508.410954	1399.35606629966	1617.46584170034	0.208972142	0.103102141	2.026845817	0.042678183	0.811168813
ENSMUSG00000030592	Ryr1	605.9310658	670.11933758274	541.74279401726	-0.306809981	0.151316511	-2.027604128	0.042600667	0.811168813
ENSMUSG00000039714	Cplx3	359.8861027	321.396842822726	398.375362577274	0.30977267	0.152763236	2.027795945	0.042581078	0.811168813
ENSMUSG00000028845	Tekt2	70.39414564	59.7059379683991	81.0823533116009	0.441513542	0.217729268	2.027809795	0.042579664	0.811168813
ENSMUSG00000041886	Macc1	10.48936513	14.5530756927614	6.42565456723862	-1.179408758	0.581528939	-2.028117055	0.042548303	0.811168813
ENSMUSG00000042292	Mrtfa	2126.16365	2311.13435819737	1941.19294180263	-0.251657614	0.124049484	-2.028687305	0.04249015	0.811168813
ENSMUSG00000027479	Mapre1	2786.598445	2609.56897188236	2963.62791811764	0.183552796	0.090442295	2.029501735	0.042407212	0.811168813
ENSMUSG00000021139	Gm20498	9.609168115	5.99819909087637	13.2201371391236	1.140135829	0.561497975	2.030525273	0.042303175	0.811168813
ENSMUSG00000016763	Scube1	1121.024187	1226.20615427367	1015.84221972633	-0.27152521	0.133716147	-2.030608997	0.042294674	0.811168813
ENSMUSG00000092593	Gm20492	12.39479271	17.0870840690367	7.70250135096326	-1.149507285	0.56590374	-2.031277057	0.042226897	0.811168813
ENSMUSG00000037824	Tspan14	1551.711186	1656.72540168544	1446.69697031456	-0.195571737	0.096270136	-2.031489152	0.042205399	0.811168813
ENSMUSG00000006050	Sra1	1448.100955	1342.4625176046	1553.7393923954	0.210862734	0.103792072	2.031588063	0.042195376	0.811168813
ENSMUSG00000087022	9130024F11Rik	1122.740922	1204.30309751972	1041.17874648028	-0.209980766	0.103349137	-2.031761187	0.042177838	0.811168813
ENSMUSG00000005373	Mlxipl	105.1099158	121.919857361403	88.2999742385966	-0.465448198	0.229009248	-2.032442803	0.042108849	0.811168813
ENSMUSG00000000399	Ndufa9	2392.283356	2197.59830469695	2586.96840730305	0.235334733	0.115780422	2.032595218	0.042093435	0.811168813
ENSMUSG00000032348	Gsta4	2325.535057	2098.6852523064	2552.3848616936	0.282360066	0.138891397	2.03295576	0.042056993	0.811168813
ENSMUSG00000085471	Ptprjos1	23.27543178	16.9915369209946	29.5593266390054	0.798797052	0.392870223	2.033233892	0.042028898	0.811168813
ENSMUSG00000108348	Pnma8c	2700.889439	2918.63474377873	2483.14413422127	-0.233125669	0.114564669	-2.034882748	0.041862672	0.811168813
ENSMUSG00000028633	Ctps	1325.07705	1242.74198096218	1407.41211903782	0.179518047	0.088195787	2.035449237	0.041805691	0.811168813
ENSMUSG00000024245	Tmem178	2920.298913	2703.98299574432	3136.61483025568	0.214122301	0.105188535	2.035604942	0.041790041	0.811168813
ENSMUSG00000025739	Gng13	466.21817	397.719514409843	534.716825590157	0.427023723	0.209771062	2.035665548	0.041783951	0.811168813
ENSMUSG00000085887	Arhgap27os3	14.85300495	20.2958212555624	9.4101886444376	-1.108887169	0.544698909	-2.035780043	0.041772447	0.811168813
ENSMUSG00000009013	Dynll1	13270.61702	12052.9813595456	14488.2526804544	0.265493565	0.131597321	2.01746938	0.043646553	0.81165473
ENSMUSG00000057561	Eif1a	1479.391756	1352.20029435933	1606.58321764067	0.248686845	0.123346987	2.016156629	0.0437836	0.811815566
ENSMUSG00000084803	5830444B04Rik	72.49902355	85.7597804654609	59.2382666345391	-0.533771786	0.264735764	-2.016243584	0.043774511	0.811815566
ENSMUSG00000083626	Gm4459	22.24429816	28.5573857631271	15.9312105568729	-0.84200802	0.417538453	-2.016599944	0.043737279	0.811815566
ENSMUSG00000087625	4930419G24Rik	11.72602951	6.81242568209161	16.6396333379084	1.288383152	0.640388081	2.011878718	0.044232723	0.812990596
ENSMUSG00000084067	Gm14269	10.10144633	5.85587462330878	14.3470180366912	1.29279434	0.642575332	2.011895378	0.044230967	0.812990596
ENSMUSG00000034006	Slc66a2	746.5401893	678.972562784708	814.107815815292	0.261866593	0.130113442	2.012602147	0.044156501	0.812990596
ENSMUSG00000031167	Rbm3	1856.420087	1720.59894264769	1992.2412313523	0.211481491	0.10506829	2.012800354	0.044135637	0.812990596
ENSMUSG00000032717	Mdfi	19.71410649	13.9507243089849	25.4774886710151	0.86888305	0.431610677	2.013117599	0.044102259	0.812990596
ENSMUSG00000043872	Zmym1	414.5999107	363.056511411248	466.143309988752	0.360579434	0.179088544	2.013414286	0.044071064	0.812990596
ENSMUSG00000075706	Gpx4	13844.38601	12659.6482007256	15029.1238192744	0.24752359	0.122935662	2.013440089	0.044068352	0.812990596
ENSMUSG00000021257	Angel1	349.2579376	382.978593480309	315.537281719691	-0.279453281	0.138749384	-2.014086644	0.044000438	0.812990596
ENSMUSG00000079357	Gm11100	6.287250371	9.65138220772986	2.92311853427014	-1.723227238	0.855226423	-2.014936853	0.043911266	0.812990596
ENSMUSG00000048277	Syngr2	247.531601	221.429677546817	273.633524453183	0.305396399	0.15199829	2.009209434	0.044514928	0.814232544
ENSMUSG00000082373	Gm13754	10.79552859	14.4165353796685	7.17452180033154	-1.006769913	0.500990889	-2.009557331	0.044478061	0.814232544
ENSMUSG00000059326	Csf2ra	1182.811403	1300.79620580984	1064.82660019016	-0.288776438	0.143675795	-2.009917106	0.044439963	0.814232544
ENSMUSG00000032267	Usp28	954.4637363	1036.10599748811	872.821475111891	-0.2474131	0.123076022	-2.01024615	0.044405143	0.814232544
ENSMUSG00000020653	Klf11	201.9693055	226.963812274605	176.974798725395	-0.358918354	0.178521349	-2.010506614	0.044377597	0.814232544
ENSMUSG00000018572	Phf23	1956.651319	1810.59827136081	2102.70436663919	0.215779544	0.107481931	2.007589009	0.044686983	0.814238906
ENSMUSG00000078580	E430018J23Rik	171.0000039	195.36104906928	146.63895873072	-0.413874406	0.206145805	-2.007678048	0.044677515	0.814238906
ENSMUSG00000030610	Det1	136.471994	153.886336194767	119.057651805233	-0.370204793	0.184361526	-2.008037152	0.044639344	0.814238906
ENSMUSG00000092325	Gm18284	9.860812927	5.76987802123649	13.9517478327635	1.273833145	0.634189331	2.008600716	0.044579495	0.814238906
ENSMUSG00000070953	Rabepk	778.4108444	714.950352308618	841.871336491382	0.235756701	0.117457813	2.007160659	0.044732559	0.814287121
ENSMUSG00000079043	Fastkd5	166.667572	144.867074082952	188.468069917048	0.379590393	0.189273984	2.005507488	0.044908821	0.814369519
ENSMUSG00000089255	Snora78	13.663549	8.62161253097199	18.705485469028	1.117431777	0.557169123	2.005552232	0.044904043	0.814369519
ENSMUSG00000020021	Fgd6	294.1187891	320.798125183528	267.439453016472	-0.262453401	0.130862648	-2.00556388	0.044902799	0.814369519
ENSMUSG00000017144	Rnd3	561.6794735	500.204349360911	623.154597639088	0.317072522	0.158095998	2.005569563	0.044902192	0.814369519
ENSMUSG00000027254	Map1a	27978.86675	29890.4597380179	26067.2737619821	-0.19744538	0.098517541	-2.004164718	0.045052419	0.815414385
ENSMUSG00000046637	Ttc34	100.5693804	114.447313226221	86.6914475737794	-0.400722016	0.199914181	-2.004470187	0.045019717	0.815414385
ENSMUSG00000000489	Pdgfb	1781.000179	1628.65153267785	1933.34882532215	0.247424003	0.123574528	2.00222495	0.045260543	0.81840037
ENSMUSG00000024208	Uqcc2	2708.183043	2400.33987266877	3016.02621333123	0.329410271	0.165069412	1.995586385	0.045978963	0.818900436
ENSMUSG00000047721	Bola2	1690.273207	1505.14987214012	1875.39654185988	0.31728853	0.158994388	1.995595775	0.04597794	0.818900436
ENSMUSG00000114902	Gm4118	6.583880931	3.19677783092784	9.97098403107216	1.641117407	0.822242292	1.995904885	0.045944277	0.818900436
ENSMUSG00000024172	St6gal2	1295.80388	1427.80970891051	1163.79805108949	-0.294962982	0.147766914	-1.996136849	0.045919029	0.818900436
ENSMUSG00000027165	Iftap	700.0885212	629.245778212013	770.931264187986	0.292978604	0.146766373	1.996224319	0.045909512	0.818900436
ENSMUSG00000042579	4632404H12Rik	390.9603025	424.549187232878	357.371417767122	-0.248507457	0.124453437	-1.996790636	0.045847931	0.818900436
ENSMUSG00000063623	C230062I16Rik	313.348357	273.183680161643	353.513033838357	0.371892107	0.186197282	1.997301485	0.045792442	0.818900436
ENSMUSG00000056962	Jmjd6	1078.373267	972.766412247174	1183.98012175283	0.283479538	0.141921884	1.997433593	0.045778102	0.818900436
ENSMUSG00000028567	Txndc12	997.6463351	903.328534042467	1091.96413615753	0.273602788	0.136917704	1.998301025	0.045684034	0.818900436
ENSMUSG00000110702	Gm45767	28.61438285	36.074506510688	21.154259189312	-0.770031495	0.385326187	-1.998388692	0.045674537	0.818900436
ENSMUSG00000061143	Maml3	232.8212686	196.495580206433	269.146956993567	0.453897252	0.227072776	1.99890652	0.045618469	0.818900436
ENSMUSG00000034269	Setd5	3011.605023	3217.79904020166	2805.41100579834	-0.197862081	0.098940983	-1.999799016	0.045521971	0.818900436
ENSMUSG00000020460	Rps27a	6962.54158	6337.40736184143	7587.67579815857	0.259765284	0.129891967	1.999856418	0.04551577	0.818900436
ENSMUSG00000036904	Fzd8	152.7985713	175.34033155333	130.25681104667	-0.428799069	0.214402773	-1.999969786	0.045503527	0.818900436
ENSMUSG00000022595	Lypd2	16.04345309	10.5433530103136	21.5435531696864	1.030922465	0.515286048	2.000679951	0.045426891	0.818900436
ENSMUSG00000024620	Pdgfrb	615.22535	686.674721798263	543.775978201737	-0.336614435	0.168193672	-2.00135018	0.045354666	0.818900436
ENSMUSG00000055493	Epm2a	944.273444	1018.89990310329	869.646984896712	-0.228510535	0.114670824	-1.992752178	0.046288591	0.819031706
ENSMUSG00000067713	Prkag1	680.1540255	605.150328150113	755.157722849887	0.319484425	0.160318289	1.992813348	0.04628189	0.819031706
ENSMUSG00000037784	Dzip1l	754.2822093	813.963705093245	694.600713506755	-0.228780573	0.114800608	-1.992851586	0.046277701	0.819031706
ENSMUSG00000044626	Liph	10.68676122	14.9111786877513	6.4623437522487	-1.206264904	0.605269119	-1.992939779	0.046268042	0.819031706
ENSMUSG00000024983	Vti1a	1568.894489	1679.27726356366	1458.51171443634	-0.203343478	0.102031676	-1.992944606	0.046267513	0.819031706
ENSMUSG00000102531	1110002O04Rik	10.96771202	15.1320157647676	6.8034082752324	-1.153274611	0.578164032	-1.994718708	0.046073568	0.819031706
ENSMUSG00000001103	Sebox	135.9218703	111.686883934135	160.156856665865	0.520025793	0.26064875	1.995120995	0.046029685	0.819031706
ENSMUSG00000006221	Hspb7	21.09811669	26.3639609146526	15.8322724653474	-0.735698791	0.373944243	-1.96740237	0.049136841	0.819725247
ENSMUSG00000029463	Fam216a	616.4757045	556.413024568225	676.538384431775	0.282015599	0.143336502	1.967507197	0.049124767	0.819725247
ENSMUSG00000071350	Setdb2	52.70636592	63.2187519685882	42.1939798714118	-0.583315381	0.296463935	-1.967576195	0.049116821	0.819725247
ENSMUSG00000030869	Ndufab1	1720.427977	1569.50574353729	1871.35021046271	0.253769266	0.128961845	1.967785632	0.049092708	0.819725247
ENSMUSG00000034161	Scx	179.2350355	201.808608271569	156.661462728431	-0.365337381	0.185652853	-1.967852234	0.049085042	0.819725247
ENSMUSG00000071072	Ptges3	3547.155602	3230.89660764154	3863.41459635846	0.257941923	0.131076144	1.967878475	0.049082022	0.819725247
ENSMUSG00000047180	Neurl3	20.54556767	26.041783450471	15.0493518895291	-0.791126896	0.402014238	-1.967907654	0.049078664	0.819725247
ENSMUSG00000055065	Ddx17	10304.41064	11072.6058993171	9536.21538068285	-0.21550607	0.109498887	-1.968111963	0.049055157	0.819725247
ENSMUSG00000029420	Rimbp2	6855.587926	7388.48315758836	6322.69269441164	-0.224739111	0.114175844	-1.968359533	0.049026685	0.819725247
ENSMUSG00000002635	Pdcd2l	543.8835425	503.821227419378	583.945857580622	0.212922703	0.10814612	1.968842732	0.048971154	0.819725247
ENSMUSG00000041930	Fam222a	264.5170082	292.80881767872	236.22519872128	-0.309796131	0.157342219	-1.968932002	0.0489609	0.819725247
ENSMUSG00000090693	Trim43a	35.94787786	27.3425402335373	44.5532154864627	0.704382276	0.357713446	1.969124404	0.048938807	0.819725247
ENSMUSG00000037313	Tacc3	161.5391388	182.51187014174	140.56640745826	-0.376738436	0.191305254	-1.969305228	0.048918051	0.819725247
ENSMUSG00000035878	Hykk	60.42553614	73.9027604443259	46.9483118356741	-0.654554971	0.332337488	-1.969549007	0.048890081	0.819725247
ENSMUSG00000102628	Gm37671	26.60452244	33.5935949994309	19.6154498805691	-0.776195769	0.394092704	-1.969576603	0.048886915	0.819725247
ENSMUSG00000021326	Trim27	1122.151764	1038.87529644121	1205.42823155879	0.214523271	0.108914949	1.969640276	0.048879612	0.819725247
ENSMUSG00000020105	Lrig3	36.58899273	44.3936090395197	28.7843764204803	-0.625066041	0.317334832	-1.969736627	0.048868563	0.819725247
ENSMUSG00000090336	Cfap97d2	11.00255095	15.1366435391219	6.86845836087807	-1.139987107	0.578573236	-1.970341933	0.048799196	0.819725247
ENSMUSG00000023905	Tnfrsf12a	327.7267161	289.147401961032	366.306030238968	0.341244312	0.173183813	1.970416901	0.04879061	0.819725247
ENSMUSG00000096221	1500002C15Rik	96.60081357	109.142163035192	84.0594641048083	-0.376726377	0.19116417	-1.970695537	0.048758711	0.819725247
ENSMUSG00000078552	Dcdc2b	49.35000746	40.1463432031956	58.5536717168044	0.544491057	0.276191082	1.971428814	0.048674848	0.819725247
ENSMUSG00000033987	Dnah17	86.37282535	101.586291803426	71.1593588965736	-0.513580318	0.26041119	-1.972189895	0.048587933	0.819725247
ENSMUSG00000083327	Vcp-rs	82.41739275	94.5785152617058	70.2562702382942	-0.428885505	0.21745105	-1.972331265	0.048571803	0.819725247
ENSMUSG00000001056	Nhp2	1737.281394	1555.35233462648	1919.21045337352	0.303271489	0.153703793	1.973090474	0.048485255	0.819725247
ENSMUSG00000047003	Zfp41	163.8377361	181.197333902897	146.478138297103	-0.306876368	0.155526915	-1.973139938	0.048479621	0.819725247
ENSMUSG00000001018	Snapin	1298.112153	1398.82105483675	1197.40325116325	-0.224302324	0.113666134	-1.973343476	0.048456443	0.819725247
ENSMUSG00000003868	Ruvbl2	1054.720113	972.072069004516	1137.36815699548	0.226564135	0.114752814	1.974366706	0.048340061	0.819725247
ENSMUSG00000035297	Cops4	2469.223678	2276.34444091474	2662.10291508526	0.225847473	0.114380086	1.974534921	0.048320951	0.819725247
ENSMUSG00000030499	Kctd15	435.351217	474.772296857067	395.930137142933	-0.26198987	0.132671266	-1.974729559	0.048298847	0.819725247
ENSMUSG00000030872	Gga2	1041.304366	1120.65948579478	961.949246205217	-0.220315297	0.111467031	-1.976506369	0.048097455	0.819725247
ENSMUSG00000025393	Atp5f1b	36307.07251	33965.4629428799	38648.6820771201	0.186350701	0.094272787	1.976717859	0.048073531	0.819725247
ENSMUSG00000027253	Lrp4	991.3746019	1074.73546690173	908.013736898273	-0.243195573	0.122999686	-1.977204829	0.048018482	0.819725247
ENSMUSG00000055897	Ppp4r1l-ps	477.5761487	525.291588350706	429.860709049294	-0.289249234	0.146220373	-1.978173279	0.047909162	0.819725247
ENSMUSG00000111343	Gm47175	9.707155165	13.2365814097852	6.17772892021485	-1.099382096	0.555732425	-1.978257964	0.047899613	0.819725247
ENSMUSG00000018661	Cog1	1377.678628	1507.59724507754	1247.76001092246	-0.272910585	0.137942268	-1.978440611	0.047879022	0.819725247
ENSMUSG00000040183	Ankrd6	1293.896263	1183.38726278725	1404.40526321275	0.247037036	0.124833307	1.978935291	0.047823292	0.819725247
ENSMUSG00000114752	Gm35110	6.592760557	3.07577391702263	10.1097471969774	1.716725554	0.867458339	1.979029396	0.047812697	0.819725247
ENSMUSG00000047897	Ripply2	122.2956733	141.038997975605	103.552348624395	-0.445733855	0.225190097	-1.979367038	0.047774697	0.819725247
ENSMUSG00000008036	Ap2s1	8822.459501	7892.7508088866	9752.1681931134	0.305194807	0.154186563	1.97938653	0.047772504	0.819725247
ENSMUSG00000001751	Naglu	324.7784764	359.90614317721	289.65080962279	-0.31330603	0.158265363	-1.979624752	0.04774571	0.819725247
ENSMUSG00000062761	Zfp512	1461.125759	1542.91590165701	1379.33561634299	-0.161685896	0.081650712	-1.980214146	0.047679471	0.819725247
ENSMUSG00000047669	Msl3l2	450.3449402	485.001277372262	415.688603027738	-0.222485353	0.112330947	-1.980623849	0.047633472	0.819725247
ENSMUSG00000104850	Gm42901	20.41314418	25.9407262381901	14.8855621218099	-0.801305167	0.404524944	-1.980854772	0.047607562	0.819725247
ENSMUSG00000059013	Sh2d3c	826.9774909	899.667259054482	754.287722745518	-0.254276577	0.128356656	-1.981015912	0.047589489	0.819725247
ENSMUSG00000028331	Trmo	36.33316082	43.6414836922559	29.0248379477441	-0.588412138	0.297005442	-1.981149351	0.047574527	0.819725247
ENSMUSG00000074918	Inafm2	1286.717748	1190.27814991417	1383.15734608583	0.216666536	0.109345781	1.981480537	0.04753741	0.819725247
ENSMUSG00000041417	Pik3r1	3237.408887	3443.00343924444	3031.81433475556	-0.183486215	0.092600461	-1.981482727	0.047537165	0.819725247
ENSMUSG00000042918	Mamstr	72.66333522	86.4271228462439	58.899547593756	-0.553227582	0.279135428	-1.981932516	0.047486794	0.819725247
ENSMUSG00000030500	Slc17a6	197.8446824	173.851168268968	221.838196531032	0.351655031	0.177410883	1.982150273	0.047462424	0.819725247
ENSMUSG00000092009	Myh15	31.21963027	24.3571159575583	38.0821445824417	0.644771407	0.325277316	1.982220635	0.047454552	0.819725247
ENSMUSG00000050505	Pcdh20	278.4171744	309.043312248983	247.791036551017	-0.318685044	0.160767169	-1.982276887	0.047448259	0.819725247
ENSMUSG00000055452	Gm7353	18.15269674	23.8397536838846	12.4656397961154	-0.935412399	0.471676789	-1.983163941	0.04734912	0.819725247
ENSMUSG00000063646	Jakmip1	363.3669044	332.93141176326	393.80239703674	0.242246899	0.122150057	1.983191052	0.047346093	0.819725247
ENSMUSG00000024427	Spry4	737.5321791	634.537508238616	840.526849961384	0.40558846	0.204500929	1.983308645	0.047332964	0.819725247
ENSMUSG00000020412	Ascc2	539.9469646	596.938853223836	482.955075976163	-0.305694161	0.154125246	-1.983413932	0.047321212	0.819725247
ENSMUSG00000039954	Stk32a	68.92309905	79.9583450211726	57.8878530788274	-0.46598796	0.234906882	-1.983713527	0.047287785	0.819725247
ENSMUSG00000020486	Septin4	3902.190425	3638.83828187962	4165.54256812037	0.195026485	0.098186434	1.986287478	0.047001412	0.819725247
ENSMUSG00000015112	Slc25a13	56.08784768	66.252516001264	45.923179358736	-0.528752717	0.26618653	-1.986399225	0.046989013	0.819725247
ENSMUSG00000057778	Cyb5d2	437.8791889	396.011992495755	479.746385304245	0.276727816	0.139304115	1.986501378	0.04697768	0.819725247
ENSMUSG00000028080	Lrba	580.4157065	627.221863490715	533.609549509285	-0.233191364	0.11735659	-1.987032555	0.046918789	0.819725247
ENSMUSG00000014776	Nol3	975.9129475	885.824834109943	1066.00106089006	0.267115525	0.134373176	1.987863451	0.046826794	0.819725247
ENSMUSG00000024538	Ppic	87.71269053	71.8186933567846	103.606687703215	0.52868582	0.265804241	1.989004459	0.046700711	0.819725247
ENSMUSG00000044636	Csrnp2	1200.442549	1121.33527666061	1279.54982133939	0.190418617	0.09571876	1.989355241	0.046662006	0.819725247
ENSMUSG00000073421	H2-Ab1	110.074574	89.2296317750246	130.919516224975	0.553085385	0.277888816	1.990311787	0.0465566	0.819725247
ENSMUSG00000036915	Kirrel2	199.7110335	221.883640266046	177.538426733954	-0.321671982	0.161494589	-1.991843716	0.046388208	0.819725247
ENSMUSG00000041378	Cldn5	1402.054318	1228.83318677074	1575.27544922926	0.358315033	0.182255755	1.966001204	0.049298472	0.821698953
ENSMUSG00000032517	Mobp	5351.451761	4795.92505616122	5906.97846583879	0.300611238	0.152941034	1.965536842	0.049352136	0.821871215
ENSMUSG00000028692	Akr1a1	11689.54342	10820.5273478447	12558.5594921553	0.21490018	0.109488052	1.96277288	0.04967257	0.822872764
ENSMUSG00000042369	Rbm45	661.9929049	609.228405610853	714.757404189147	0.23047045	0.11740603	1.963020556	0.049643785	0.822872764
ENSMUSG00000060708	Bloc1s4	608.0006746	560.298418638637	655.702930561363	0.226846922	0.115555969	1.963091343	0.049635561	0.822872764
ENSMUSG00000068099	Smim45	3306.132097	3046.52349419807	3565.74069980193	0.227037928	0.115646952	1.963198547	0.049623108	0.822872764
ENSMUSG00000078453	Abracl	180.4135545	157.199872679918	203.627236320082	0.373330494	0.190153465	1.963311553	0.049609984	0.822872764
ENSMUSG00000030376	Slc8a2	11688.61871	12719.3898043108	10657.8476156892	-0.25511335	0.129890719	-1.964061415	0.04952297	0.822872764
ENSMUSG00000040717	Il17rd	129.7752997	148.957822191874	110.592777208126	-0.429646719	0.218967093	-1.962151996	0.049744791	0.823350082
ENSMUSG00000004455	Ppp1cc	2680.28463	2517.6213141386	2842.9479458614	0.175326386	0.089670813	1.955222441	0.050556821	0.82455871
ENSMUSG00000025912	Mybl1	73.66506045	62.449822969325	84.880297930675	0.442732238	0.226432972	1.955246331	0.050554003	0.82455871
ENSMUSG00000085208	Brip1os	246.0820307	270.373506303744	221.790555096256	-0.28575586	0.146110691	-1.95574915	0.050494712	0.82455871
ENSMUSG00000020224	Llph	651.3807091	589.417859279575	713.343558920425	0.275306297	0.140767626	1.955750081	0.050494602	0.82455871
ENSMUSG00000105445	Gm42972	14.50733968	19.501800517689	9.51287884231103	-1.035653419	0.52946541	-1.956036032	0.05046091	0.82455871
ENSMUSG00000018999	Slc35b4	2242.04262	2386.15583706516	2097.92940293484	-0.185722136	0.094945597	-1.95609003	0.050454549	0.82455871
ENSMUSG00000062627	Mysm1	602.345741	671.175807643513	533.515674356487	-0.331160058	0.169257734	-1.956543144	0.050401205	0.82455871
ENSMUSG00000008682	Rpl10	12339.56023	11312.646717281	13366.473742719	0.24068241	0.122974604	1.957171655	0.05032729	0.82455871
ENSMUSG00000078902	Gm14443	55.61311154	65.2977668239508	45.9284562560492	-0.50764536	0.259368769	-1.95723395	0.050319969	0.82455871
ENSMUSG00000038160	Atg5	760.0244733	700.372511500679	819.676435099321	0.226932061	0.11592935	1.957503089	0.050288349	0.82455871
ENSMUSG00000091996	Smim35	12.06600344	16.0451143004617	8.08689257953835	-0.988476714	0.504843914	-1.957984806	0.050231796	0.82455871
ENSMUSG00000002897	Il17ra	844.0617713	770.005048440301	918.118494159699	0.253812458	0.129617572	1.958163959	0.050210777	0.82455871
ENSMUSG00000030291	Med21	585.3286359	521.766616458617	648.890655341383	0.314570749	0.160584164	1.958915139	0.050122726	0.82455871
ENSMUSG00000056305	Usp39	1160.67867	1080.90738841742	1240.44995158258	0.198620609	0.10139136	1.958950043	0.050118638	0.82455871
ENSMUSG00000104002	Gm38336	77.70358153	93.6112928003414	61.7958702596586	-0.599172152	0.30580653	-1.959317716	0.05007559	0.82455871
ENSMUSG00000054302	Eapp	987.2509056	913.151250679577	1061.35056052042	0.216975505	0.110692414	1.960165983	0.049976393	0.82455871
ENSMUSG00000112229	Gm48086	7.12047983	3.48625098206037	10.7547086779396	1.625220105	0.828717735	1.961126252	0.049864297	0.82455871
ENSMUSG00000002771	Grin2d	735.583733	812.307337568394	658.860128431606	-0.302053453	0.155268095	-1.94536716	0.051730804	0.824562938
ENSMUSG00000070532	Ccdc190	125.5132804	109.202859503256	141.823701296744	0.377088019	0.193810088	1.945657335	0.051695915	0.824562938
ENSMUSG00000021767	Kat6b	1058.656142	1164.51924219134	952.793041808664	-0.289499696	0.148764822	-1.946022525	0.051652034	0.824562938
ENSMUSG00000058019	Ces5a	20.82125244	26.3669037111617	15.2756011688383	-0.787499006	0.404591428	-1.946405561	0.051606042	0.824562938
ENSMUSG00000020397	Med7	619.3126703	555.409143205579	683.216197394421	0.298791251	0.153487569	1.946680457	0.051573056	0.824562938
ENSMUSG00000025732	Mcrip2	511.3320463	440.810505290952	581.853587309048	0.400497565	0.205731152	1.946703551	0.051570286	0.824562938
ENSMUSG00000107719	Gm43937	6.77425771	10.2180502633956	3.33046515660438	-1.617324344	0.830768116	-1.946781916	0.051560886	0.824562938
ENSMUSG00000015889	Lta4h	1129.731209	1045.03626626388	1214.42615173612	0.216721754	0.111285551	1.947438387	0.0514822	0.824562938
ENSMUSG00000086324	Gm15564	312.6942253	405.158319766188	220.230130833812	-0.879473901	0.451559825	-1.947635403	0.051458605	0.824562938
ENSMUSG00000025175	Fn3k	1246.22806	1138.36506206101	1354.09105793899	0.250361469	0.128525824	1.947946806	0.051421328	0.824562938
ENSMUSG00000014301	Pam16	1034.50279	935.745499032097	1133.2600809679	0.276290886	0.141821064	1.948165369	0.051395179	0.824562938
ENSMUSG00000070697	Utp3	743.2795222	691.0873573936	795.4716870064	0.202942495	0.104165118	1.948276919	0.051381837	0.824562938
ENSMUSG00000060862	Zbtb40	496.4340056	444.284927348315	548.583083851685	0.304224938	0.156117709	1.948689486	0.051332518	0.824562938
ENSMUSG00000003051	Elf3	6.182338408	3.22756658402719	9.1371102319728	1.501291102	0.770282	1.94901491	0.051293644	0.824562938
ENSMUSG00000038618	Rassf7	23.66407095	30.0417806089072	17.2863612910928	-0.797336106	0.408977208	-1.949585673	0.051225522	0.824562938
ENSMUSG00000039741	Bahcc1	582.578685	634.964525242294	530.192844757706	-0.260158792	0.133419049	-1.94993738	0.051183583	0.824562938
ENSMUSG00000027680	Fxr1	1406.000142	1301.56517407836	1510.43510992164	0.214716651	0.110055538	1.950984529	0.051058886	0.824562938
ENSMUSG00000031523	Dlc1	1408.787554	1282.22155753957	1535.35355046043	0.259925338	0.133225161	1.951022884	0.051054324	0.824562938
ENSMUSG00000032392	Parp16	86.26608371	98.7154925398281	73.8166748801719	-0.419329769	0.21485869	-1.951653751	0.050979327	0.824562938
ENSMUSG00000036114	Rpp25l	628.5638853	553.16462135608	703.96314924392	0.34779102	0.178195682	1.951736525	0.050969494	0.824562938
ENSMUSG00000071342	Lsmem1	11.04020599	6.99504220293077	15.0853697770692	1.108745394	0.567962803	1.952144379	0.050921066	0.824562938
ENSMUSG00000057058	Skap1	86.90971531	73.9859073199812	99.8335233000189	0.432273847	0.22140972	1.952370683	0.050894211	0.824562938
ENSMUSG00000085218	BB218582	50.97775688	62.7050560045155	39.2504577554845	-0.675872295	0.346155239	-1.952512106	0.050877435	0.824562938
ENSMUSG00000004054	Map3k11	790.6176901	732.315500520796	848.919879679204	0.213163067	0.109158776	1.952779934	0.050845677	0.824562938
ENSMUSG00000034829	Nxnl1	6.423946257	9.37049118241763	3.47740133158237	-1.430115093	0.732152251	-1.953302869	0.050783718	0.824562938
ENSMUSG00000065947	mt-Nd4l	42.21812818	55.1265721605324	29.3096841994676	-0.911370472	0.466442076	-1.953877059	0.050715758	0.824562938
ENSMUSG00000079414	Gm11110	39.68617674	30.9421780735054	48.4301754064946	0.646331474	0.330631101	1.954841728	0.050601754	0.824562938
ENSMUSG00000029765	Plxna4	2165.535486	2300.18779133883	2030.88318066117	-0.179644394	0.092364125	-1.94495854	0.051779968	0.824653603
ENSMUSG00000022814	Umps	588.2430523	538.904199555998	637.581905044002	0.242581856	0.124757884	1.944421053	0.051844697	0.824991792
ENSMUSG00000030116	Mfap5	6.025427319	3.23831279562625	8.81254184237375	1.444315857	0.743076171	1.943698256	0.051931849	0.8249944
ENSMUSG00000038760	Trhr	63.96102667	74.7851298250492	53.1369235149509	-0.493036733	0.253656782	-1.943715952	0.051929714	0.8249944
ENSMUSG00000043631	Ecm2	64.17137946	53.0130718281013	75.3296870918987	0.506870397	0.260983329	1.942156227	0.05211819	0.826570097
ENSMUSG00000040740	Slc25a34	159.7722261	180.611269720209	138.933182479791	-0.378496706	0.194864087	-1.942362552	0.052093225	0.826570097
ENSMUSG00000048281	Dleu7	236.1534415	210.507647392811	261.79923560719	0.31458824	0.162017625	1.94169147	0.052174462	0.826771256
ENSMUSG00000097276	4930525G20Rik	28.02291981	20.6949833284848	35.3508562915152	0.772464075	0.398054388	1.94059932	0.052306897	0.826797679
ENSMUSG00000033763	Mtss2	5786.743777	6191.91423295779	5381.57332104221	-0.202357477	0.104271713	-1.940674715	0.052297745	0.826797679
ENSMUSG00000075576	Gm12359	17.80309587	12.2998638297827	23.3063279102173	0.922079371	0.475040915	1.941052533	0.052251906	0.826797679
ENSMUSG00000031934	Panx1	884.7571458	818.273485113403	951.240806486597	0.217227501	0.112118735	1.937477272	0.052687029	0.831420605
ENSMUSG00000033020	Polr2f	1381.07221	1241.33074724917	1520.81367275083	0.292955841	0.151193805	1.937618021	0.052669842	0.831420605
ENSMUSG00000097750	Gm4673	180.0285777	210.605054336932	149.452101063068	-0.494856881	0.25551966	-1.936668521	0.052785876	0.83159676
ENSMUSG00000032872	Cyb5r4	941.8281451	870.379069721903	1013.2772204781	0.219313163	0.113242256	1.936672497	0.05278539	0.83159676
ENSMUSG00000096401	Gm21811	80.23409258	93.3921084304412	67.0760767295588	-0.47750234	0.246711422	-1.935469123	0.052932754	0.831838012
ENSMUSG00000026966	Ssna1	1673.205264	1513.36893140228	1833.04159659772	0.276475792	0.142830289	1.935694406	0.05290514	0.831838012
ENSMUSG00000003444	Med29	439.5554821	392.982645141814	486.128319058186	0.306871578	0.158499129	1.936108923	0.052854362	0.831838012
ENSMUSG00000052142	Rasal3	101.6342034	117.062302279685	86.2061045203149	-0.441414618	0.228306698	-1.933428244	0.053183465	0.833705752
ENSMUSG00000003380	Rabac1	7471.573065	6729.38665189202	8213.75947810798	0.287567685	0.148719316	1.933627009	0.053159004	0.833705752
ENSMUSG00000035215	Lsm7	1398.129824	1264.91077175555	1531.34887624445	0.27576738	0.142593213	1.933944637	0.053119935	0.833705752
ENSMUSG00000109829	Gm45605	156.8703167	175.87815692396	137.86247647604	-0.351346483	0.181826798	-1.932314083	0.053320751	0.83379061
ENSMUSG00000038146	Notch3	403.9748351	451.287713367224	356.661956832776	-0.339490161	0.175681294	-1.93242066	0.053307606	0.83379061
ENSMUSG00000048222	Mfap1b	507.8668047	467.384354977431	548.349254422569	0.230485624	0.119258589	1.932654292	0.053278799	0.83379061
ENSMUSG00000102205	9430092D12Rik	58.13384959	69.4570000750583	46.8106991049417	-0.569281789	0.295094531	-1.929150591	0.05371217	0.834408222
ENSMUSG00000069378	Prdm6	49.75657077	38.219861935818	61.293279604182	0.681406334	0.353209807	1.929182942	0.053708155	0.834408222
ENSMUSG00000030271	Ogg1	202.3746281	222.691075833052	182.058180366948	-0.290644178	0.150648381	-1.929288432	0.053695065	0.834408222
ENSMUSG00000078570	1110065P20Rik	998.8140372	912.36832223728	1085.25975216272	0.250352125	0.129706986	1.930136015	0.053589987	0.834408222
ENSMUSG00000041552	Ptchd1	54.81802969	44.9334425563622	64.7026168236378	0.526034464	0.272536284	1.930144702	0.053588911	0.834408222
ENSMUSG00000041571	Selenow	31131.30794	28193.8521454314	34068.7637345686	0.273068989	0.141475524	1.930150046	0.053588249	0.834408222
ENSMUSG00000032381	Ciao2a	672.9998167	613.754543879694	732.245089520306	0.254664813	0.131899566	1.930747921	0.053514234	0.834408222
ENSMUSG00000020886	Dlg4	32274.92823	34563.6327683662	29986.2236916338	-0.20495501	0.106128676	-1.931193518	0.053459125	0.834408222
ENSMUSG00000000441	Raf1	354.845596	404.993626864295	304.697565135705	-0.410521234	0.213363544	-1.924045815	0.054348841	0.834727786
ENSMUSG00000054252	Fgfr3	2573.375543	2757.44440138755	2389.30668461245	-0.206739751	0.107444089	-1.924161238	0.054334376	0.834727786
ENSMUSG00000040731	Eif4h	12586.00614	11665.1711535527	13506.8411264473	0.211482833	0.109899034	1.92433751	0.054312292	0.834727786
ENSMUSG00000028851	Nudc	6292.014144	5814.08921038644	6769.93907761356	0.219589643	0.114111253	1.924346967	0.054311107	0.834727786
ENSMUSG00000100005	B130024G19Rik	9.533751273	13.4036012064726	5.66390133952737	-1.242752628	0.645791618	-1.924386434	0.054306164	0.834727786
ENSMUSG00000020908	Myh3	126.3884256	106.404506906451	146.372344293549	0.460083736	0.239036773	1.92474041	0.054261842	0.834727786
ENSMUSG00000103947	Gm37345	64.22001876	75.7820302843349	52.6580072356651	-0.525202866	0.272814612	-1.925127334	0.05421343	0.834727786
ENSMUSG00000002325	Irf9	452.7330657	405.928784925431	499.537346474569	0.299365894	0.15549592	1.925233116	0.054200201	0.834727786
ENSMUSG00000044442	N6amt1	533.4012654	574.069470447367	492.733060352633	-0.22041906	0.11448343	-1.925335922	0.054187346	0.834727786
ENSMUSG00000005161	Prdx2	9359.46077	8541.8352500151	10177.0862899849	0.252706598	0.131248792	1.925401328	0.05417917	0.834727786
ENSMUSG00000028799	Zfp362	1008.56055	1090.43104892882	926.690051071182	-0.234739759	0.121908812	-1.925535622	0.054162384	0.834727786
ENSMUSG00000051251	Nhlh1	51.08401921	60.9883301806512	41.1797082393489	-0.566599608	0.294229423	-1.925706827	0.054140991	0.834727786
ENSMUSG00000117725	Gm50240	104.1840835	119.546297625813	88.8218693741872	-0.42858261	0.222451359	-1.926635157	0.054025114	0.834727786
ENSMUSG00000031059	Ndufb11	3510.028503	3160.59573458532	3859.46127141468	0.288202966	0.149549039	1.927146891	0.053961326	0.834727786
ENSMUSG00000029415	Sdad1	439.8395421	485.76727700749	393.91180719251	-0.302392647	0.157318459	-1.922168891	0.05458451	0.836991901
ENSMUSG00000022748	Cmss1	482.6927748	435.772291085907	529.613258514093	0.281364775	0.146361362	1.922397896	0.05455571	0.836991901
ENSMUSG00000090952	Gm17251	27.31888596	21.3888896108351	33.2488823091649	0.636444256	0.33133802	1.920830749	0.054753049	0.837545021
ENSMUSG00000033885	Pxk	1156.439057	1235.54515413317	1077.33295986683	-0.197683539	0.102898346	-1.921153715	0.054712331	0.837545021
ENSMUSG00000024844	Banf1	1485.668219	1352.10232580907	1619.23411219093	0.260107251	0.135378708	1.92133058	0.054690044	0.837545021
ENSMUSG00000041205	Map6d1	1412.985168	1521.34332569899	1304.62701030101	-0.221708364	0.115656977	-1.916947593	0.05524459	0.837633398
ENSMUSG00000000149	Gna12	2171.696225	2044.29661691561	2299.09583308439	0.169462064	0.08839002	1.917208116	0.055211497	0.837633398
ENSMUSG00000079697	Gm5751	8.327752235	5.00777944145782	11.6477250285422	1.217805275	0.63512875	1.917414815	0.055185254	0.837633398
ENSMUSG00000031792	Usb1	400.4967782	433.250526044906	367.743030355094	-0.236503502	0.123335363	-1.917564413	0.055166266	0.837633398
ENSMUSG00000026309	Ilkap	1602.028095	1487.54530877891	1716.51088122109	0.206545391	0.10771173	1.917575652	0.05516484	0.837633398
ENSMUSG00000027423	Snx5	2358.21157	2203.53699361937	2512.88614638063	0.18952419	0.098789127	1.918472154	0.05505117	0.837633398
ENSMUSG00000029614	Rpl6	11993.24069	10933.8600439271	13052.6213360729	0.255536756	0.133169861	1.918878296	0.054999738	0.837633398
ENSMUSG00000105613	Gm43684	50.05149826	61.5437577616388	38.5592387583612	-0.674535965	0.351518489	-1.918920301	0.054994421	0.837633398
ENSMUSG00000026021	Sumo1	3012.472017	2787.59912743529	3237.34490656471	0.21578797	0.112438793	1.919159429	0.05496416	0.837633398
ENSMUSG00000079139	Gm4204	793.9919485	714.295559496517	873.688337503483	0.29059758	0.151387719	1.919558477	0.054913693	0.837633398
ENSMUSG00000116494	Gm49449	13.52331518	18.1129526022317	8.93367775776835	-1.019695618	0.530974616	-1.920422537	0.054804549	0.837633398
ENSMUSG00000000823	Zfp512b	1591.729524	1773.52367032458	1409.93537767542	-0.330989545	0.172701135	-1.916545279	0.055295726	0.837739076
ENSMUSG00000050812	Ecpas	2109.830252	1961.69610857497	2257.96439542503	0.20292117	0.106109292	1.912378881	0.055827615	0.837767562
ENSMUSG00000028713	Cyp4b1	43.10323248	34.3171061730444	51.8893587869556	0.596510807	0.311914399	1.912418304	0.055822562	0.837767562
ENSMUSG00000020804	Aanat	48.86184247	58.4457989461959	39.2778859938041	-0.573382045	0.299820382	-1.912418498	0.055822537	0.837767562
ENSMUSG00000032060	Cryab	1890.083608	1738.95754182381	2041.20967417619	0.231201676	0.120880875	1.912640657	0.055794071	0.837767562
ENSMUSG00000046727	Cystm1	1667.587911	1524.0002452697	1811.1755767303	0.249063274	0.130186371	1.913128631	0.055731587	0.837767562
ENSMUSG00000074218	Cox7a1	34.13869694	27.1632404081775	41.1141534718225	0.59797953	0.31249046	1.913592915	0.055672191	0.837767562
ENSMUSG00000060636	Rpl35a	1046.990642	925.711670062143	1168.26961393786	0.335738444	0.175442055	1.9136714	0.055662156	0.837767562
ENSMUSG00000032913	Lrig2	908.894594	978.531576478935	839.257611521065	-0.22150469	0.115713076	-1.914258062	0.05558719	0.837767562
ENSMUSG00000036898	Zfp157	434.3482304	472.354856475374	396.341604324626	-0.253126675	0.132231958	-1.91426248	0.055586626	0.837767562
ENSMUSG00000036299	BC031181	4398.086912	4042.95631703531	4753.21750696469	0.233493805	0.121937592	1.914863179	0.055509955	0.837767562
ENSMUSG00000043673	Kcns3	199.9342103	178.242729527997	221.625691072003	0.314281899	0.164109586	1.915073384	0.055483146	0.837767562
ENSMUSG00000037710	Cisd1	3588.92249	3290.9797937131	3886.8651862869	0.240089901	0.125345918	1.915418592	0.055439142	0.837767562
ENSMUSG00000068874	Selenbp1	248.797537	220.421432533685	277.173641466315	0.330525557	0.172912075	1.911523861	0.055937293	0.838087348
ENSMUSG00000021391	Cenpp	21.093471	15.9376614686943	26.2492805313057	0.719837922	0.376528214	1.91177685	0.055904822	0.838087348
ENSMUSG00000042541	Sem1	1343.056092	1209.50271149917	1476.60947250083	0.287874315	0.150909477	1.907596009	0.056443451	0.838386363
ENSMUSG00000086851	A430108G06Rik	53.81620861	45.1463182386367	62.4860989813633	0.468926937	0.245815236	1.907639836	0.056437783	0.838386363
ENSMUSG00000038507	Parp12	197.1102428	216.369356283195	177.851129316805	-0.282826054	0.148253602	-1.907717926	0.056427684	0.838386363
ENSMUSG00000060038	Dhps	1400.633929	1296.96040624564	1504.30745175436	0.213965019	0.112148238	1.907876783	0.056407144	0.838386363
ENSMUSG00000002679	Med6	498.0275496	453.738065653533	542.317033546467	0.257276787	0.134795686	1.908642585	0.056308214	0.838386363
ENSMUSG00000029145	Eif2b4	1523.485977	1389.64657318842	1657.32538081158	0.254138862	0.133108082	1.909266955	0.056227663	0.838386363
ENSMUSG00000090066	1110002E22Rik	213.6341561	240.123403219375	187.144908980625	-0.359620218	0.188352677	-1.909291778	0.056224462	0.838386363
ENSMUSG00000027944	Hax1	1648.003145	1500.77547145268	1795.23081854732	0.258461194	0.135322662	1.909962379	0.056138057	0.838386363
ENSMUSG00000006642	Tcf23	15.9996685	21.8913169141032	10.1080200858968	-1.114858309	0.583621429	-1.910242246	0.05610203	0.838386363
ENSMUSG00000029725	Ppp1r35	738.437291	649.560811125843	827.313770874157	0.348970001	0.182662787	1.910460292	0.056073974	0.838386363
ENSMUSG00000003355	Fkbp11	73.02081676	62.0757062418023	83.9659272781977	0.435775242	0.228048375	1.910889483	0.056018785	0.838386363
ENSMUSG00000102555	6430511E19Rik	35.48225393	43.4409047813183	27.5236030786817	-0.658384808	0.34520907	-1.907205996	0.056493917	0.838479362
ENSMUSG00000021464	Ror2	21.02254384	14.3822223892245	27.6628652907755	0.943663974	0.495954911	1.902721302	0.057076921	0.84055515
ENSMUSG00000047904	Sstr2	1030.86488	933.388233602014	1128.34152639799	0.273654623	0.143821772	1.90273433	0.05707522	0.84055515
ENSMUSG00000059173	Pde1a	5376.410673	4995.88875907974	5756.93258692026	0.204558965	0.107479442	1.90323806	0.057009489	0.84055515
ENSMUSG00000023949	Tcte1	55.00552842	64.8755995848483	45.1354572551517	-0.523414744	0.274988193	-1.903408062	0.05698732	0.84055515
ENSMUSG00000002007	Srpk3	196.1152832	216.376553519588	175.854012880412	-0.299165921	0.157169123	-1.903464983	0.056979899	0.84055515
ENSMUSG00000098702	1500015A07Rik	161.3607391	183.664996347993	139.056481852007	-0.401405703	0.210834571	-1.903889395	0.056924591	0.84055515
ENSMUSG00000112294	Gm4129	7.166237775	3.92326730655201	10.409208243448	1.407732797	0.739293562	1.904159417	0.056889425	0.84055515
ENSMUSG00000010914	Pdhx	1321.674257	1249.85883216253	1393.48968183747	0.156937164	0.082388673	1.904839078	0.056800992	0.84055515
ENSMUSG00000005125	Ndrg1	646.0266929	593.781932463493	698.271453336506	0.233854798	0.122758532	1.904998332	0.056780288	0.84055515
ENSMUSG00000040276	Pacsin1	14771.83419	15986.3714222058	13557.2969577942	-0.23777295	0.124807942	-1.905110741	0.056765677	0.84055515
ENSMUSG00000021552	Gkap1	324.9304217	297.166207406861	352.694635993139	0.247149567	0.129942923	1.901985588	0.057173039	0.840665271
ENSMUSG00000062296	Trank1	12358.53063	13528.7599409104	11188.3013190896	-0.274038593	0.144064177	-1.902198029	0.05714527	0.840665271
ENSMUSG00000020038	Cry1	568.5927137	525.008330942045	612.177096457955	0.221608754	0.116772918	1.897775256	0.057725694	0.842262281
ENSMUSG00000032262	Elovl4	1605.516896	1479.43883730465	1731.59495469535	0.227051448	0.119627097	1.897993462	0.057696943	0.842262281
ENSMUSG00000108311	Gm44737	6.053436876	2.73079642177342	9.37607733022658	1.779662702	0.937608889	1.898086423	0.057684698	0.842262281
ENSMUSG00000118344	Gm50152	37.06071931	47.0327870248624	27.0886515951376	-0.795978243	0.419290355	-1.898393878	0.057644215	0.842262281
ENSMUSG00000020080	Hkdc1	1239.356216	1364.10446138617	1114.60797061383	-0.291417753	0.153481251	-1.898718909	0.057601444	0.842262281
ENSMUSG00000111068	Gm35501	16.01916723	11.3758863828357	20.6624480771643	0.861032233	0.453417349	1.898983874	0.057566596	0.842262281
ENSMUSG00000060675	Plaat3	767.5427364	708.021178697209	827.064294102791	0.22420697	0.118065317	1.899007899	0.057563437	0.842262281
ENSMUSG00000026675	Hsd17b7	637.502875	686.623473373946	588.382276626054	-0.222765389	0.117249516	-1.899925884	0.057442847	0.842262281
ENSMUSG00000046756	Mrps7	1488.698427	1356.62627952324	1620.77057447677	0.256656542	0.135078686	1.900052108	0.057426282	0.842262281
ENSMUSG00000018677	Slc25a39	2981.433144	2750.53989273091	3212.32639526909	0.223903661	0.117801247	1.900690081	0.057342618	0.842262281
ENSMUSG00000020620	Abca8b	490.6549033	530.951271972796	450.358534627204	-0.237505462	0.12585193	-1.887181726	0.059135887	0.842741932
ENSMUSG00000022421	Nptxr	38339.66967	40288.9603213992	36390.3790186008	-0.146827499	0.077796103	-1.887337445	0.059114953	0.842741932
ENSMUSG00000081436	Gm5912	8.721547214	12.2801770651579	5.16291736284208	-1.250072951	0.662258304	-1.887591207	0.059080851	0.842741932
ENSMUSG00000076435	Acsf2	454.3021652	496.501252129924	412.103078270076	-0.268792116	0.142398565	-1.8876041	0.059079119	0.842741932
ENSMUSG00000031374	Zfp92	68.23727069	78.6907470940999	57.7837942859001	-0.445529066	0.236024713	-1.887637355	0.059074652	0.842741932
ENSMUSG00000018474	Chd3	15059.28492	16493.6157598088	13624.9540801912	-0.275656336	0.145943975	-1.888781877	0.058921062	0.842741932
ENSMUSG00000071862	Lrrtm2	1453.53729	1308.30581288533	1598.76876711467	0.289261488	0.153137255	1.888903445	0.058904768	0.842741932
ENSMUSG00000019179	Mdh2	12597.53769	11691.4152266268	13503.6601533732	0.207900925	0.110054571	1.889071241	0.058882283	0.842741932
ENSMUSG00000104919	Gm42617	6.362618016	2.4578775472009	10.2673584847991	2.062580116	1.09182318	1.889115521	0.058876351	0.842741932
ENSMUSG00000076498	Trbc2	892.6653868	804.911781592674	980.418992007326	0.284567759	0.150609544	1.889440409	0.058832841	0.842741932
ENSMUSG00000020770	Unk	803.2157888	886.784040595503	719.647537004497	-0.301292318	0.159442552	-1.889660661	0.058803359	0.842741932
ENSMUSG00000014606	Slc25a11	4355.791339	4030.55155262686	4681.03112537314	0.215849083	0.114221762	1.889736932	0.058793152	0.842741932
ENSMUSG00000040447	Spns2	2199.777608	2363.38913727177	2036.16607872823	-0.215001953	0.113762979	-1.889911426	0.058769807	0.842741932
ENSMUSG00000113642	Gm49329	59.39182662	70.0333457430681	48.7503074969319	-0.522630693	0.276494718	-1.890201365	0.058731034	0.842741932
ENSMUSG00000022836	Mylk	244.6225849	269.127985966836	220.117183833164	-0.290020645	0.153411631	-1.890473649	0.058694642	0.842741932
ENSMUSG00000026819	Slc25a25	2361.85218	2184.24999843444	2539.45436156556	0.217380557	0.114981704	1.890566493	0.058682237	0.842741932
ENSMUSG00000060147	Serpinb6a	1004.364733	918.744753251775	1089.98471274823	0.24657189	0.130346208	1.89166907	0.058535087	0.842741932
ENSMUSG00000028334	Nans	595.406706	538.469983092219	652.343428907781	0.276765753	0.14630497	1.891704381	0.058530379	0.842741932
ENSMUSG00000042520	Ubap2l	3132.703694	3390.46253818131	2874.94484981869	-0.237947823	0.125743884	-1.892321252	0.058448191	0.842741932
ENSMUSG00000045294	Insig1	1314.900884	1414.17768373001	1215.62408426999	-0.218266235	0.115330203	-1.892533175	0.058419978	0.842741932
ENSMUSG00000025369	Smarcc2	8360.985722	8893.93727280109	7828.03417119891	-0.184172176	0.097304682	-1.892737042	0.058392848	0.842741932
ENSMUSG00000099354	1700124L16Rik	52.6486501	42.5216212242528	62.7756789757472	0.562009124	0.296858491	1.893188645	0.058332787	0.842741932
ENSMUSG00000073096	Lrrc61	226.0494095	255.205106258444	196.893712741556	-0.374240152	0.197649204	-1.893456407	0.0582972	0.842741932
ENSMUSG00000015597	Zfp318	1113.426537	1201.61319127956	1025.23988272044	-0.229011049	0.120894737	-1.894301226	0.058185038	0.842741932
ENSMUSG00000000148	Brat1	779.6245728	846.413441804023	712.835703795977	-0.24779294	0.130789409	-1.894594839	0.058146099	0.842741932
ENSMUSG00000040323	Gm15429	21.59308519	16.1698156466737	27.0163547333263	0.740529797	0.390819452	1.894813047	0.058117174	0.842741932
ENSMUSG00000071655	Ubxn1	2832.566009	2604.33332879881	3060.79868920119	0.23299405	0.122945221	1.895104578	0.058078548	0.842741932
ENSMUSG00000041731	Pgm5	76.58477633	62.799724328181	90.369828331819	0.525082956	0.276989737	1.895676578	0.058002824	0.842741932
ENSMUSG00000070601	Vmn2r84	162.2355659	180.39969659539	144.07143520461	-0.324412589	0.171082719	-1.896232371	0.057929325	0.842741932
ENSMUSG00000021807	Rtraf	1975.878284	1841.55501792539	2110.20155007461	0.196456301	0.103579158	1.896677908	0.057870461	0.842741932
ENSMUSG00000043833	2900005J15Rik	113.0022673	129.99183062794	96.0127039720604	-0.437123745	0.230427152	-1.897014917	0.057825969	0.842741932
ENSMUSG00000018565	Elp5	2817.886626	2589.46927558655	3046.30397641345	0.234403468	0.124343654	1.8851261	0.059412815	0.843519667
ENSMUSG00000095115	Itpripl2	67.87506543	56.7267601695283	79.0233706904717	0.478249915	0.253668318	1.885335615	0.059384541	0.843519667
ENSMUSG00000037868	Egr2	1944.01608	1387.38317700131	2500.64898299869	0.849936264	0.450747144	1.885616525	0.059346649	0.843519667
ENSMUSG00000048368	Omd	27.2833636	19.3078811896187	35.2588460103813	0.868795403	0.460729831	1.885693838	0.059336224	0.843519667
ENSMUSG00000029641	Rasl11a	248.542238	205.768397901152	291.316078098848	0.501563899	0.265914655	1.88618374	0.059270199	0.843519667
ENSMUSG00000108693	Gm45153	12.30241155	16.8785680377071	7.72625506229291	-1.127351302	0.598299188	-1.884260124	0.059529798	0.843917201
ENSMUSG00000004730	Adgre1	108.0027666	91.693269612175	124.312263587825	0.43908088	0.232997837	1.884484786	0.059499431	0.843917201
ENSMUSG00000001942	Siae	517.152433	554.290463696835	480.014402303165	-0.207564494	0.11017842	-1.883894273	0.059579278	0.843987862
ENSMUSG00000045691	Thtpa	113.9969713	137.920850398492	90.0730922015078	-0.61467248	0.326360916	-1.88341327	0.059644383	0.844279601
ENSMUSG00000079435	Rpl36a	3002.66532	2685.26096919357	3320.06967080642	0.306151212	0.162620683	1.882609312	0.059753334	0.844561274
ENSMUSG00000032854	Ugt8a	559.1016093	496.438573755333	621.764644844667	0.324753365	0.17249853	1.882644244	0.059748596	0.844561274
ENSMUSG00000019848	Popdc3	17.81087712	12.6054825512786	23.0162716887214	0.868602809	0.465146827	1.867373394	0.061849463	0.844608068
ENSMUSG00000058922	Gm10052	38.01849072	45.3490823722688	30.6878990677312	-0.563403478	0.301704642	-1.867400758	0.061845644	0.844608068
ENSMUSG00000034509	Mad2l1bp	342.2137386	304.640611555254	379.786865644746	0.318081733	0.170326159	1.867486094	0.061833737	0.844608068
ENSMUSG00000028691	Prdx1	4712.645454	4290.73128891342	5134.55961908658	0.259016991	0.138693062	1.867555501	0.061824054	0.844608068
ENSMUSG00000097842	9330104G04Rik	211.7850813	231.604542321987	191.965620278013	-0.270815591	0.144990233	-1.867819548	0.061787228	0.844608068
ENSMUSG00000025815	Dhtkd1	149.5478945	171.643641663568	127.452147336432	-0.429460735	0.229918243	-1.867884553	0.061778164	0.844608068
ENSMUSG00000026856	Dolpp1	789.5692177	734.902747938264	844.235687461736	0.20009247	0.107119454	1.867937725	0.061770752	0.844608068
ENSMUSG00000085795	Zfp703	1479.831453	1585.86329155877	1373.79961444123	-0.207096825	0.110858548	-1.868117781	0.061745656	0.844608068
ENSMUSG00000039308	Ndst2	498.6451031	550.128167695927	447.162038504073	-0.298970057	0.160026688	-1.868251236	0.06172706	0.844608068
ENSMUSG00000031147	Magix	21.5526524	26.7291722429279	16.3761325570721	-0.706820475	0.37825025	-1.868658316	0.061670367	0.844608068
ENSMUSG00000097275	Gm26648	29.24352418	37.6099766037928	20.8770717562072	-0.849196037	0.45443751	-1.86867505	0.061668037	0.844608068
ENSMUSG00000021928	Ebpl	544.324142	492.445284807509	596.20299919249	0.275840196	0.147586016	1.869013098	0.061620992	0.844608068
ENSMUSG00000025967	Eef1b2	4791.936857	4418.2635230609	5165.6101909391	0.225459309	0.120629496	1.86902305	0.061619608	0.844608068
ENSMUSG00000059534	Uqcr10	4401.526205	3989.93881472137	4813.11359527862	0.27060385	0.144772616	1.869164608	0.061599917	0.844608068
ENSMUSG00000053317	Sec61b	801.5496687	722.856796605718	880.242540794282	0.28419123	0.152033072	1.869272436	0.061584921	0.844608068
ENSMUSG00000053411	Cbx7	1310.290954	1395.92666620834	1224.65524179166	-0.188847486	0.101013057	-1.869535398	0.061548364	0.844608068
ENSMUSG00000051278	Zgrf1	66.49987858	80.9752584065092	52.0244987534908	-0.638290007	0.34132085	-1.870058647	0.061475674	0.844608068
ENSMUSG00000078427	Sarnp	873.4100997	794.951993599789	951.868205800211	0.259894094	0.138973752	1.870094816	0.061470652	0.844608068
ENSMUSG00000029575	Mmab	813.8575519	872.779919934196	754.935183865804	-0.209265125	0.111834351	-1.871206137	0.061316514	0.844608068
ENSMUSG00000036552	Ermard	295.9545528	320.743728771048	271.165376828952	-0.242248075	0.129424363	-1.87173472	0.061243314	0.844608068
ENSMUSG00000059146	Ntrk3	4368.522819	4680.39719203191	4056.64844596809	-0.206342684	0.110222165	-1.872061609	0.061198081	0.844608068
ENSMUSG00000018585	Atox1	1671.430163	1504.03361827002	1838.82670772998	0.289948711	0.15487938	1.872093695	0.061193642	0.844608068
ENSMUSG00000030612	Mrpl46	899.4636183	814.96321001475	983.96402658525	0.271870639	0.145208058	1.872283421	0.061167403	0.844608068
ENSMUSG00000032251	Irak1bp1	916.3982875	847.226295852105	985.570279147895	0.218211383	0.11654372	1.87235642	0.06115731	0.844608068
ENSMUSG00000046034	Otulin	577.2671489	517.306800760832	637.227497039168	0.300788364	0.160579713	1.873140508	0.061048985	0.844608068
ENSMUSG00000020409	Slu7	1345.145045	1265.05947790985	1425.23061209015	0.17199016	0.091803192	1.873466007	0.061004063	0.844608068
ENSMUSG00000035547	Capn5	2000.653811	2133.98783350815	1867.31978849185	-0.192582933	0.102780575	-1.873728899	0.060967801	0.844608068
ENSMUSG00000021598	Med10	1091.021212	1007.26924847296	1174.77317552704	0.221932854	0.118377791	1.87478456	0.060822368	0.844608068
ENSMUSG00000005951	Shpk	104.4870597	117.426067451375	91.548051948625	-0.359151616	0.191561764	-1.874860662	0.060811895	0.844608068
ENSMUSG00000108228	6430584L05Rik	286.9552934	313.788877339512	260.121709460488	-0.270607405	0.144296665	-1.875354538	0.060743965	0.844608068
ENSMUSG00000031938	4931406C07Rik	567.5702674	613.077486562478	522.063048237522	-0.231845379	0.12362504	-1.875391749	0.060738849	0.844608068
ENSMUSG00000054939	Zfp174	142.6102778	162.145508771863	123.075046828137	-0.397750775	0.212020655	-1.876000126	0.060655263	0.844608068
ENSMUSG00000085256	Dmrta2os	8.582341445	11.892169205365	5.27251368463502	-1.173449056	0.625312922	-1.876578934	0.060575827	0.844608068
ENSMUSG00000073062	Zxdb	445.2112404	488.744645860237	401.677834939763	-0.283042044	0.150825472	-1.876619648	0.060570243	0.844608068
ENSMUSG00000025316	Banp	1328.703632	1223.79850004351	1433.60876395649	0.228285326	0.121608813	1.877210381	0.060489265	0.844608068
ENSMUSG00000045730	Adrb2	63.831028	54.5378753197257	73.1241806802743	0.423090058	0.225375132	1.877270373	0.060481047	0.844608068
ENSMUSG00000023990	Tfeb	320.776655	289.586987719179	351.966322280821	0.281440614	0.149912143	1.877370362	0.060467351	0.844608068
ENSMUSG00000018171	Vmp1	3105.198026	2956.06342930317	3254.33262269683	0.138684489	0.073868045	1.877462559	0.060454724	0.844608068
ENSMUSG00000094958	NA	7.225874694	3.95569762439315	10.4960517636069	1.407842685	0.749834751	1.877537262	0.060444495	0.844608068
ENSMUSG00000021748	Pdhb	4739.846025	4437.01751092554	5042.67453907446	0.184598868	0.098287104	1.878159594	0.060359336	0.844608068
ENSMUSG00000026226	Spata3	27.64008397	20.9181353376024	34.3620326023976	0.716061124	0.381168759	1.878593425	0.06030003	0.844608068
ENSMUSG00000046668	Cxxc5	3726.14561	3510.54326442652	3941.74795557348	0.167141222	0.088936655	1.879328845	0.060199605	0.844608068
ENSMUSG00000024856	Cdk2ap2	1271.54567	1148.26612696049	1394.82521303951	0.280627302	0.1492501	1.880248666	0.060074196	0.844608068
ENSMUSG00000029925	Tbxas1	46.9228426	55.2445630915133	38.6011221084867	-0.517189702	0.275047905	-1.880362269	0.060058722	0.844608068
ENSMUSG00000033016	Nfatc1	132.6566569	116.922242996506	148.391070803494	0.343854872	0.182812407	1.880916492	0.059983279	0.844608068
ENSMUSG00000032359	Ctsh	368.1175531	335.950312929887	400.284793270113	0.252778935	0.134378123	1.881101849	0.059958066	0.844608068
ENSMUSG00000048310	Pskh1	325.1299861	367.502069719869	282.757902480131	-0.37818503	0.200951565	-1.881971057	0.059839945	0.844608068
ENSMUSG00000028631	Kcnq4	358.7671713	396.226611400915	321.307731199085	-0.302370083	0.162058387	-1.865809539	0.062068017	0.845765914
ENSMUSG00000031389	Arhgap4	193.7565137	220.652941326882	166.860086073118	-0.403140084	0.216044886	-1.866001511	0.062041154	0.845765914
ENSMUSG00000035929	H2-Q4	102.1732322	89.1310214307852	115.215442969215	0.370334558	0.198461408	1.866028072	0.062037438	0.845765914
ENSMUSG00000034173	Zbed5	172.2191833	191.952316946795	152.486049653205	-0.332070712	0.178011211	-1.865448311	0.062118591	0.845847404
ENSMUSG00000034687	Fras1	539.5865492	585.285083815324	493.888014584676	-0.244955553	0.131362455	-1.864730321	0.062219214	0.846609798
ENSMUSG00000026199	Ankzf1	618.2075906	683.614849877218	552.800331322782	-0.306425256	0.164591672	-1.86173001	0.062641156	0.84688343
ENSMUSG00000032744	Heyl	94.17772026	110.294238888006	78.0612016319939	-0.498679859	0.267838675	-1.86186651	0.062621909	0.84688343
ENSMUSG00000020701	Tmem132e	304.8691538	336.557878304301	273.180429295699	-0.301000496	0.161633379	-1.862242178	0.062568962	0.84688343
ENSMUSG00000027285	Haus2	452.3511306	488.530739051892	416.171522148108	-0.231271094	0.124188253	-1.862262237	0.062566136	0.84688343
ENSMUSG00000030170	Wnt5b	64.94609595	53.4193993601766	76.4727925398234	0.517582803	0.277909748	1.862413271	0.06254486	0.84688343
ENSMUSG00000041697	Cox6a1	18697.30151	17153.8235582582	20240.7794617418	0.238734662	0.128157131	1.862827769	0.062486502	0.84688343
ENSMUSG00000034902	Pip5k1c	18450.51561	19616.6868079467	17284.3444120533	-0.182615512	0.098024876	-1.862950705	0.062469202	0.84688343
ENSMUSG00000013089	Etv5	5259.200208	4913.57367392855	5604.82674207145	0.189897089	0.101913771	1.863311371	0.062418471	0.84688343
ENSMUSG00000044364	Tmem74b	190.0145879	212.575437017296	167.453738782704	-0.344212316	0.184673778	-1.86389383	0.062336615	0.84688343
ENSMUSG00000108993	Gm44846	13.35063442	8.05072480771096	18.650544032289	1.212027134	0.651495509	1.860376805	0.062832234	0.84705175
ENSMUSG00000029552	Tes	64.12551875	53.4392807202703	74.8117567797297	0.48536442	0.260891245	1.860408998	0.062827683	0.84705175
ENSMUSG00000024829	Mrpl21	841.8794052	773.142204533341	910.616605866659	0.236109974	0.126895166	1.860669573	0.062790853	0.84705175
ENSMUSG00000032405	Pias1	1351.245065	1438.94896714118	1263.54116285882	-0.187542763	0.100764807	-1.861193097	0.062716913	0.84705175
ENSMUSG00000085945	2310014F06Rik	18.82291393	12.6681016013452	24.9777262586548	0.97944181	0.526582715	1.859996127	0.062886074	0.847175462
ENSMUSG00000104346	Pcdhga3	47.09920324	58.478174010624	35.720232469376	-0.711156794	0.382458134	-1.85943697	0.062965226	0.847639745
ENSMUSG00000117291	Gm18271	7.826529119	11.30721363784	4.34584460016001	-1.379534967	0.742048818	-1.859089232	0.063014491	0.847701328
ENSMUSG00000102179	Gm37868	8.70296328	4.36739247657235	13.0385340834277	1.577937587	0.849083729	1.858400453	0.063112168	0.847812749
ENSMUSG00000029003	Mad2l2	337.560404	365.797581863681	309.323226136319	-0.241930373	0.130168345	-1.85859605	0.063084417	0.847812749
ENSMUSG00000015749	Anp32e	2706.656924	2838.61775950091	2574.69608849909	-0.140786443	0.076105217	-1.849892139	0.064329097	0.847946015
ENSMUSG00000029804	Herc3	4596.944247	4892.37371968184	4301.51477431817	-0.18568982	0.100364857	-1.850147814	0.064292248	0.847946015
ENSMUSG00000041702	Btbd7	598.5935541	646.089329449476	551.097778750524	-0.229425336	0.123999066	-1.85021826	0.064282098	0.847946015
ENSMUSG00000033540	Idua	379.4544482	412.320918432319	346.587977967681	-0.250546043	0.135402034	-1.850386104	0.06425792	0.847946015
ENSMUSG00000040681	Hmgn1	1577.175172	1461.8605962341	1692.4897477659	0.211341353	0.114187473	1.850827823	0.064194327	0.847946015
ENSMUSG00000000532	Acvr1b	4335.351454	4597.45905162684	4073.24385637316	-0.174658537	0.094364355	-1.850895262	0.064184623	0.847946015
ENSMUSG00000039756	Dnttip2	573.0837203	526.001357945631	620.166082654369	0.237588102	0.128331484	1.851362535	0.064117415	0.847946015
ENSMUSG00000027865	Gdap2	1031.445099	944.366285544666	1118.52391245533	0.244177657	0.131865348	1.851719659	0.06406609	0.847946015
ENSMUSG00000014074	Rnf168	871.2531539	817.154609464164	925.351698335836	0.179392726	0.096872872	1.851836565	0.064049295	0.847946015
ENSMUSG00000030493	Faap24	205.0580348	223.52582754089	186.59024205911	-0.260567998	0.140705992	-1.851861416	0.064045726	0.847946015
ENSMUSG00000087578	Ccdc142os	19.23011753	25.1151814983651	13.3450535616349	-0.912254605	0.492572181	-1.85202218	0.064022638	0.847946015
ENSMUSG00000063146	Clip2	5738.232956	5348.65890470959	6127.80700729041	0.196193658	0.105931475	1.852080874	0.06401421	0.847946015
ENSMUSG00000029229	Chic2	529.6531637	488.48712011987	570.81920728013	0.224713357	0.121310619	1.852379942	0.063971283	0.847946015
ENSMUSG00000040725	Hnrnpul1	2791.48883	2941.72006582645	2641.25759417355	-0.155434956	0.083894025	-1.852753588	0.063917685	0.847946015
ENSMUSG00000002477	Snrpd1	1068.243536	972.009329984265	1164.47774201574	0.260640997	0.140654189	1.853062452	0.063873408	0.847946015
ENSMUSG00000020883	Fbxl20	1571.087875	1674.23123031404	1467.94451968596	-0.189701351	0.102339907	-1.853640057	0.063790673	0.847946015
ENSMUSG00000022305	Lrp12	808.21944	878.915914980353	737.522965019647	-0.253037178	0.13649085	-1.853876495	0.063756831	0.847946015
ENSMUSG00000049676	Catsperg1	111.5606559	126.469578397448	96.6517334025518	-0.387922882	0.209241192	-1.853950837	0.063746194	0.847946015
ENSMUSG00000106738	Gm5	18.74460833	13.9047390621189	23.5844775978811	0.762260974	0.411138679	1.854023992	0.063735728	0.847946015
ENSMUSG00000037962	Rflna	19.00806558	23.6381797668819	14.377951393118	-0.717260815	0.386602697	-1.855291802	0.063554568	0.847946015
ENSMUSG00000027613	Eif6	2167.588281	1950.23617998548	2384.94038201452	0.290304353	0.156468974	1.855347715	0.063546589	0.847946015
ENSMUSG00000041939	Mvk	971.141954	892.430833209006	1049.85307479099	0.234375175	0.12629772	1.85573559	0.063491255	0.847946015
ENSMUSG00000037185	Krt80	184.8088424	150.386859392107	219.230825407893	0.543772154	0.29298082	1.855999151	0.063453679	0.847946015
ENSMUSG00000032291	Crabp1	17.89548068	11.0427157936065	24.7482455663935	1.164231229	0.627184033	1.856283272	0.063413192	0.847946015
ENSMUSG00000028466	Creb3	1762.65997	1632.09116404329	1893.22877595671	0.214127111	0.115321629	1.856781875	0.063342193	0.847946015
ENSMUSG00000023966	Rsph9	496.8756808	447.309791966538	546.441569633462	0.288792898	0.155504461	1.857135773	0.06329184	0.847946015
ENSMUSG00000046618	Olfml2a	130.8276524	113.929371961868	147.725932838132	0.374783375	0.201783166	1.857357	0.06326038	0.847946015
ENSMUSG00000032637	Atxn2l	5856.397614	6499.18772969857	5213.60749830143	-0.317977446	0.171940304	-1.849347933	0.064407589	0.84839107
ENSMUSG00000038135	Crygn	6.721364804	3.17985479018623	10.2628748178138	1.690402122	0.914279286	1.848890322	0.064473652	0.84867191
ENSMUSG00000059058	Tma7-ps	228.0400074	172.287436588381	283.792578211619	0.720019358	0.39268354	1.833586804	0.066715352	0.849870252
ENSMUSG00000001313	Rnd2	3344.322318	3112.83329803299	3575.81133796701	0.200042303	0.109095967	1.833636093	0.066708031	0.849870252
ENSMUSG00000045725	Prr15	48.09808896	37.5436167368848	58.6525611831152	0.64362647	0.350970786	1.833846278	0.066676816	0.849870252
ENSMUSG00000002831	Plin4	112.7637134	132.715795566368	92.8116312336322	-0.515962566	0.281303812	-1.834182627	0.066626889	0.849870252
ENSMUSG00000085501	Gm11772	31.47086898	38.5517826208559	24.3899553391441	-0.660510455	0.360087223	-1.834306835	0.06660846	0.849870252
ENSMUSG00000001053	N4bp3	795.2422931	726.816415817418	863.668170382582	0.248886117	0.135677753	1.834391504	0.0665959	0.849870252
ENSMUSG00000031783	Polr2c	2075.224889	1934.39432256243	2216.05545543757	0.196112069	0.106901963	1.834503911	0.066579228	0.849870252
ENSMUSG00000021149	Gtpbp4	1004.884643	931.540554297155	1078.22873170285	0.210972776	0.114965841	1.835090961	0.066492213	0.849870252
ENSMUSG00000033726	Emx1	870.020169	964.849276660382	775.191061339619	-0.315751655	0.172016051	-1.835594139	0.066417705	0.849870252
ENSMUSG00000117123	Gm49890	27.36589392	33.2400643199891	21.4917235200109	-0.62914199	0.342721238	-1.835725135	0.066398319	0.849870252
ENSMUSG00000053769	Lysmd1	209.2748256	188.431164997487	230.118486202513	0.28833929	0.157038618	1.836104359	0.066342224	0.849870252
ENSMUSG00000031489	Adrb3	134.5339143	153.3537236256	115.7141049744	-0.406298465	0.221276487	-1.836157424	0.066334377	0.849870252
ENSMUSG00000104168	Gm38250	19.2170404	24.5663955849529	13.8676852150471	-0.824959205	0.449219708	-1.836427008	0.066294528	0.849870252
ENSMUSG00000067212	H2-T23	330.9221378	298.040705673269	363.803569926731	0.287650316	0.15661107	1.836717645	0.066251589	0.849870252
ENSMUSG00000031657	Heatr3	871.1835829	810.956614802226	931.410550997774	0.199792491	0.108776447	1.836725656	0.066250406	0.849870252
ENSMUSG00000027997	Casp6	135.6273503	119.530024521204	151.724676078796	0.344082689	0.187326365	1.836808655	0.066238148	0.849870252
ENSMUSG00000078974	Sec61g	1176.974235	1079.45652142726	1274.49194857274	0.239617124	0.130435911	1.837048725	0.066202703	0.849870252
ENSMUSG00000063011	Msln	87.65746884	100.58150905801	74.73342862199	-0.428539487	0.233200772	-1.837641801	0.066115205	0.849870252
ENSMUSG00000021275	Tecpr2	1792.386351	1925.2548735144	1659.5178284856	-0.21428532	0.116599652	-1.837786959	0.066093804	0.849870252
ENSMUSG00000109771	Gm35315	22.85165201	28.2777193719477	17.4255846480523	-0.698458709	0.379992546	-1.838085292	0.066049838	0.849870252
ENSMUSG00000019897	Ccdc59	783.3225338	733.209659254002	833.435408345998	0.184844602	0.100521761	1.838851611	0.065937015	0.849870252
ENSMUSG00000045509	Gpr150	137.8401978	120.211162044481	155.469233555519	0.371058246	0.201706837	1.839591813	0.065828187	0.849870252
ENSMUSG00000081984	Dnajb3	22.54666069	28.5954560930947	16.4978652869053	-0.793506555	0.431341308	-1.839625698	0.065823209	0.849870252
ENSMUSG00000032105	Nherf4	24.54052896	30.3739911356864	18.7070667843136	-0.699253125	0.380098471	-1.839663085	0.065817716	0.849870252
ENSMUSG00000119765	Gm23136	9.337738763	5.55025662363901	13.125220902361	1.241715321	0.674955015	1.839700859	0.065812167	0.849870252
ENSMUSG00000031576	Kcnu1	125.4553296	111.581804840096	139.328854359904	0.320392272	0.174153683	1.839710001	0.065810825	0.849870252
ENSMUSG00000032816	Igdcc4	1401.043141	1499.28713292344	1302.79914907656	-0.202662022	0.110158464	-1.839731733	0.065807632	0.849870252
ENSMUSG00000025372	Baiap2	14343.28352	13627.640773711	15058.926266289	0.144083083	0.078314105	1.839810118	0.065796119	0.849870252
ENSMUSG00000009376	Met	119.3894814	103.91892590657	134.86003689343	0.376004473	0.204286299	1.840576066	0.065683708	0.849870252
ENSMUSG00000074264	Amy1	689.5345032	737.158157958999	641.910848441001	-0.199601241	0.108364237	-1.841947556	0.065482821	0.849870252
ENSMUSG00000022257	Laptm4b	3102.26934	2889.63634484473	3314.90233515527	0.198078422	0.107530019	1.842075585	0.065464095	0.849870252
ENSMUSG00000040363	Bcor	1234.074651	1150.94077589442	1317.20852610558	0.194670157	0.105652953	1.842543457	0.065395696	0.849870252
ENSMUSG00000028004	Npy2r	57.19974258	47.4398124288825	66.9596727311175	0.497194171	0.26981449	1.84272598	0.065369029	0.849870252
ENSMUSG00000030216	Wbp11	2638.058312	2827.16326527078	2448.95335872922	-0.207189902	0.112428896	-1.842852764	0.065350511	0.849870252
ENSMUSG00000013523	Bcas1	1365.179264	1233.17234598708	1497.18618201292	0.279879196	0.151832722	1.84333912	0.065279513	0.849870252
ENSMUSG00000105947	Gm43789	14.29935264	9.30171697105825	19.2969883089417	1.052806755	0.571091367	1.843499685	0.065256088	0.849870252
ENSMUSG00000031015	Swap70	294.8765004	266.862843819472	322.890156980528	0.274945014	0.149142944	1.843499976	0.065256045	0.849870252
ENSMUSG00000103377	Gm37180	7.577419054	11.2213197605769	3.9335183474231	-1.512350146	0.82004719	-1.844223315	0.065150602	0.849870252
ENSMUSG00000050201	Otop2	123.0552381	139.911840664571	106.198635535429	-0.397752832	0.215667764	-1.844285045	0.06514161	0.849870252
ENSMUSG00000026807	Ak8	86.42913944	71.8878424682787	100.970436411721	0.490113231	0.265740697	1.844328839	0.065135231	0.849870252
ENSMUSG00000063430	Wscd2	1357.432188	1467.551101946	1247.313274054	-0.234586884	0.127174523	-1.844605964	0.065094879	0.849870252
ENSMUSG00000028609	Magoh	576.5074129	523.063123883429	629.95170191657	0.268256159	0.145418117	1.844723103	0.065077828	0.849870252
ENSMUSG00000042293	Gm5617	276.5958799	247.855039238727	305.336720561273	0.300904511	0.163114611	1.844742844	0.065074955	0.849870252
ENSMUSG00000074825	Itpripl1	40.00627461	32.4342405613707	47.5783086586293	0.552786328	0.299624809	1.844928428	0.065047951	0.849870252
ENSMUSG00000068246	Apol9b	7.99583392	11.4616332922002	4.53003454779977	-1.339218686	0.725781836	-1.845208325	0.06500724	0.849870252
ENSMUSG00000026480	Ncf2	145.6190188	130.117634845005	161.120402754995	0.308322691	0.167076991	1.845392887	0.064980407	0.849870252
ENSMUSG00000023868	Pde10a	1138.876413	1016.04536013374	1261.70746586626	0.312412641	0.169191636	1.846501683	0.064819395	0.849870252
ENSMUSG00000113052	Gm31513	33.01362275	40.1819059618788	25.8453395381212	-0.636641842	0.34459401	-1.847512792	0.064672856	0.849870252
ENSMUSG00000023800	Tiam2	2804.116396	2644.91508819243	2963.31770380757	0.163991902	0.08948465	1.832626075	0.066858198	0.850547482
ENSMUSG00000074656	Eif2s2	1801.650619	1666.27787288174	1937.02336511826	0.217212348	0.118516755	1.832756463	0.066838796	0.850547482
ENSMUSG00000099625	Gm29325	10.4491023	14.2417571700908	6.65644742990918	-1.097302843	0.598993094	-1.831912346	0.066964481	0.851328602
ENSMUSG00000025217	Btrc	1952.873339	1843.97810987245	2061.76856812755	0.161060871	0.087982912	1.830592629	0.06716137	0.853259785
ENSMUSG00000029616	Erp29	2715.509226	2459.12885210197	2971.88959989803	0.273233193	0.149318583	1.829867302	0.067269784	0.854065102
ENSMUSG00000055762	Eef1d	2752.447526	2539.76237843918	2965.13267356082	0.223403135	0.122121196	1.82935593	0.067346305	0.854464691
ENSMUSG00000118668	Rps6ka4	1241.788917	1350.51319188929	1133.06464211071	-0.253277562	0.138696805	-1.826123979	0.067831589	0.855471796
ENSMUSG00000025323	Sp4	288.0023772	324.055892178477	251.948862221523	-0.363111725	0.198825951	-1.826279331	0.067808197	0.855471796
ENSMUSG00000056586	Zar1l	15.56441071	10.5449742470067	20.5838471729933	0.964957079	0.528354214	1.826345005	0.06779831	0.855471796
ENSMUSG00000016637	Ift27	757.4674008	698.039397937565	816.895403662435	0.2268429	0.12420328	1.826384135	0.06779242	0.855471796
ENSMUSG00000028542	Slc6a9	334.4293186	376.954111600598	291.904525599402	-0.36889233	0.201944081	-1.826705335	0.067744086	0.855471796
ENSMUSG00000028057	Rit1	1208.756414	1121.71182988845	1295.80099811155	0.208142082	0.113932523	1.826889079	0.067716449	0.855471796
ENSMUSG00000037736	Limch1	1704.553906	1829.01232728619	1580.09548471381	-0.211053056	0.115480008	-1.827615523	0.067607274	0.855471796
ENSMUSG00000030528	Blm	69.60647781	78.9704313537609	60.2425242662392	-0.390530348	0.213669905	-1.827727434	0.067590469	0.855471796
ENSMUSG00000028959	Fastk	3841.617471	4074.90937426248	3608.32556773752	-0.17543846	0.095945763	-1.828517017	0.067471994	0.855471796
ENSMUSG00000110901	Gm48393	33.24466869	41.493698014973	24.995639365027	-0.731215809	0.400566898	-1.82545241	0.067932786	0.855610288
ENSMUSG00000104277	Gm38299	35.44675193	43.3072822309625	27.5862216290375	-0.650661768	0.356388008	-1.825711732	0.067893695	0.855610288
ENSMUSG00000045205	Dpy19l4	469.8756027	523.11170772335	416.63949767665	-0.328319445	0.180626745	-1.817667951	0.069114899	0.855725459
ENSMUSG00000116822	Gm41504	6.340797397	9.38241365817875	3.29918113582125	-1.50785112	0.829521131	-1.81773684	0.069104364	0.855725459
ENSMUSG00000096718	Zfp781	32.97376991	25.94345484741	40.00408497259	0.624776713	0.343655312	1.818033044	0.069059082	0.855725459
ENSMUSG00000024781	Lipa	584.6194077	535.140413963047	634.098401436953	0.244789254	0.134629853	1.818239028	0.069027607	0.855725459
ENSMUSG00000084786	Ubl5	4030.200343	3681.09751645457	4379.30316954543	0.250565359	0.137800323	1.818322004	0.069014932	0.855725459
ENSMUSG00000030340	Scnn1a	29.53758783	36.7975550395705	22.2776206204295	-0.724014759	0.398153553	-1.818430988	0.068998286	0.855725459
ENSMUSG00000025816	Sec61a2	901.9877249	993.597128955063	810.378320844938	-0.294065425	0.161695685	-1.818634959	0.068967141	0.855725459
ENSMUSG00000087434	Rab11fip4os1	8.647794037	12.1802791535946	5.11530892040541	-1.251653924	0.688059262	-1.819107732	0.068894996	0.855725459
ENSMUSG00000020387	Jade2	2632.41337	2445.92233317248	2818.90440682752	0.204755961	0.112547536	1.819284259	0.068868074	0.855725459
ENSMUSG00000033467	Crlf2	1104.066485	1195.26407591282	1012.86889408718	-0.238881952	0.131297219	-1.819398422	0.068850667	0.855725459
ENSMUSG00000028894	Inpp5b	1045.906822	1131.31084708365	960.502796916354	-0.236133669	0.129767489	-1.819667399	0.068809671	0.855725459
ENSMUSG00000016831	Tox4	1727.856426	1625.84361331715	1829.86923868285	0.170552064	0.093694366	1.820302233	0.068712991	0.855725459
ENSMUSG00000043923	Cenatac	493.2473167	542.924904996967	443.569728403033	-0.291591753	0.160180077	-1.820399638	0.068698168	0.855725459
ENSMUSG00000039678	Tbc1d13	1424.418941	1314.21685818801	1534.62102381199	0.223679071	0.122840309	1.820893095	0.068623109	0.855725459
ENSMUSG00000005198	Polr2a	2120.994662	2341.391625542	1900.597698458	-0.300913075	0.165193987	-1.821574028	0.068519645	0.855725459
ENSMUSG00000067879	Vxn	12590.84031	11903.1447506725	13278.5358693275	0.157753303	0.086602181	1.821585803	0.068517857	0.855725459
ENSMUSG00000090553	Snrpe	755.4930914	685.123819508921	825.862363291079	0.269536621	0.147962435	1.821655755	0.068507235	0.855725459
ENSMUSG00000029632	Ndufa4	8173.113404	7508.05255407641	8838.17425392359	0.235309627	0.129144695	1.822061896	0.068445595	0.855725459
ENSMUSG00000026634	Angel2	1448.080016	1542.95172660846	1353.20830539154	-0.189308989	0.103865794	-1.822630742	0.068359336	0.855725459
ENSMUSG00000022111	Uchl3	817.9411988	744.445471985113	891.436925614888	0.259966542	0.142601841	1.823023742	0.068299795	0.855725459
ENSMUSG00000027404	Snrpb	3165.373977	2888.55708354942	3442.19087045058	0.252978092	0.138753959	1.8232135	0.068271061	0.855725459
ENSMUSG00000020140	Lgr5	35.5494056	28.3860379700741	42.7127732299259	0.589486075	0.32328176	1.823443659	0.068236223	0.855725459
ENSMUSG00000056310	Tyw1	602.5040114	562.967693905562	642.040328894438	0.189611786	0.103966224	1.823782552	0.068184953	0.855725459
ENSMUSG00000103984	Gm37447	7.376329379	10.829369440709	3.92328931729098	-1.464813608	0.803029544	-1.824109235	0.06813556	0.855725459
ENSMUSG00000036249	Rbm43	514.5810891	471.233100254337	557.929077945663	0.243640863	0.133522756	1.824714157	0.068044176	0.855725459
ENSMUSG00000042650	Alkbh5	1602.996121	1506.1846731522	1699.8075688478	0.174472762	0.095607336	1.824888858	0.068017803	0.855725459
ENSMUSG00000104868	Gm9954	205.9776933	229.457032149215	182.498354450785	-0.330340566	0.18184796	-1.816575597	0.069282123	0.857236338
ENSMUSG00000025602	Zfp202	108.6333467	121.401734751282	95.8649586487179	-0.340713566	0.187620128	-1.815975559	0.069374121	0.857256244
ENSMUSG00000021192	Golga5	567.3132002	609.439782841061	525.186617558939	-0.214653524	0.118201476	-1.815996976	0.069370836	0.857256244
ENSMUSG00000046922	Gpr6	20.93871649	25.9813546083668	15.8960783716332	-0.708805761	0.390763015	-1.813901863	0.069692836	0.857285157
ENSMUSG00000073433	Arhgdig	5432.383777	4995.36645466714	5869.40109933286	0.232622785	0.128234203	1.81404633	0.069670593	0.857285157
ENSMUSG00000030707	Coro1a	6286.375381	5836.78939442884	6735.96136757116	0.206708851	0.113939762	1.814194156	0.06964784	0.857285157
ENSMUSG00000021365	Nedd9	236.4580911	206.287983932199	266.628198267801	0.370169578	0.204014993	1.814423406	0.069612565	0.857285157
ENSMUSG00000048502	Duxbl1	17.57507991	23.5530905351365	11.5970692848635	-1.022156111	0.563223509	-1.814832115	0.069549714	0.857285157
ENSMUSG00000027650	Tti1	542.815184	595.681834757964	489.948533242036	-0.281911756	0.155309557	-1.815160391	0.069499265	0.857285157
ENSMUSG00000052551	Adarb2	435.6986655	470.811937907497	400.585393092503	-0.233041086	0.128351648	-1.815645459	0.069424775	0.857285157
ENSMUSG00000040705	A930016O22Rik	32.04626134	38.8618371419278	25.2306855380722	-0.623174698	0.361242968	-1.725084645	0.084512219	0.858611557
ENSMUSG00000000976	Heatr6	510.1432079	553.87581791319	466.41059788681	-0.247961982	0.143724524	-1.725258674	0.084480866	0.858611557
ENSMUSG00000039450	Dcxr	238.6467643	207.954951974134	269.338576625866	0.373149838	0.216270056	1.725388363	0.084457507	0.858611557
ENSMUSG00000049690	Nckap5	65.28149876	77.0657682255282	53.4972292944718	-0.526625999	0.305218962	-1.725403939	0.084454702	0.858611557
ENSMUSG00000024608	Rps14	9506.97791	8726.33615777081	10287.6196622292	0.237461256	0.137621554	1.725465586	0.084443601	0.858611557
ENSMUSG00000043668	Tox3	247.874392	270.760413259399	224.988370740601	-0.267166391	0.154812644	-1.725740123	0.084394176	0.858611557
ENSMUSG00000016833	Mrps18c	415.9929934	379.478981597765	452.507005202235	0.253920146	0.147125066	1.725879581	0.084369079	0.858611557
ENSMUSG00000004667	Polr2e	2656.049866	2412.76188114109	2899.33785085891	0.265037915	0.153552073	1.726045826	0.084339169	0.858611557
ENSMUSG00000044156	Hepacam2	10.13499113	13.3938283659985	6.87615389400145	-0.961894647	0.557143653	-1.726475104	0.084261974	0.858611557
ENSMUSG00000036948	Trappc14	3166.886214	3407.51876322752	2926.25366477248	-0.219666765	0.127225994	-1.726587133	0.084241838	0.858611557
ENSMUSG00000103101	Gm37048	7.976581111	4.27840436965357	11.6747578523464	1.448247878	0.838639237	1.726902121	0.084185243	0.858611557
ENSMUSG00000113495	Gm19792	24.8077209	29.9954833408596	19.6199584591404	-0.612423292	0.354601305	-1.727075686	0.084154072	0.858611557
ENSMUSG00000052962	Mrpl35	932.1779851	861.981167646068	1002.37480255393	0.217693799	0.126045605	1.727103442	0.084149088	0.858611557
ENSMUSG00000024937	Ehbp1l1	1855.974228	1721.69191660486	1990.25653939514	0.209127396	0.12108142	1.727163388	0.084138324	0.858611557
ENSMUSG00000021731	Mrps30	767.5640082	704.478538371123	830.649478028877	0.237684053	0.137610061	1.727228738	0.084126592	0.858611557
ENSMUSG00000038010	Ccdc138	103.9915948	92.2872487530407	115.695940846959	0.326135018	0.18881944	1.727232208	0.084125969	0.858611557
ENSMUSG00000105006	Gm9484	7.585083484	10.55492326662	4.61524370138002	-1.193437356	0.690933336	-1.727282928	0.084116864	0.858611557
ENSMUSG00000111246	4930517E14Rik	23.13980164	28.136211033232	18.143392246768	-0.632983841	0.366379192	-1.727674097	0.08404667	0.858611557
ENSMUSG00000037204	Atg101	1473.222249	1346.81523989465	1599.62925810535	0.248185623	0.143627007	1.727987157	0.083990527	0.858611557
ENSMUSG00000037995	Igsf9	268.8790304	299.982717219866	237.775343580134	-0.335280265	0.19402707	-1.72800767	0.083986849	0.858611557
ENSMUSG00000087523	Gm12319	32.05151456	38.8232283836975	25.2798007363025	-0.618935	0.358137835	-1.728203334	0.083951776	0.858611557
ENSMUSG00000089762	Ier5l	2400.59901	2157.9216877018	2643.2763322982	0.292684745	0.169349726	1.728285908	0.083936978	0.858611557
ENSMUSG00000033099	Nol12	1188.928661	1089.92131292741	1287.93600907258	0.240836932	0.139337073	1.728448337	0.083907876	0.858611557
ENSMUSG00000057069	Ero1b	790.7254905	740.182864506068	841.268116493932	0.184683931	0.106844765	1.728525787	0.083894002	0.858611557
ENSMUSG00000035239	Neu3	56.05692718	64.2324099609302	47.8814443990698	-0.423834753	0.24517484	-1.72870411	0.083862065	0.858611557
ENSMUSG00000032112	Trappc4	1251.498612	1149.80140368889	1353.19582031111	0.234985929	0.13590999	1.728982017	0.083812314	0.858611557
ENSMUSG00000063600	Egfem1	176.9067487	158.965863900257	194.847633499743	0.293629413	0.169808954	1.729175093	0.083777763	0.858611557
ENSMUSG00000010175	Prox1	124.6682812	139.003128913481	110.333433486519	-0.333247332	0.192710253	-1.729266225	0.083761459	0.858611557
ENSMUSG00000047613	A430005L14Rik	730.3674732	668.906849992695	791.828096407305	0.24338194	0.140675937	1.730089348	0.083614313	0.858611557
ENSMUSG00000041035	Dpcd	1995.70984	1815.93735856935	2175.48232143065	0.260620856	0.150541199	1.731226118	0.083411443	0.858611557
ENSMUSG00000038827	Abitram	734.6785313	783.015364086115	686.341698513885	-0.190113608	0.109812172	-1.731261704	0.083405098	0.858611557
ENSMUSG00000043789	Vwce	16.76450825	22.0866961895087	11.4423203104913	-0.948797995	0.547996171	-1.731395299	0.083381285	0.858611557
ENSMUSG00000025144	Cenpx	500.2338981	457.509321423675	542.958474776325	0.247040728	0.142675601	1.731485458	0.083365216	0.858611557
ENSMUSG00000020941	Map3k14	215.3994684	189.29842241893	241.50051438107	0.351363874	0.202881704	1.731865749	0.083297468	0.858611557
ENSMUSG00000022204	Ngdn	793.9564222	716.619905125227	871.292939274773	0.281949735	0.162783868	1.732049607	0.08326473	0.858611557
ENSMUSG00000024613	Tcof1	933.4976563	1003.91023228089	863.085080319107	-0.218055584	0.125871414	-1.732367797	0.083208098	0.858611557
ENSMUSG00000037922	Bank1	41.71320077	50.3623897657411	33.0640117742589	-0.60708496	0.350334255	-1.732873535	0.083118149	0.858611557
ENSMUSG00000040734	Ppp1r13l	216.5091664	237.52707311175	195.49125968825	-0.280987853	0.162143508	-1.732957771	0.083103175	0.858611557
ENSMUSG00000031119	Gpc4	253.4716948	277.240398131726	229.702991468274	-0.27136785	0.156577931	-1.733116852	0.083074902	0.858611557
ENSMUSG00000025508	Rplp2	5811.806385	5231.76075967386	6391.85201032614	0.288937436	0.166709009	1.733184292	0.083062918	0.858611557
ENSMUSG00000068284	Usf3	1145.190692	1229.13114028787	1061.25024371212	-0.211873965	0.122240885	-1.733249604	0.083051314	0.858611557
ENSMUSG00000071662	Polr2g	2377.555432	2169.25153785534	2585.85932614466	0.253446441	0.146190292	1.733674911	0.08297578	0.858611557
ENSMUSG00000049556	Lingo1	19436.43508	20577.4419809229	18295.4281790771	-0.169580469	0.097807514	-1.733818415	0.082950307	0.858611557
ENSMUSG00000053550	Shisa7	5942.712392	6391.82408942013	5493.60069457988	-0.218475653	0.126002223	-1.73390316	0.082935267	0.858611557
ENSMUSG00000018286	Psmb6	3577.33034	3288.45760256086	3866.20307743914	0.233506349	0.134670206	1.733912474	0.082933614	0.858611557
ENSMUSG00000024927	Rela	997.7054277	931.853501475238	1063.55735392476	0.190722766	0.109965378	1.734389216	0.082849047	0.858611557
ENSMUSG00000044022	Pcdhb21	34.13530139	26.1403201026585	42.1302826773415	0.688580788	0.397015139	1.734394285	0.082848148	0.858611557
ENSMUSG00000025155	Dus1l	1388.51852	1294.28845491536	1482.74858508464	0.196114812	0.113072925	1.734410004	0.082845361	0.858611557
ENSMUSG00000103497	Gm37407	8.030740058	11.1857918850213	4.8756882309787	-1.197989611	0.690712785	-1.734425127	0.08284268	0.858611557
ENSMUSG00000028676	Srsf10	1909.951501	1773.31193263324	2046.59106936676	0.206776531	0.119174987	1.735066536	0.082729021	0.858611557
ENSMUSG00000032518	Rpsa	20404.37013	18548.9018729138	22259.8383870862	0.263109339	0.151631208	1.735192529	0.082706709	0.858611557
ENSMUSG00000031796	Cfap20	1728.065596	1622.36203813875	1833.76915386125	0.176716235	0.101833698	1.735341441	0.082680346	0.858611557
ENSMUSG00000074406	Zfp628	534.0292073	591.804431837445	476.253982762555	-0.313389343	0.180574764	-1.735510188	0.082650478	0.858611557
ENSMUSG00000072082	Ccnf	379.6230968	348.751427275407	410.494766324593	0.235164707	0.135476088	1.735839221	0.082592267	0.858611557
ENSMUSG00000090330	9130221H12Rik	73.82843602	86.1659984106375	61.4908736293625	-0.486746382	0.280256361	-1.736789776	0.082424284	0.858611557
ENSMUSG00000097587	4930578M01Rik	61.14082967	71.0105386352036	51.2711207047964	-0.469886717	0.270528662	-1.73692027	0.082401245	0.858611557
ENSMUSG00000047844	Bex4	376.4012456	340.928138316198	411.874352883802	0.272736617	0.157022622	1.736925632	0.082400298	0.858611557
ENSMUSG00000045969	Ing1	1203.487167	1139.51602106138	1267.45831293862	0.153517089	0.088373303	1.737143272	0.082361885	0.858611557
ENSMUSG00000031458	Coprs	945.8143585	855.068987065651	1036.55972993435	0.277690525	0.159853457	1.73715683	0.082359493	0.858611557
ENSMUSG00000042901	Aida	1628.478501	1538.19342604969	1718.76357595031	0.160134177	0.092174929	1.737285599	0.082336772	0.858611557
ENSMUSG00000075012	Fjx1	2829.766753	2995.2877676906	2664.2457383094	-0.168967458	0.097226363	-1.737876972	0.082232494	0.858611557
ENSMUSG00000036862	Dchs1	331.4162901	360.494246242416	302.338333957584	-0.253812321	0.146038833	-1.737978287	0.08221464	0.858611557
ENSMUSG00000101126	Gm10538	10.16348985	14.0986494483166	6.22833025168336	-1.17863962	0.678037724	-1.738309801	0.08215624	0.858611557
ENSMUSG00000056215	Lrguk	109.1230656	122.269445667163	95.9766855328366	-0.349308032	0.200905149	-1.738671377	0.082092584	0.858611557
ENSMUSG00000052748	Swt1	221.6259018	198.910212232085	244.341591367915	0.29678211	0.170686172	1.738758955	0.082077171	0.858611557
ENSMUSG00000024524	Gnal	3207.138869	3367.80429942915	3046.47343857085	-0.144668145	0.083164699	-1.739537891	0.081940193	0.858611557
ENSMUSG00000052759	Gpr25	6.744520739	9.93041957909561	3.55862189890439	-1.48053602	0.85077414	-1.74022217	0.081820014	0.858611557
ENSMUSG00000039621	Prex1	4765.372102	5080.05291472166	4450.69128927834	-0.190814089	0.109631505	-1.740504148	0.081770532	0.858611557
ENSMUSG00002076288	Snora34	23.04184185	17.8532228681237	28.2304608318763	0.661068146	0.379758576	1.740758968	0.081725837	0.858611557
ENSMUSG00000111394	Gm49759	155.4090043	183.756305747577	127.061702852423	-0.532264499	0.305744459	-1.740880279	0.081704566	0.858611557
ENSMUSG00000070923	Klhl9	2063.269275	1941.38073790266	2185.15781209734	0.170654392	0.0980239	1.740946769	0.08169291	0.858611557
ENSMUSG00000003429	Rps11	3036.48244	2778.68048775905	3294.28439224095	0.245565154	0.141039893	1.741104228	0.08166531	0.858611557
ENSMUSG00000030775	Trat1	24.7449657	30.8167427394317	18.6731886605683	-0.722746075	0.415044998	-1.741367992	0.081619095	0.858611557
ENSMUSG00000091512	Lamtor3	1482.811263	1388.51523021735	1577.10729578265	0.183737813	0.105499111	1.741605313	0.081577531	0.858611557
ENSMUSG00000085007	Smim43	1610.02168	1521.46194583927	1698.58141416073	0.158872119	0.091212441	1.741781232	0.081546732	0.858611557
ENSMUSG00000109198	D7Bwg0826e	35.95091378	42.2190514038431	29.6827761561569	-0.508268134	0.291803388	-1.741817113	0.081540451	0.858611557
ENSMUSG00000022354	Ndufb9	2519.760533	2278.30898887865	2761.21207712135	0.277338278	0.159174159	1.74235743	0.08144592	0.858611557
ENSMUSG00000114515	Aldoa	22.76393247	28.3406630858673	17.1872018541327	-0.721538826	0.41411291	-1.742372209	0.081443335	0.858611557
ENSMUSG00000050397	Foxl2	30.53416025	37.9017396879152	23.1665808120848	-0.710218939	0.407582295	-1.742516658	0.081418079	0.858611557
ENSMUSG00000029790	Cep41	220.3099828	240.109584860577	200.510380739423	-0.260016066	0.149187588	-1.742880016	0.081354575	0.858611557
ENSMUSG00000037977	6430571L13Rik	148.2484992	164.340364977672	132.156633422328	-0.314438035	0.180384256	-1.743156762	0.081306236	0.858611557
ENSMUSG00000027133	Nop10	1302.886024	1184.73245168989	1421.03959631011	0.262385463	0.150503403	1.74338558	0.081266286	0.858611557
ENSMUSG00000033792	Atp7a	26.81731769	19.3742633623718	34.2603720176282	0.822399359	0.471624329	1.743759404	0.081201052	0.858611557
ENSMUSG00000085334	Gm12940	558.7912158	612.121335517965	505.461096082035	-0.276217598	0.158397685	-1.743823456	0.081189879	0.858611557
ENSMUSG00000060591	Ifitm2	156.0447357	136.106607224748	175.982864175252	0.370697854	0.212524583	1.744258703	0.081113989	0.858611557
ENSMUSG00000050621	Rps27rt	75.17766542	63.1497083026206	87.2056225373794	0.465645085	0.266944774	1.744349878	0.081098099	0.858611557
ENSMUSG00000097585	E230029C05Rik	124.9497908	139.52024526397	110.37933633603	-0.338004365	0.193738652	-1.744640845	0.081047406	0.858611557
ENSMUSG00000034789	Rab24	1024.914476	932.701313687394	1117.12763831261	0.260306977	0.149184117	1.744870583	0.081007399	0.858611557
ENSMUSG00000063229	Ldha	14716.49352	13774.6140913339	15658.3729486661	0.18492241	0.10597419	1.744975925	0.08098906	0.858611557
ENSMUSG00000038335	Tsr1	556.962106	605.951589921083	507.972622078917	-0.254451797	0.145748771	-1.745824651	0.080841426	0.858611557
ENSMUSG00000000339	Rtca	1840.742432	1713.54179069431	1967.94307330569	0.199707111	0.114383446	1.745944178	0.080820652	0.858611557
ENSMUSG00000028683	Eif2b3	457.0365528	413.933862235939	500.139243364061	0.272929536	0.156272615	1.746496252	0.080724758	0.858611557
ENSMUSG00000109930	Gm34730	9.91596102	13.7469837062593	6.08493833374075	-1.175800557	0.673140031	-1.746739909	0.080682464	0.858611557
ENSMUSG00000030324	Rho	20.65747182	14.2189473071919	27.0959963328081	0.930265037	0.532554927	1.746796416	0.080672659	0.858611557
ENSMUSG00000038683	Pak1ip1	1467.930192	1368.20784790199	1567.65253609801	0.196318417	0.112381749	1.746888781	0.080656632	0.858611557
ENSMUSG00000044229	Nxpe4	188.2440057	214.312373110514	162.175638289486	-0.402158028	0.230205984	-1.746948626	0.08064625	0.858611557
ENSMUSG00000020154	Ptprb	593.0953827	647.653472555137	538.537292844863	-0.266175852	0.1523285	-1.74738051	0.080571356	0.858611557
ENSMUSG00000108460	Gm39041	11.05514549	15.4134266328772	6.69686434712281	-1.20262998	0.688169763	-1.74757748	0.080537218	0.858611557
ENSMUSG00000050538	B230217C12Rik	949.8643045	1013.54997671412	886.17863228588	-0.193747782	0.110833998	-1.748089799	0.080448479	0.858611557
ENSMUSG00000100455	Gm29170	235.4462309	254.018760954027	216.873700845973	-0.228079938	0.130434896	-1.748611343	0.080358224	0.858611557
ENSMUSG00000064090	Vrk2	53.403783	43.5097403662071	63.2978256337929	0.540817534	0.309268912	1.748696723	0.080343457	0.858611557
ENSMUSG00000026227	2810459M11Rik	349.5095392	317.574130760788	381.444947639212	0.264381457	0.151183382	1.748746806	0.080334795	0.858611557
ENSMUSG00000009633	G0s2	164.3849482	148.619446232545	180.150450167455	0.277579358	0.158703789	1.749040521	0.080284015	0.858611557
ENSMUSG00000071847	Apcdd1	1214.81791	1290.2016404997	1139.4341795003	-0.179278968	0.102499405	-1.749073249	0.080278359	0.858611557
ENSMUSG00000053985	Zfp14	198.8724638	182.012141626902	215.732785973098	0.245210754	0.140163294	1.749464828	0.080210703	0.858611557
ENSMUSG00000038388	Pals2	920.8519134	856.916482982954	984.787343817046	0.200657618	0.114689913	1.749566405	0.080193161	0.858611557
ENSMUSG00000049436	Upk1b	28.35892651	22.5482234795137	34.1696295404863	0.599700835	0.342750463	1.749671841	0.080174955	0.858611557
ENSMUSG00000028772	Zcchc17	3124.790993	2891.1068036938	3358.4751823062	0.216184462	0.12353939	1.749923347	0.080131541	0.858611557
ENSMUSG00000090841	Myl6	10009.1058	9078.54045211833	10939.6711478817	0.26903709	0.153721152	1.750163116	0.080090171	0.858611557
ENSMUSG00000027386	Fbln7	63.21769228	52.4520619888656	73.9833225711344	0.496200604	0.283432301	1.75068474	0.080000229	0.858611557
ENSMUSG00000104063	Pcdhgb7	50.89943978	61.6547268625229	40.1441526974771	-0.619021642	0.353469553	-1.75127288	0.079898917	0.858611557
ENSMUSG00000021772	Nkiras1	3043.964714	2831.60861203914	3256.32081596086	0.201620974	0.115108865	1.751567729	0.079848166	0.858611557
ENSMUSG00000097649	Gm10561	131.3813699	116.770437355612	145.992302444388	0.322217229	0.183957908	1.751581291	0.079845832	0.858611557
ENSMUSG00000044018	Mrpl50	876.2223504	812.535792029858	939.908908770142	0.21008958	0.119938287	1.751647336	0.079834468	0.858611557
ENSMUSG00000014856	Tmem208	1022.616744	942.302984949211	1102.93050305079	0.227078969	0.129632871	1.751708248	0.079823988	0.858611557
ENSMUSG00000033066	Gas7	14995.0548	16002.0725644724	13988.0370355276	-0.194065252	0.110762164	-1.752089753	0.079758376	0.858611557
ENSMUSG00000031790	Mmp15	713.111078	783.581485481303	642.640670518697	-0.286071023	0.163271792	-1.752115417	0.079753964	0.858611557
ENSMUSG00000038717	Atp5mg	2176.896077	1992.71669558413	2361.07545841587	0.244707533	0.139641201	1.752402093	0.079704692	0.858611557
ENSMUSG00000026260	Ndufa10	5150.545548	4826.17837964528	5474.91271635472	0.181954725	0.103830476	1.752421176	0.079701413	0.858611557
ENSMUSG00000028756	Pink1	12238.47858	11506.0792960091	12970.8778639909	0.172879806	0.098635958	1.752705699	0.079652537	0.858611557
ENSMUSG00000020186	Csrp2	216.4229494	191.865580883775	240.980317916225	0.328819392	0.187605953	1.752712998	0.079651283	0.858611557
ENSMUSG00000086567	Gm2830	124.7233966	109.136661815912	140.310131384088	0.362483364	0.206791371	1.752894051	0.079620195	0.858611557
ENSMUSG00000031644	Nek1	935.6825147	1014.75446077815	856.610568621851	-0.2444193	0.139437403	-1.752896243	0.079619819	0.858611557
ENSMUSG00000060961	Slc4a4	1866.884559	2006.1092695749	1727.6598484251	-0.21558099	0.122983384	-1.752927783	0.079614404	0.858611557
ENSMUSG00000025656	Arhgef9	7702.031542	8241.33559900195	7162.72748499805	-0.202369107	0.115425225	-1.753248544	0.079559354	0.858611557
ENSMUSG00000010554	Mettl16	850.6597071	796.474245367736	904.845168832264	0.184043237	0.104966942	1.753344746	0.079542849	0.858611557
ENSMUSG00000028439	Fam219a	4175.527086	4479.89326835178	3871.16090364822	-0.210698087	0.12016909	-1.753346783	0.0795425	0.858611557
ENSMUSG00000105802	Gm43012	17.00044606	11.6945893938104	22.3063027261896	0.931610198	0.531291217	1.753483152	0.079519109	0.858611557
ENSMUSG00000038244	Mical2	16031.71361	17314.7728250072	14748.6543949928	-0.231420124	0.131964999	-1.753647754	0.079490883	0.858611557
ENSMUSG00000074748	Atxn7l3b	4776.732483	5001.28645598661	4552.17851001338	-0.135742107	0.077403064	-1.753704563	0.079481143	0.858611557
ENSMUSG00000075553	Gm5464	8.627707282	12.2549688894209	5.00044567457907	-1.293238233	0.73739679	-1.753788802	0.079466703	0.858611557
ENSMUSG00000039488	Cntn5	52.41792679	63.6577357546151	41.1781178253849	-0.628457954	0.358159483	-1.754687464	0.079312782	0.858611557
ENSMUSG00000104761	Gm43511	6.650442884	9.31869364044038	3.98219212755962	-1.226564894	0.699012346	-1.754711345	0.079308694	0.858611557
ENSMUSG00000027207	Galk2	604.2820011	560.951787266038	647.612214933961	0.207253418	0.118101429	1.754876472	0.079280439	0.858611557
ENSMUSG00000034601	2700049A03Rik	198.3712928	215.39326231267	181.34932328733	-0.24820176	0.141345973	-1.755987489	0.079090545	0.858611557
ENSMUSG00000057751	Megf6	75.17698781	88.5388412011582	61.8151344188418	-0.51835039	0.295164527	-1.756140533	0.079064416	0.858611557
ENSMUSG00000036304	Zdhhc23	1155.697535	1090.33644107021	1221.05862892979	0.163359102	0.093009531	1.75636949	0.079025339	0.858611557
ENSMUSG00000000827	Tpd52l2	1944.601229	1829.21977086647	2059.98268713353	0.171403795	0.097585068	1.756455139	0.079010725	0.858611557
ENSMUSG00000024069	Slc30a6	368.6436404	396.221195292416	341.066085507584	-0.216254752	0.123101585	-1.756717855	0.078965913	0.858611557
ENSMUSG00000035486	Plk5	631.9037552	588.572055137347	675.235455262653	0.198171613	0.112795903	1.756904347	0.078934115	0.858611557
ENSMUSG00000022370	Mrpl13	1218.260044	1118.56673934667	1317.95334865333	0.236647967	0.134662878	1.757336323	0.0788605	0.858611557
ENSMUSG00000029311	Hsd17b11	1087.486232	1022.39821637679	1152.57424762321	0.172902466	0.098381022	1.75747783	0.078836397	0.858611557
ENSMUSG00000030611	Mrps11	821.6412326	743.81464339725	899.46782180275	0.27412852	0.155930592	1.75801628	0.078744739	0.858611557
ENSMUSG00000048439	Nupl2	322.4960439	349.088100490965	295.903987309035	-0.238462043	0.135562757	-1.759052763	0.078568547	0.858611557
ENSMUSG00000042121	Ssh1	760.3915267	808.550915409452	712.232137990548	-0.182991089	0.104011982	-1.759327013	0.078521981	0.858611557
ENSMUSG00000029672	Fam3c	2044.087985	1937.18055209868	2150.99541790132	0.151046027	0.085824598	1.759938652	0.078418209	0.858611557
ENSMUSG00000038005	Hpf1	1470.452897	1375.59072737781	1565.31506662219	0.186401776	0.105913615	1.759941587	0.078417711	0.858611557
ENSMUSG00000059436	Max	2110.436096	2002.68558651126	2218.18660548874	0.147444796	0.083761403	1.760295214	0.078357765	0.858611557
ENSMUSG00000078794	Dact3	11582.80926	12273.7422886185	10891.8762313815	-0.172322703	0.097867254	-1.760779984	0.078275649	0.858611557
ENSMUSG00000103696	Gm37531	6.63004247	3.25165922226921	10.0084257177308	1.621967088	0.921022473	1.761050501	0.078229856	0.858611557
ENSMUSG00000027938	Creb3l4	11.38407502	14.7361431742073	8.03200686579274	-0.875526576	0.497144056	-1.761112429	0.078219376	0.858611557
ENSMUSG00000008475	Arpc5	3238.784075	3011.34031165891	3466.22783834109	0.202960731	0.11519634	1.761867883	0.078091622	0.858611557
ENSMUSG00000026883	Dab2ip	4847.834334	5159.81078827862	4535.85787972138	-0.185942725	0.105526931	-1.762040489	0.078062457	0.858611557
ENSMUSG00000105514	Gm42913	8.488840914	11.6499233268726	5.32775850112735	-1.128719866	0.640524533	-1.762180539	0.078038799	0.858611557
ENSMUSG00000002395	Use1	2067.104135	1879.59547787888	2254.61279212112	0.262457484	0.148921798	1.762384601	0.078004339	0.858611557
ENSMUSG00000019659	Ccdc12	878.1985241	788.71022169266	967.68682650734	0.295044882	0.167378994	1.762735428	0.077945123	0.858611557
ENSMUSG00000097680	Gm26642	46.58758963	54.7058958054528	38.4692834545472	-0.507989367	0.288161501	-1.762863412	0.077923529	0.858611557
ENSMUSG00000021037	Ahsa1	3858.489836	3572.91611757579	4144.06355442421	0.213944085	0.121355637	1.762951357	0.077908694	0.858611557
ENSMUSG00000026112	Coa5	2418.041903	2549.70574854129	2286.37805745871	-0.157266785	0.089178403	-1.763507535	0.077814928	0.858611557
ENSMUSG00000026584	Scyl3	534.550943	576.934416750534	492.167469249466	-0.229258026	0.129997078	-1.763562916	0.077805596	0.858611557
ENSMUSG00000042589	Cux2	3879.952194	4077.29408570416	3682.61030229584	-0.146883281	0.083278925	-1.763750922	0.077773924	0.858611557
ENSMUSG00000086655	C330018A13Rik	24.64016184	18.4369843768042	30.8433393031958	0.742356267	0.420863098	1.763890136	0.077750478	0.858611557
ENSMUSG00000025986	Slc39a10	5982.361573	6378.39427139134	5586.32887460866	-0.191292769	0.108435304	-1.764118894	0.077711964	0.858611557
ENSMUSG00000025283	Sat1	1474.960226	1378.28729563068	1571.63315636932	0.189387869	0.10733964	1.764379573	0.077668095	0.858611557
ENSMUSG00000019590	Cyb561	2867.765077	2686.82659822096	3048.70355577904	0.182292659	0.1033176	1.764391157	0.077666146	0.858611557
ENSMUSG00000085601	Meiosin	8.168591891	11.4982104216682	4.83897336033184	-1.248636436	0.707684937	-1.764395949	0.07766534	0.858611557
ENSMUSG00000034463	Scara3	646.3553954	689.872638695556	602.838152104444	-0.194559318	0.110269482	-1.764398579	0.077664897	0.858611557
ENSMUSG00000072964	Bhlhb9	1689.56787	1569.61771004228	1809.51802995772	0.205192258	0.116294508	1.764419166	0.077661434	0.858611557
ENSMUSG00000024422	Dhx16	1083.489463	1013.7431890167	1153.2357369833	0.185995228	0.105413867	1.764428467	0.077659869	0.858611557
ENSMUSG00000063626	Unc5d	451.2683533	486.011209526273	416.525497073727	-0.222584778	0.126142574	-1.764549198	0.07763956	0.858611557
ENSMUSG00000017210	Med24	5198.839631	5514.40579269243	4883.27346930757	-0.175356863	0.099365011	-1.764774743	0.077601631	0.858611557
ENSMUSG00000026895	Ndufa8	3868.2235	3558.46049073561	4177.98650926439	0.231554616	0.131195448	1.764959222	0.077570619	0.858611557
ENSMUSG00000041801	Phlda3	1108.136732	1016.94291622869	1199.33054777131	0.237990636	0.134828432	1.765136872	0.077540765	0.858611557
ENSMUSG00000025496	Drd4	21.7075665	27.5587799304832	15.8563530695168	-0.797451027	0.451769401	-1.765172731	0.07753474	0.858611557
ENSMUSG00000000088	Cox5a	3289.952768	3029.34043407814	3550.56510192186	0.229044944	0.129754215	1.765221613	0.077526528	0.858611557
ENSMUSG00000039384	Dusp10	225.4278637	205.66280932143	245.19291807857	0.25363638	0.143654688	1.765597648	0.077463375	0.858611557
ENSMUSG00000036206	Sh3bp4	600.5200802	560.624393884124	640.415766515876	0.191974306	0.108693705	1.766195256	0.077363097	0.858611557
ENSMUSG00000038467	Chmp4b	6318.556064	5899.45190570198	6737.66022229802	0.19166675	0.108505404	1.766425847	0.077324432	0.858611557
ENSMUSG00000026094	Stk17b	174.5450739	152.344784362822	196.745363437178	0.368989528	0.208842246	1.76683375	0.077256075	0.858611557
ENSMUSG00000090086	AI480526	678.0668897	797.588143076987	558.545636323013	-0.513968801	0.290841784	-1.767176624	0.077198653	0.858611557
ENSMUSG00000026889	Rbm18	1547.039839	1450.79354034361	1643.28613765639	0.179741485	0.10167389	1.767823421	0.077090428	0.858611557
ENSMUSG00000019232	Etnppl	321.9712567	346.774539615604	297.167973784396	-0.222719336	0.125982663	-1.767857023	0.077084809	0.858611557
ENSMUSG00000033735	Spr	1535.6314	1392.32898445799	1678.93381554201	0.270045223	0.152724739	1.768182579	0.077030386	0.858611557
ENSMUSG00000117115	Gm9586	50.39951729	40.3737144168126	60.4253201631874	0.58173689	0.328909665	1.768682867	0.076946813	0.858611557
ENSMUSG00000035898	Uba6	461.2185292	417.106155464169	505.330902935831	0.276813806	0.156470342	1.769113573	0.076874923	0.858611557
ENSMUSG00000028478	Clta	9717.84409	9016.49243236623	10419.1957476338	0.208605706	0.117907679	1.769229178	0.076855637	0.858611557
ENSMUSG00000057615	Ldoc1	30.32767757	23.5084462290032	37.1469089109968	0.660062977	0.372985622	1.769674055	0.076781454	0.858611557
ENSMUSG00000001105	Ift20	2175.074233	2061.11298537685	2289.03548062315	0.151316233	0.08548997	1.769988137	0.076729117	0.858611557
ENSMUSG00000015850	Adamtsl4	150.4168809	128.790145458624	172.043616341376	0.417752154	0.235956623	1.77046166	0.076650266	0.858611557
ENSMUSG00000025366	Esyt1	374.8094617	342.282756119972	407.336167280028	0.251031304	0.141780619	1.770561494	0.07663365	0.858611557
ENSMUSG00000054855	Rnd1	1174.511615	1091.50286900713	1257.52036099287	0.204265837	0.115343049	1.770941898	0.076570364	0.858611557
ENSMUSG00000023809	Rps6ka2	1854.938652	1984.93564459885	1724.94165940115	-0.202544665	0.114362057	-1.77108274	0.076546944	0.858611557
ENSMUSG00000052369	Tmem106c	1017.39721	956.068738679865	1078.72568132014	0.174141783	0.098317684	1.771215267	0.076524911	0.858611557
ENSMUSG00000021501	Caml	1154.363819	1070.80106475272	1237.92657324728	0.209235266	0.118106901	1.771575273	0.076465087	0.858611557
ENSMUSG00000045411	2410002F23Rik	1932.703062	2046.57363584983	1818.83248815017	-0.170197897	0.096068708	-1.771626783	0.076456531	0.858611557
ENSMUSG00000003031	Cdkn1b	891.2148383	947.821674055506	834.608002544494	-0.183516898	0.103585598	-1.771644914	0.076453519	0.858611557
ENSMUSG00000025239	Limd1	265.1334415	291.608383353408	238.658499646592	-0.289084478	0.163097487	-1.77246433	0.076317511	0.858611557
ENSMUSG00000063632	Sox11	411.8926961	375.08836108939	448.697031110611	0.258511141	0.145825955	1.772737513	0.076272212	0.858611557
ENSMUSG00000023286	Ube2j2	1365.1963	1281.61905205584	1448.77354794417	0.176864611	0.099743783	1.773189321	0.076197341	0.858611557
ENSMUSG00000104266	Gm37748	9.08256816	12.5537865293536	5.6113497906464	-1.161702829	0.655048199	-1.773461604	0.076152249	0.858611557
ENSMUSG00000019865	Nmbr	12.44795019	16.0890572845627	8.80684309543731	-0.869382928	0.490006979	-1.774225601	0.076025841	0.858611557
ENSMUSG00000053141	Ptprt	3080.106448	3317.80083122674	2842.41206477326	-0.223111566	0.125733118	-1.774485266	0.075982917	0.858611557
ENSMUSG00000041124	Msantd4	1366.282619	1270.90191151195	1461.66332648805	0.201758358	0.113674189	1.774882753	0.075917249	0.858611557
ENSMUSG00000026365	Cfh	467.0611338	423.530426167524	510.591841432476	0.26970487	0.151947895	1.774982594	0.075900761	0.858611557
ENSMUSG00000078713	Tomm5	1153.589585	1062.9911525366	1244.1880174634	0.227074928	0.127912574	1.775235382	0.07585903	0.858611557
ENSMUSG00000021390	Ogn	265.3805285	225.545277291783	305.215779708217	0.436412474	0.245795381	1.77551129	0.075813503	0.858611557
ENSMUSG00000106032	Gm42463	10.24722278	13.6055750328806	6.88887052711935	-0.981858564	0.552885468	-1.775880577	0.075752603	0.858611557
ENSMUSG00000034917	Tjp3	7.219705034	4.22396043345649	10.2154496345435	1.27408448	0.717361828	1.776069524	0.075721459	0.858611557
ENSMUSG00000062232	Rapgef2	2777.299152	2945.0391595082	2609.5591444918	-0.174480717	0.098238081	-1.776100629	0.075716333	0.858611557
ENSMUSG00000031371	Haus7	271.5803255	246.800848864437	296.359802135563	0.264002419	0.148638489	1.776137666	0.075710229	0.858611557
ENSMUSG00000028965	Tnfrsf9	20.66338107	14.0293661885796	27.2973959514204	0.960313498	0.540569755	1.776483959	0.075653184	0.858611557
ENSMUSG00000050410	Tcf19	200.4485485	223.967318952865	176.929778047135	-0.340111351	0.191414519	-1.776831517	0.075595965	0.858611557
ENSMUSG00000083380	Ndufb4c	6.176015664	2.68426792682023	9.66776340117976	1.848653487	1.040267092	1.777095037	0.075552605	0.858611557
ENSMUSG00000031818	Cox4i1	21353.08094	19504.250064	23201.911816	0.250455159	0.140917395	1.777318966	0.075515775	0.858611557
ENSMUSG00000070808	Bicra	574.7976289	631.672053030661	517.923204769339	-0.286437547	0.161144165	-1.777523548	0.07548214	0.858611557
ENSMUSG00000062510	Nsl1	20.09010341	24.92746286371	15.25274395629	-0.708667246	0.398619669	-1.77780301	0.075436214	0.858611557
ENSMUSG00000103442	Pcdha1	8.943640242	12.6357206721919	5.25155981180808	-1.266690051	0.712387827	-1.778090533	0.075388987	0.858611557
ENSMUSG00000097615	Gm2061	88.92910675	99.6540935466009	78.2041199533991	-0.349684455	0.19664092	-1.778289358	0.075356343	0.858611557
ENSMUSG00000028416	Bag1	5458.10327	5083.33601951311	5832.87052048689	0.19843045	0.111568216	1.778557159	0.075312393	0.858611557
ENSMUSG00000040282	Cdin1	231.0252795	251.62128754364	210.42927145636	-0.257918579	0.145007425	-1.778657746	0.075295891	0.858611557
ENSMUSG00000086283	2810433D01Rik	22.17736351	16.1991154426687	28.1556115773313	0.797507452	0.44835951	1.778723178	0.075285157	0.858611557
ENSMUSG00000022987	Zfp641	284.6927617	308.357123945547	261.028399454453	-0.240395399	0.135143817	-1.778811671	0.075270643	0.858611557
ENSMUSG00000029326	Enoph1	1857.062778	1751.32728330736	1962.79827269264	0.164463191	0.092434946	1.779231748	0.075201775	0.858611557
ENSMUSG00000020522	Mfap3	582.8178861	527.93309612226	637.70267607774	0.272528824	0.153100751	1.780061964	0.07506582	0.858611557
ENSMUSG00000024066	Xdh	82.76539181	100.070248426469	65.4605351935313	-0.612315812	0.3438619	-1.780702695	0.074961033	0.858611557
ENSMUSG00000034748	Sirt6	867.7485857	930.941835864171	804.555335535829	-0.210499383	0.118202749	-1.780833228	0.074939699	0.858611557
ENSMUSG00000073616	Cops9	2242.616537	2032.25005313212	2452.98302086788	0.271459322	0.15242205	1.780971472	0.074917111	0.858611557
ENSMUSG00000036264	Fstl4	267.2908438	298.716107669396	235.865579930604	-0.340810134	0.191347137	-1.781109136	0.074894624	0.858611557
ENSMUSG00000059796	Eif4a1	9286.826856	8798.36207667635	9775.29163532365	0.151904771	0.085260064	1.781663805	0.074804073	0.858611557
ENSMUSG00000060787	Or4d1	22.14288381	28.2646786777879	16.0210889422121	-0.819028086	0.459665708	-1.781790704	0.074783369	0.858611557
ENSMUSG00000002996	Hbp1	193.060417	215.875182451367	170.245651548633	-0.342579448	0.192247135	-1.781974268	0.074753428	0.858611557
ENSMUSG00000004096	Cwc15	1659.754064	1540.63344871205	1778.87467928795	0.207441224	0.116392845	1.782250647	0.074708367	0.858611557
ENSMUSG00000035064	Eef2k	1008.746429	1095.0231529919	922.4697050081	-0.247387937	0.138805629	-1.782261558	0.074706589	0.858611557
ENSMUSG00000021576	Pdcd6	1957.5678	1804.21978003784	2110.91581996216	0.226493957	0.127070446	1.78242828	0.074679417	0.858611557
ENSMUSG00000035778	Ggta1	90.36992768	102.10715673064	78.6326986293596	-0.376882716	0.211437463	-1.782478423	0.074671247	0.858611557
ENSMUSG00000040112	Mrps35	793.9731688	741.346786975459	846.599550624541	0.191531159	0.107423612	1.782952141	0.074594094	0.858611557
ENSMUSG00000069744	Psmb3	3292.889756	3016.68152245023	3569.09798954977	0.242597115	0.136060042	1.783015144	0.074583838	0.858611557
ENSMUSG00000083246	Gm11839	57.16349708	46.8186052289826	67.5083889310174	0.527984834	0.296112739	1.783053426	0.074577607	0.858611557
ENSMUSG00000024747	Aldh1a7	80.28672189	68.726518758516	91.846925021484	0.418364538	0.234616793	1.783182407	0.074556615	0.858611557
ENSMUSG00000032641	Gpr19	897.3309432	817.946820615047	976.715065784953	0.255930702	0.143516506	1.783284093	0.074540069	0.858611557
ENSMUSG00000039716	Dock3	2577.971758	2862.82149079247	2293.12202520752	-0.320124587	0.179487751	-1.783545588	0.074497534	0.858611557
ENSMUSG00000049097	Ankrd34a	2671.558811	2836.45681824146	2506.66080375854	-0.178323114	0.099932711	-1.784431866	0.074353517	0.858611557
ENSMUSG00000114961	A930002C04Rik	13.5543683	17.4898829094052	9.61885369059485	-0.862583752	0.48332017	-1.784704645	0.074309237	0.858611557
ENSMUSG00000027998	Plrg1	925.0764664	863.568219628415	986.584713171585	0.192132782	0.107581532	1.785927184	0.074111049	0.858611557
ENSMUSG00000047098	Rnf31	748.8012961	798.48646227397	699.11612992603	-0.191735827	0.107347723	-1.786119172	0.074079964	0.858611557
ENSMUSG00000020176	Grb10	1353.200632	1431.41313234907	1274.98813165093	-0.166956303	0.093458736	-1.786417294	0.074031718	0.858611557
ENSMUSG00000040048	Ndufb10	3724.764826	3392.72519962056	4056.80445237944	0.257899182	0.144366204	1.786423522	0.07403071	0.858611557
ENSMUSG00000051390	Zbtb22	1078.692861	1164.84334141283	992.542380587165	-0.230935331	0.129233806	-1.786957595	0.073944343	0.858611557
ENSMUSG00000041624	Gucy1a2	77.57010957	90.2854581310007	64.8547610089993	-0.477281151	0.267089032	-1.786973984	0.073941693	0.858611557
ENSMUSG00000116779	Gm4829	20.53974694	14.2510588622446	26.8284350177554	0.912693784	0.510688617	1.787182549	0.073907989	0.858611557
ENSMUSG00000003032	Klf4	208.3683904	178.160148326674	238.576632473326	0.42127808	0.235668849	1.787584921	0.073843	0.858611557
ENSMUSG00000097350	4732491K20Rik	57.4044162	67.3236792357122	47.4851531642877	-0.503637515	0.281679794	-1.787978853	0.07377942	0.858611557
ENSMUSG00000094910	D430019H16Rik	3775.490862	3974.75185783472	3576.22986616528	-0.152425326	0.085235772	-1.788278826	0.073731034	0.858611557
ENSMUSG00000024068	Spast	1609.319025	1503.75631106097	1714.88173893903	0.189538297	0.105946138	1.789006184	0.07361382	0.858611557
ENSMUSG00000022911	Arl13b	171.9712028	191.993355847147	151.949049752853	-0.337468733	0.18860907	-1.78924976	0.073574601	0.858611557
ENSMUSG00000097333	Zfp87	294.6553942	266.394981804691	322.915806595309	0.277591156	0.155123229	1.789487998	0.073536259	0.858611557
ENSMUSG00000033227	Wnt6	119.0599468	99.4677719686611	138.652121631339	0.479168626	0.267718016	1.789825847	0.073481913	0.858611557
ENSMUSG00000034640	Tiparp	593.5830771	435.772358294933	751.393795905066	0.785994517	0.439133328	1.789876712	0.073473733	0.858611557
ENSMUSG00000026869	Psmd5	1486.204104	1367.78428012446	1604.62392787554	0.230394502	0.12868601	1.790361689	0.073395785	0.858611557
ENSMUSG00000115920	Gm18283	13.25161419	9.05398466642984	17.4492437135702	0.94653974	0.528686163	1.790362236	0.073395697	0.858611557
ENSMUSG00000048232	Fbxo10	1272.502703	1361.33016083264	1183.67524516736	-0.201743688	0.112657299	-1.79077334	0.073329675	0.858611557
ENSMUSG00000027406	Idh3b	6651.187226	6302.88952754638	6999.48492445362	0.151235385	0.084447515	1.790880226	0.073312517	0.858611557
ENSMUSG00000067736	Gm10222	154.927418	179.661180989213	130.193655010787	-0.464619582	0.259430272	-1.790922769	0.073305689	0.858611557
ENSMUSG00000082286	Pisd-ps1	312.7169117	349.673933681508	275.759889718492	-0.342597628	0.191198539	-1.791842287	0.073158233	0.858611557
ENSMUSG00000020747	Tmem94	2583.500451	2773.40684162847	2393.59406037152	-0.212480766	0.118573446	-1.79197597	0.073136815	0.858611557
ENSMUSG00000027555	Car13	83.02128128	66.143584844984	99.898977715016	0.594868676	0.331957694	1.79200147	0.073132731	0.858611557
ENSMUSG00000053475	Tnfaip6	160.9259804	138.873381446008	182.978579353992	0.39790467	0.222018226	1.792216239	0.073098334	0.858611557
ENSMUSG00000060935	Tmem263	985.7338417	905.999377942453	1065.46830545755	0.233905713	0.130499297	1.792390593	0.073070421	0.858611557
ENSMUSG00000066838	Zfp772	184.1137736	204.857258793538	163.370288406462	-0.326473384	0.182090932	-1.792914018	0.072986674	0.858611557
ENSMUSG00000053181	A830005F24Rik	17.25359524	22.0400419427832	12.4671485372168	-0.821995437	0.458403115	-1.793171579	0.072945493	0.858611557
ENSMUSG00000024841	Eif1ad	883.7984874	816.289359653452	951.307615146548	0.220831275	0.123149179	1.79320136	0.072940733	0.858611557
ENSMUSG00000035885	Cox8a	21181.82496	19406.0003211501	22957.6495988499	0.242472145	0.135177697	1.793728929	0.072856445	0.858611557
ENSMUSG00000018906	P4ha2	475.1752541	440.70052639692	509.64998180308	0.209708151	0.116889157	1.794077022	0.072800876	0.858611557
ENSMUSG00000057706	Mex3b	510.8390891	559.036019659344	462.642158540657	-0.273044503	0.152170066	-1.794337817	0.072759266	0.858611557
ENSMUSG00000027091	Zc3h15	3344.326839	3161.37412377434	3527.27955422566	0.158004144	0.088046811	1.794547047	0.072725896	0.858611557
ENSMUSG00000107859	Gm30731	56.4172469	68.5284586850916	44.3060351149084	-0.629200011	0.350286844	-1.796242196	0.072456006	0.858611557
ENSMUSG00000035711	Dok3	876.0673499	784.963285038231	967.171414761769	0.301146429	0.167630831	1.796485933	0.072417268	0.858611557
ENSMUSG00000042700	Sipa1l1	8486.287579	9156.19137763078	7816.38378036922	-0.228246313	0.127029394	-1.796799194	0.072367504	0.858611557
ENSMUSG00000015647	Lama5	380.1433495	420.829119944769	339.457579055231	-0.310003241	0.172496998	-1.797151513	0.07231157	0.858611557
ENSMUSG00000066196	Spag8	65.2780939	74.8516939922416	55.7044938077584	-0.426241249	0.23715631	-1.797300902	0.072287863	0.858611557
ENSMUSG00000053897	Slc39a8	98.1366513	85.0156150732323	111.257687526768	0.38810527	0.215914421	1.79749583	0.07225694	0.858611557
ENSMUSG00000059248	Septin9	3053.921308	2878.64445646213	3229.19815953787	0.165786363	0.092214099	1.797841826	0.072202077	0.858611557
ENSMUSG00000000686	Abhd15	6.667496458	9.75839564713479	3.57659726886521	-1.4480563	0.805104282	-1.798594707	0.072082815	0.858611557
ENSMUSG00000028369	Svep1	26.89630014	20.0180143299136	33.7745859500864	0.754639209	0.419434458	1.79918267	0.07198979	0.858611557
ENSMUSG00000031979	Cog2	1029.73532	1108.49893077321	950.971709226791	-0.221133051	0.122885085	-1.799510905	0.0719379	0.858611557
ENSMUSG00000068966	Zbtb34	461.1272912	494.760870474777	427.493711925223	-0.210828206	0.11715309	-1.799595778	0.071924488	0.858611557
ENSMUSG00000095681	Gm8281	18.99922057	23.3549921762152	14.6434489637848	-0.673475571	0.374207508	-1.799738264	0.071901976	0.858611557
ENSMUSG00000039195	Bbln	11417.2089	10518.7828966504	12315.6349033496	0.227523221	0.126375372	1.800376272	0.071801245	0.858611557
ENSMUSG00000021643	Serf1	261.3919419	230.638278285863	292.145605514137	0.341055616	0.189425484	1.800473775	0.071785861	0.858611557
ENSMUSG00000028688	Toe1	147.0480106	130.152349436072	163.943671763928	0.33299886	0.184906385	1.800905149	0.071717831	0.858611557
ENSMUSG00000019966	Kitl	815.7037273	730.647042220706	900.760412379294	0.30196878	0.167662698	1.801049276	0.071695114	0.858611557
ENSMUSG00000099083	Atf7	650.6603243	706.294094012806	595.026554587194	-0.247314979	0.137313258	-1.801100513	0.071687039	0.858611557
ENSMUSG00000022790	Igsf11	680.6617594	725.028584028313	636.294934771687	-0.188342237	0.104547347	-1.801501828	0.071623819	0.858611557
ENSMUSG00000040738	Ints8	521.061029	477.80090341163	564.321154588369	0.240106851	0.1332792	1.801532807	0.071618941	0.858611557
ENSMUSG00000030630	Fah	974.7176107	909.5234146124	1039.9118067876	0.193278497	0.107255003	1.80204645	0.071538098	0.858611557
ENSMUSG00000024274	Zscan30	102.4007976	83.420795904995	121.380799295005	0.541061244	0.300208727	1.802283529	0.071500809	0.858611557
ENSMUSG00000028459	Cd72	23.22460575	28.6491799594948	17.8000315405052	-0.686614047	0.380949357	-1.802376182	0.07148624	0.858611557
ENSMUSG00000030062	Rpn1	4581.268305	4286.64839433721	4875.88821566279	0.185814964	0.103090073	1.802452546	0.071474234	0.858611557
ENSMUSG00000091185	Gm3278	8.571556605	5.52262252587023	11.6204906841298	1.073245562	0.595339083	1.802746692	0.071428006	0.858611557
ENSMUSG00000036634	Mag	1556.450888	1367.71382036675	1745.18795563325	0.351616029	0.195029185	1.802889294	0.071405603	0.858611557
ENSMUSG00000022753	Tmem30c	19.79824195	14.3288913707064	25.2675925292936	0.81836122	0.453903353	1.802941561	0.071397393	0.858611557
ENSMUSG00000057101	Zfp180	1685.273848	1592.27919546816	1778.26850053184	0.159379848	0.088295075	1.80508197	0.071061856	0.858611557
ENSMUSG00000041936	Agrn	6277.433013	6832.26651950806	5722.59950649194	-0.25569361	0.141644621	-1.805176985	0.071046991	0.858611557
ENSMUSG00000025995	Wdr75	765.8445059	713.663200379532	818.025811420468	0.196902983	0.10907273	1.805244838	0.071036377	0.858611557
ENSMUSG00000033502	Cdc14a	67.26805732	79.3104672302305	55.2256474097695	-0.522172856	0.289241803	-1.805316006	0.071025246	0.858611557
ENSMUSG00000037606	Osbpl5	1091.349348	1156.18220337045	1026.51649262955	-0.171611964	0.095058891	-1.805322598	0.071024215	0.858611557
ENSMUSG00000067297	Ifit1bl2	23.53932656	17.6416098164986	29.4370433035014	0.738650558	0.409113233	1.805491725	0.070997769	0.858611557
ENSMUSG00000103364	Gm38157	17.0795452	11.0088246192547	23.1502657807453	1.072368312	0.593744663	1.806110234	0.070901123	0.858611557
ENSMUSG00000100594	2810414N06Rik	52.05047233	43.7681322318965	60.3328124281035	0.463062016	0.256365946	1.806254001	0.070878673	0.858611557
ENSMUSG00000084241	Gm13416	45.68920372	37.8810395055246	53.4973679344754	0.497991992	0.275704057	1.806255581	0.070878427	0.858611557
ENSMUSG00000041225	Arhgap12	519.5325951	482.083111665547	556.982078534453	0.208349018	0.115345504	1.806303767	0.070870904	0.858611557
ENSMUSG00000005804	Bloc1s6	1253.422649	1332.78078982153	1174.06450817847	-0.182927833	0.101255778	-1.806591548	0.070825988	0.858611557
ENSMUSG00000056687	Gm11696	90.19536917	102.122493401551	78.2682449384486	-0.383801668	0.212412185	-1.806872184	0.07078221	0.858611557
ENSMUSG00000051255	Gm6563	235.7322391	209.594833473356	261.869644726644	0.321245681	0.177675858	1.808043508	0.070599729	0.858611557
ENSMUSG00000058709	Egln2	3582.492238	3274.89143389568	3890.09304210432	0.248357581	0.137332296	1.80844265	0.070537635	0.858611557
ENSMUSG00000032578	Cish	235.3159151	202.654573383103	267.977256816897	0.403087831	0.222792109	1.809255425	0.070411331	0.858611557
ENSMUSG00000049686	Orai1	366.2333808	330.058537864277	402.408223735724	0.285937871	0.15800307	1.809698201	0.070342602	0.858611557
ENSMUSG00000036817	Sun1	3082.55817	3255.87654479833	2909.23979520167	-0.162403781	0.089733449	-1.809846641	0.070319573	0.858611557
ENSMUSG00000022543	Dnaaf8	96.64666847	110.393165352796	82.900171587204	-0.413203862	0.228295252	-1.809953811	0.07030295	0.858611557
ENSMUSG00000030495	Slc7a10	719.3870757	767.151606536476	671.622544863524	-0.191861056	0.105979158	-1.81036592	0.070239061	0.858611557
ENSMUSG00000085741	5430405H02Rik	49.67621013	57.7663924138451	41.5860278461549	-0.474131509	0.261844832	-1.810734644	0.070181937	0.858611557
ENSMUSG00000108850	Gm44914	6.36088301	10.0047103361137	2.71705568388627	-1.88056336	1.038386203	-1.811044248	0.070134003	0.858611557
ENSMUSG00000069769	Msi2	1654.922722	1755.65604890185	1554.18939509815	-0.175847911	0.097093971	-1.811110518	0.070123746	0.858611557
ENSMUSG00000036752	Tubb4b	10942.1184	10303.6668628198	11580.5699371802	0.168548403	0.093028887	1.81178565	0.070019323	0.858611557
ENSMUSG00000021364	Elovl2	337.2632043	369.628969285187	304.897439314813	-0.277753797	0.153290549	-1.811943392	0.069994944	0.858611557
ENSMUSG00000036062	Phf24	12935.94885	13718.5037504604	12153.3939495396	-0.174763882	0.10284716	-1.699258213	0.089270542	0.858663106
ENSMUSG00000023224	Serping1	268.4005364	238.007872863841	298.793199936159	0.328138019	0.193105934	1.699264302	0.089269396	0.858663106
ENSMUSG00000027122	Arl14ep	765.1400181	820.057459037433	710.222577162567	-0.207453776	0.122081186	-1.699309968	0.089260795	0.858663106
ENSMUSG00000109367	Gm18782	20.42367154	25.864854160794	14.982488919206	-0.78771575	0.463540994	-1.699344308	0.089254329	0.858663106
ENSMUSG00000030865	Chp2	26.71470657	32.877285797281	20.552127342719	-0.677803467	0.398829358	-1.699482384	0.089228331	0.858663106
ENSMUSG00000113310	Gm47884	10.6344004	13.7682438497373	7.50055695026272	-0.876274923	0.5155993	-1.699526982	0.089219935	0.858663106
ENSMUSG00000086753	Gm15751	88.68513396	102.848555641317	74.5217122786834	-0.464788805	0.273468138	-1.699608619	0.089204568	0.858663106
ENSMUSG00000013150	Gfod2	949.1554625	878.311635190649	1019.99928980935	0.215763327	0.126941091	1.699712243	0.089185065	0.858663106
ENSMUSG00000049649	Gpr3	711.4471564	592.703053385212	830.191259414788	0.486134253	0.286001771	1.699759589	0.089176156	0.858663106
ENSMUSG00000025353	Ormdl2	62.86516308	52.77625704658	72.95406911342	0.467099412	0.274772313	1.699950793	0.089140182	0.858663106
ENSMUSG00000037625	Cldn11	1986.712194	1824.20997788755	2149.21441011245	0.236537614	0.139142948	1.699961207	0.089138223	0.858663106
ENSMUSG00000040543	Pitpnm3	4534.328291	4849.37433977498	4219.28224222502	-0.200801027	0.118097248	-1.700302343	0.08907407	0.858663106
ENSMUSG00000063694	Cycs	3393.64899	3147.19016430364	3640.10781569636	0.209916828	0.12343977	1.700560757	0.089025499	0.858663106
ENSMUSG00000045594	Glb1	929.6307509	866.874728589912	992.386773210088	0.195078981	0.114701095	1.700759531	0.088988151	0.858663106
ENSMUSG00000038648	Creb3l2	346.3661279	320.778351381895	371.953904418105	0.213547061	0.125516842	1.701341889	0.088878806	0.858663106
ENSMUSG00000029598	Plbd2	3540.743272	3790.00889710501	3291.47764689499	-0.203465835	0.119587435	-1.70139811	0.088868256	0.858663106
ENSMUSG00000033036	Ppihl	17.6595537	22.8341294623147	12.4849779376853	-0.870998517	0.511928751	-1.701405741	0.088866824	0.858663106
ENSMUSG00000014313	Cox6c	10409.26547	9673.87807533973	11144.6528646603	0.20418542	0.119974047	1.701913247	0.088771632	0.858663106
ENSMUSG00000034209	Rasl10a	2095.254943	1967.05104050923	2223.45884549077	0.176771309	0.103854389	1.702107254	0.088735264	0.858663106
ENSMUSG00000037773	Pced1a	568.347994	611.127512773849	525.568475226151	-0.21759469	0.127807257	-1.702522178	0.088657525	0.858663106
ENSMUSG00000021917	Spcs1	2301.952303	2107.26504643623	2496.63955956377	0.24461577	0.143636829	1.703015662	0.088565137	0.858663106
ENSMUSG00000024220	Zfp523	4273.676727	4576.45882452067	3970.89462947933	-0.204767622	0.12022141	-1.703254212	0.088520505	0.858663106
ENSMUSG00000059187	Tafa1	1035.801234	1119.29218751703	952.310280482966	-0.233083084	0.136842408	-1.703295692	0.088512746	0.858663106
ENSMUSG00000052525	Spdya	34.9079265	41.3567415723316	28.4591114276684	-0.539231905	0.316574289	-1.703334488	0.08850549	0.858663106
ENSMUSG00000067369	Trmt2b	249.2699787	270.841873425778	227.698083974222	-0.250328652	0.146962005	-1.703356266	0.088501417	0.858663106
ENSMUSG00000040666	Sh3bgr	25.47956921	20.0298301562128	30.9293082637872	0.62682438	0.367936858	1.703619428	0.088452209	0.858663106
ENSMUSG00000052949	Rnf157	9107.600878	9710.2083052443	8504.9934507557	-0.19119212	0.112221029	-1.703710269	0.088435229	0.858663106
ENSMUSG00000028708	Mknk1	682.6932295	736.468997269432	628.917461730568	-0.227754102	0.13368103	-1.703712948	0.088434728	0.858663106
ENSMUSG00000045538	Ddx28	513.5530264	480.50749071982	546.59856208018	0.185922743	0.1091201	1.703835894	0.08841175	0.858663106
ENSMUSG00000035851	Ythdc1	1868.246506	1743.84098468147	1992.65202731853	0.192421306	0.112866002	1.704865088	0.088219589	0.858663106
ENSMUSG00000116656	Gm49708	29.53631181	35.9003014710815	23.1723221489185	-0.631593332	0.370382566	-1.705245845	0.088148583	0.858663106
ENSMUSG00000004113	Cacna1b	3101.763035	3309.02179852029	2894.50427147971	-0.19308851	0.113227635	-1.705312582	0.088136142	0.858663106
ENSMUSG00000023336	Wfdc1	280.6164729	254.035404521389	307.197541278611	0.274137092	0.160737463	1.705495948	0.088101967	0.858663106
ENSMUSG00000070284	Gmppb	411.4741207	377.813051842114	445.135189557886	0.236571014	0.138693368	1.705712522	0.088061617	0.858663106
ENSMUSG00000019338	Zfp687	713.1773957	772.136176133547	654.218615266453	-0.239082497	0.140163145	-1.705744378	0.088055683	0.858663106
ENSMUSG00000010122	Slc47a1	193.9539178	164.553613621536	223.354221978464	0.440775817	0.258379818	1.705922004	0.088022602	0.858663106
ENSMUSG00000025290	Rps24	11098.5883	10076.702604051	12120.473995949	0.266422496	0.156151429	1.706180323	0.087974511	0.858663106
ENSMUSG00000032192	Gnb5	4324.622341	4086.429589961	4562.815092039	0.159083313	0.093206089	1.706790999	0.087860906	0.858663106
ENSMUSG00000030512	Snrpa1	755.2283338	700.774782090069	809.681885509932	0.208404342	0.122102872	1.706793124	0.087860511	0.858663106
ENSMUSG00000100153	Ppp1ccb	41.48503066	49.0929593955172	33.8771019244828	-0.535205675	0.313558422	-1.706877053	0.087844907	0.858663106
ENSMUSG00000037847	Nmrk1	47.69645912	39.1674783087522	56.2254399312478	0.521566797	0.305563892	1.706899313	0.087840769	0.858663106
ENSMUSG00000103280	Gm37277	27.13816838	20.4512994448638	33.8250373151362	0.725899013	0.425259237	1.706956487	0.08783014	0.858663106
ENSMUSG00000046364	Rpl27a	8558.238725	7804.82440076504	9311.65304923496	0.254671131	0.149192794	1.706993511	0.087823258	0.858663106
ENSMUSG00000025503	Taldo1	3191.925399	2975.91590635311	3407.93489164689	0.195564014	0.114538643	1.707406411	0.08774654	0.858663106
ENSMUSG00000049960	Mrps16	808.006904	735.230742530656	880.783065469344	0.260589639	0.152598939	1.707676619	0.087696363	0.858663106
ENSMUSG00000030539	Sema4b	574.0196862	620.59853989782	527.44083250218	-0.234651039	0.137350361	-1.708412248	0.087559876	0.858663106
ENSMUSG00000101337	Dnah7c	279.5583906	308.77158422501	250.34519697499	-0.302621213	0.17713322	-1.708438501	0.087555008	0.858663106
ENSMUSG00000063273	Naa15	1456.722226	1358.59216030053	1554.85229169947	0.194665099	0.113925727	1.708701826	0.087506196	0.858663106
ENSMUSG00000031258	Xkrx	32.14417188	38.5942651118776	25.6940786481224	-0.586950567	0.343494452	-1.708762876	0.087494882	0.858663106
ENSMUSG00000006095	Tbcb	2929.307687	2731.2700381454	3127.3453358546	0.195366578	0.114313577	1.709040897	0.087443374	0.858663106
ENSMUSG00000032500	Dclk3	879.5876541	934.647988696355	824.527319503645	-0.180855817	0.105817702	-1.709126291	0.087427559	0.858663106
ENSMUSG00000029416	Slc15a4	809.4886124	751.365557051785	867.611667748215	0.207534471	0.121382262	1.70975947	0.087310361	0.858663106
ENSMUSG00000038780	Smurf1	2267.829422	2408.03556600923	2127.62327799077	-0.178613974	0.104467277	-1.709760012	0.08731026	0.858663106
ENSMUSG00000036615	Rfxap	1162.312393	1088.3973851629	1236.2274008371	0.183738752	0.107448484	1.710017161	0.0872627	0.858663106
ENSMUSG00000033350	Chst2	4722.660904	4943.36133977958	4501.96046822042	-0.134938977	0.078909329	-1.710051006	0.087256442	0.858663106
ENSMUSG00000068141	Gm10232	11.98478987	15.5592528789303	8.41032686106969	-0.887539011	0.518878922	-1.710493475	0.087174659	0.858663106
ENSMUSG00000022555	Dgat1	1149.572341	1232.39761435351	1066.74706764649	-0.20824965	0.121746926	-1.71051259	0.087171127	0.858663106
ENSMUSG00000028454	Pigo	872.8237509	943.789977933795	801.857523866205	-0.235119934	0.137442452	-1.710679125	0.087140363	0.858663106
ENSMUSG00000002409	Dyrk1b	962.8934289	1034.44579517267	891.341062627331	-0.214808575	0.125562021	-1.710776668	0.087122348	0.858663106
ENSMUSG00000021982	Cdadc1	1525.997099	1456.30194197236	1595.69225602764	0.131872934	0.077081197	1.710831415	0.087112238	0.858663106
ENSMUSG00000099964	Gm29514	69.31100598	80.0045984257719	58.6174135342282	-0.448753613	0.262245369	-1.711197474	0.087044665	0.858663106
ENSMUSG00000026036	Nif3l1	578.4925952	538.997941651311	617.987248748689	0.197297307	0.1152935	1.711261316	0.087032884	0.858663106
ENSMUSG00000068921	Dap3	1415.254737	1335.98930113987	1494.52017286013	0.161773916	0.094525112	1.711438501	0.087000195	0.858663106
ENSMUSG00000036639	Nudt1	116.1223648	101.266552730681	130.978176869319	0.371168709	0.216794381	1.712077164	0.086882449	0.858663106
ENSMUSG00000037740	Mrps26	2590.597619	2366.40591594903	2814.78932205097	0.250329381	0.146182286	1.71244675	0.08681437	0.858663106
ENSMUSG00000017007	Rbpjl	42.90354278	50.4463499452133	35.3607356147867	-0.512601599	0.299220527	-1.713123108	0.086689894	0.858663106
ENSMUSG00000110710	C78859	1261.900921	1391.66276846257	1132.13907353743	-0.297758464	0.173794013	-1.713283781	0.086660345	0.858663106
ENSMUSG00000040488	Ltbp4	2067.649585	2251.18823089597	1884.11093910403	-0.256802776	0.149862406	-1.713590369	0.086603984	0.858663106
ENSMUSG00000043183	Simc1	324.5890555	351.431245534977	297.746865465023	-0.239156146	0.139542871	-1.713854283	0.086555491	0.858663106
ENSMUSG00000038248	Sobp	2646.239991	2835.77252788583	2456.70745411417	-0.20701574	0.120779106	-1.714002911	0.086528191	0.858663106
ENSMUSG00000102407	Gm37862	7.458435914	4.08053039767878	10.8363414303212	1.409049161	0.822067276	1.714031445	0.086522951	0.858663106
ENSMUSG00000024050	Wiz	1557.004139	1676.68170701247	1437.32657098753	-0.222220951	0.129606634	-1.714580058	0.086422248	0.858663106
ENSMUSG00000107402	4732416N19Rik	19.24089949	24.9092032832896	13.5725956967104	-0.875982222	0.510791278	-1.714951409	0.086354136	0.858663106
ENSMUSG00000043639	Rbm20	77.09469406	87.377794941946	66.811593178054	-0.387168237	0.225650127	-1.715790024	0.086200481	0.858663106
ENSMUSG00000002032	Tmem25	2465.675519	2617.77155447342	2313.57948352658	-0.178212539	0.103816613	-1.716609068	0.086050624	0.858663106
ENSMUSG00000071256	Zfp213	251.5440666	231.209165019345	271.878968180655	0.233765966	0.136177811	1.716623021	0.086048073	0.858663106
ENSMUSG00000074039	4930520O04Rik	21.78656121	27.0437647084188	16.5293577115812	-0.710265334	0.413754324	-1.716635433	0.086045804	0.858663106
ENSMUSG00000045216	Hs6st1	1303.183523	1396.84419379272	1209.52285220728	-0.207733082	0.121005649	-1.716722178	0.086029946	0.858663106
ENSMUSG00000062054	Iah1	416.574767	384.253061194638	448.896472805362	0.224326007	0.130644978	1.717065667	0.085967174	0.858663106
ENSMUSG00000084899	Gm15344	22.62300451	16.1939529105108	29.0520561094892	0.843185084	0.491014584	1.717230225	0.085937115	0.858663106
ENSMUSG00000024442	Dele1	1114.608736	1190.90291748914	1038.31455451086	-0.197812239	0.115154287	-1.717801778	0.085832777	0.858663106
ENSMUSG00000043036	Ccdc63	7.841715311	4.35074836161591	11.3326822603841	1.381153882	0.803924871	1.718013624	0.08579413	0.858663106
ENSMUSG00000116632	Magef1	328.796366	357.046007263762	300.546724736238	-0.248520687	0.144641362	-1.71818548	0.085762789	0.858663106
ENSMUSG00000029576	Radil	650.272733	709.589807035546	590.955658964455	-0.263935401	0.153554746	-1.718835846	0.085644267	0.858663106
ENSMUSG00000005667	Mthfd2	185.73351	165.246975271084	206.220044728916	0.319560706	0.185902065	1.718973406	0.085619214	0.858663106
ENSMUSG00000090160	4930480K15Rik	23.64572992	29.4970173673064	17.7944424726936	-0.72914235	0.424015708	-1.719611646	0.085503058	0.858663106
ENSMUSG00000020801	Med31	460.5788499	420.928138750671	500.229561049329	0.24901636	0.144791766	1.719824045	0.085464431	0.858663106
ENSMUSG00000078129	Actl10	45.0358178	55.4274623834192	34.6441732165808	-0.677988232	0.394211923	-1.719857245	0.085458394	0.858663106
ENSMUSG00000025425	St8sia5	2922.304421	2745.16357459834	3099.44526740166	0.175117911	0.101804872	1.720132909	0.085408285	0.858663106
ENSMUSG00000028392	Bspry	46.86410363	55.5854509420217	38.1427563179783	-0.543298217	0.315828457	-1.720231995	0.085390279	0.858663106
ENSMUSG00000045414	Dipk2a	993.7332699	1086.59007624224	900.876463557765	-0.270406587	0.157189242	-1.720261411	0.085384935	0.858663106
ENSMUSG00000049580	Tsku	98.027298	109.187906942156	86.8666890578437	-0.329938125	0.191769835	-1.720490218	0.08534337	0.858663106
ENSMUSG00000038848	Ythdf1	1912.425092	1806.68586506128	2018.16431893872	0.159697962	0.092811175	1.720676003	0.085309633	0.858663106
ENSMUSG00000075254	Heg1	610.6519322	658.105198604635	563.198665795365	-0.224674302	0.130525699	-1.721303184	0.085195822	0.858663106
ENSMUSG00000033326	Kdm4a	1132.019333	1231.26029144913	1032.77837455087	-0.253605086	0.14732973	-1.72134359	0.085188494	0.858663106
ENSMUSG00000056832	Ift56	302.2957789	328.484765853569	276.106791946431	-0.250600087	0.14554704	-1.721780712	0.08510925	0.858663106
ENSMUSG00000090733	Rps27	7004.473278	6428.70294775585	7580.24360824416	0.237716524	0.138042399	1.722054421	0.085059661	0.858663106
ENSMUSG00000081153	Gm11401	6.565980202	3.4715742568205	9.6603861471795	1.476490827	0.857391491	1.722073105	0.085056276	0.858663106
ENSMUSG00000030826	Bcat2	657.733184	598.105099441042	717.361268558958	0.262300836	0.152284107	1.722443935	0.084989131	0.858663106
ENSMUSG00000042729	Wdr74	1062.793275	994.526135056652	1131.06041494335	0.185594803	0.107739637	1.722623239	0.08495668	0.858663106
ENSMUSG00000049357	Brd8dc	43.91767489	35.7326138431421	52.1027359368579	0.54411768	0.315708718	1.723480063	0.084801748	0.858663106
ENSMUSG00000002102	Psmc3	5799.198924	5386.92277791812	6211.47507008187	0.205474529	0.1191907	1.723914103	0.084723351	0.858663106
ENSMUSG00000090266	Mettl23	454.2751132	419.136946393223	489.413280006777	0.22363155	0.129720661	1.723947047	0.084717403	0.858663106
ENSMUSG00000033768	Nrxn2	13446.50551	14606.8412159695	12286.1698040305	-0.249608996	0.14474694	-1.724450937	0.084626469	0.858663106
ENSMUSG00000022090	Pdlim2	277.9404459	245.826272167372	310.054619632628	0.334883276	0.194159979	1.724780144	0.084567101	0.858663106
ENSMUSG00000026796	Niban2	1705.343201	1595.92055460282	1814.76584739718	0.185394579	0.10923147	1.697263417	0.08964687	0.858798906
ENSMUSG00000027861	Casq2	57.94191204	49.1858074668659	66.6980166131341	0.439401774	0.258874371	1.697355253	0.089629517	0.858798906
ENSMUSG00000054493	Gm9947	28.63367969	35.0068581900355	22.2605011899645	-0.653151513	0.384788017	-1.69743205	0.089615007	0.858798906
ENSMUSG00000037166	Ppp1r14a	253.7884267	227.937726369744	279.639127030256	0.294926509	0.173742455	1.697492463	0.089603595	0.858798906
ENSMUSG00000049659	Aftph	1876.792604	1775.81572620054	1977.76948179946	0.1553924	0.09153873	1.697559068	0.089591014	0.858798906
ENSMUSG00000056854	Pou3f4	74.32467572	85.4465446884142	63.2028067515858	-0.435033525	0.256205836	-1.697984449	0.089510697	0.858798906
ENSMUSG00000069171	Nr2f1	2595.212176	2729.08688612528	2461.33746587472	-0.148975852	0.087726677	-1.698181864	0.089473442	0.858798906
ENSMUSG00000034145	Tmem63c	1019.495319	1100.93519622687	938.05544177313	-0.230984453	0.136008397	-1.698310233	0.089449224	0.858798906
ENSMUSG00000015994	Fnta	1635.230329	1548.97581662541	1721.48484137459	0.152338857	0.097402444	1.564014728	0.11781411	0.859168794
ENSMUSG00000028137	Celf3	7086.349313	7640.35997263839	6532.33865336161	-0.226041026	0.144522941	-1.564049452	0.117805955	0.859168794
ENSMUSG00000024142	Mlst8	473.5425597	503.787806081654	443.297313318347	-0.184541584	0.117980386	-1.564171728	0.117777245	0.859168794
ENSMUSG00000023092	Fhl1	3545.232466	3738.35893072268	3352.10600127732	-0.157337322	0.10057859	-1.564322205	0.11774192	0.859168794
ENSMUSG00000111844	Gm47097	86.12565419	73.1462562687121	99.1050521112879	0.438174577	0.280089719	1.564407927	0.1177218	0.859168794
ENSMUSG00000025220	Oga	4756.205519	4944.57940016211	4567.83163783789	-0.11433833	0.073087159	-1.564410644	0.117721163	0.859168794
ENSMUSG00000017723	Wfdc2	15.26865228	10.5971861894612	19.9401183705388	0.911992729	0.582961587	1.564413074	0.117720592	0.859168794
ENSMUSG00000028661	Epha8	370.7047195	408.818055179996	332.591383820004	-0.297708119	0.190286102	-1.564528966	0.117693396	0.859168794
ENSMUSG00000020673	Tpo	12.75076038	16.5377562940317	8.96376446596831	-0.883586869	0.564673769	-1.564774065	0.117635895	0.859168794
ENSMUSG00000003271	Sult2b1	565.4543968	527.816922415856	603.091871184144	0.192340184	0.122912251	1.564857722	0.117616274	0.859168794
ENSMUSG00000032207	Lipc	29.82167386	35.0852875897126	24.5580601302874	-0.514669583	0.3288521	-1.565048798	0.117571468	0.859168794
ENSMUSG00000056899	Immp2l	167.0344843	149.819099080264	184.249869519736	0.298442046	0.190676351	1.56517599	0.11754165	0.859168794
ENSMUSG00000041203	Trir	3190.211453	2936.11400595431	3444.30890004569	0.230306548	0.147129783	1.565329218	0.117505736	0.859168794
ENSMUSG00000066829	Zfp810	290.3092713	320.93590669737	259.68263590263	-0.30553566	0.195129675	-1.565808281	0.117393507	0.859168794
ENSMUSG00000030897	Cnga4	62.43881958	71.1172233281911	53.7604158318089	-0.4036547	0.257761922	-1.565998177	0.117349044	0.859168794
ENSMUSG00000043051	Disc1	15.7426126	19.5178163671411	11.9674088328589	-0.705680839	0.450623163	-1.56601102	0.117346037	0.859168794
ENSMUSG00000013160	Atp6v0d1	12888.65715	12153.015272602	13624.299027398	0.164867701	0.105271986	1.566111814	0.117322443	0.859168794
ENSMUSG00000030894	Tpp1	2194.435742	2322.7470134991	2066.1244705009	-0.168904859	0.10783504	-1.566326299	0.117272247	0.859168794
ENSMUSG00000033327	Tnxb	138.4413675	156.882888964313	119.999846035687	-0.386655453	0.24685168	-1.566347259	0.117267343	0.859168794
[truncated: 23,367 more rows]
