# Supplementary material for: Sex-Specific Effects of Early-Life Stress Exposure on Memory Performance and the Medial Prefrontal Cortex Transcriptomic Pattern in Adolescent Mice
Source: Mol Neurobiol. 2025 Mar 4;62(7):8728–37. doi: 10.1007/s12035-025-04803-x (PMC12209009; doi:10.1007/s12035-025-04803-x)
Supplement: Supplementary file 4 — Supplementary file4 (XLSX 3764 KB) [file 12035_2025_4803_MOESM4_ESM.xlsx]

## Sheet: male_rnaseq
ensemble_id	gene_name	baseMean	Control_mean	ELS_mean	log2FoldChange	lfcSE	stat	pvalue	padj
ENSMUSG00000105843	Gm19439	195.674397459403	274.439637460101	116.909157458705	-1.23110092559856	0.261371902678169	-4.71015022266732	2.47534273434185e-06	0.0720819804240345
ENSMUSG00000031700	Gpt2	2033.79246270969	2294.16068976389	1773.42423565549	-0.371428748818646	0.0828882647945462	-4.48107762587744	7.42670909403573e-06	0.0764791973092525
ENSMUSG00000041449	Serpina3h	48.6560721590465	82.6381933815555	14.6739509365375	-2.4935513481377	0.558035631076936	-4.46844468215313	7.87903818433233e-06	0.0764791973092525
ENSMUSG00000024222	Fkbp5	1021.03436917929	1268.49046038663	773.578277971951	-0.713493480020581	0.1626052049527	-4.38788832269009	1.14456516677779e-05	0.0833243441414234
ENSMUSG00000021916	Glt8d1	1183.68274549254	1300.46928248914	1066.89620849594	-0.285612490332011	0.0668661097824756	-4.27140880875449	1.94241955104847e-05	0.094272095544219
ENSMUSG00000108269	Gm18422	5.30396619655415	0.190202799704967	10.4177295934033	5.77535860309742	1.34598875036936	4.29079262476198	1.78036513403566e-05	0.094272095544219
ENSMUSG00000052837	Junb	7181.91777693638	5836.58833073171	8527.24722314105	0.546954769147188	0.131772566582561	4.15074839423801	3.31389904502354e-05	0.137858200272979
ENSMUSG00000015224	Cyp2j9	557.715050983957	644.820769331064	470.60933263685	-0.454368282167916	0.111623588145914	-4.07054001501873	4.69042832402396e-05	0.141723772968172
ENSMUSG00000026822	Lcn2	157.006028134342	299.253651121414	14.7584051472699	-4.34176011775482	1.06230050906284	-4.08712984764085	4.36742705966315e-05	0.141723772968172
ENSMUSG00000079138	Gm8818	5.06504731947922	0.191033832271169	9.93906080668727	5.70120946185634	1.40357190988759	4.06192901246714	4.86688780797295e-05	0.141723772968172
ENSMUSG00000043441	Gpr149	13.2586164322089	4.68047281962267	21.8367600447951	2.22203263435338	0.562631975741584	3.9493536275193	7.83625117321349e-05	0.20744694014907
ENSMUSG00000028862	Map3k6	145.578923163209	204.272275669252	86.8855706571663	-1.23330490184609	0.314327657562751	-3.9236283291421	8.72252685593061e-05	0.211666651703916
ENSMUSG00000031610	Scrg1	593.744316766388	685.366435567264	502.122197965512	-0.448837035018692	0.117885884605798	-3.80738573171479	0.00014044359731008	0.292664144606904
ENSMUSG00000038425	Poli	293.759019995747	246.550110462404	340.96792952909	0.467755150636971	0.123190614305804	3.79700315054712	0.00014645592873271	0.292664144606904
ENSMUSG00000115107	Gm18368	4.4520575491057	0.19113647003016	8.71297862818124	5.51049101951228	1.45402302124447	3.78982377789036	0.00015075419536756	0.292664144606904
ENSMUSG00000024778	Fas	64.7700738601408	88.8191721874617	40.7209755328199	-1.12509900138129	0.298495808851041	-3.76922880663543	0.00016375272347339	0.298029956721582
ENSMUSG00000005958	Ephb3	1733.03241306791	1523.02262280727	1943.04220332855	0.351379865320648	0.09671536964597	3.63313366434814	0.00027999987689184	0.328728115577565
ENSMUSG00000021750	Fam107a	11696.6432136982	13607.4253341481	9785.8610932483	-0.475623410318952	0.130872376721272	-3.63425363116863	0.00027878651022949	0.328728115577565
ENSMUSG00000022040	Ephx2	588.190136772619	656.711446213676	519.668827331562	-0.337667080435011	0.091316982843487	-3.6977467927708	0.00021752170286334	0.328728115577565
ENSMUSG00000022584	Ly6c2	128.088451630254	162.752458002417	93.4244452580908	-0.800807334940405	0.21867265446273	-3.66212838504181	0.0002501284431429	0.328728115577565
ENSMUSG00000043747	Grep1	6.57324361659814	0.956392436331734	12.1900947968645	3.67196281448199	1.01125425261769	3.63109752564886	0.00028221850581865	0.328728115577565
ENSMUSG00000047407	Tgif1	40.0872018432909	25.2894887622192	54.8849149243626	1.11787180751538	0.302525117376264	3.69513717475905	0.00021976810459344	0.328728115577565
ENSMUSG00000057649	Brd9	3704.43340232328	3983.5718813083	3425.29492333826	-0.217834396014316	0.0597556622932156	-3.64541848679414	0.00026695702422689	0.328728115577565
ENSMUSG00000105179	Gm42866	19.6470658537345	6.94784836623787	32.3462833412311	2.21896177960798	0.603484848428597	3.67691382043128	0.00023607275020127	0.328728115577565
ENSMUSG00000114218	Gm47423	17.8086146270039	5.41162202218747	30.2056072318203	2.48068340767856	0.675930790591079	3.67002575146678	0.00024252603499451	0.328728115577565
ENSMUSG00000099013	Gm27153	4.53494368095572	0.428647890130352	8.64123947178109	4.33337331543184	1.20241935178496	3.60387855451518	0.00031350358624302	0.351124016592189
ENSMUSG00000004328	Hif3a	254.888109907363	337.118805542159	172.657414272567	-0.965344819730505	0.270002818796975	-3.57531385795043	0.00034980799009556	0.364195125270881
ENSMUSG00000036594	H2-Aa	62.2989239878644	39.0037171519019	85.5941308238269	1.13390025166784	0.317989771075014	3.56583876215423	0.00036269432118322	0.364195125270881
ENSMUSG00000050022	Amz1	618.505228553772	550.067676276583	686.942780830961	0.320580806065082	0.0898391018695348	3.56838836757999	0.00035918382945289	0.364195125270881
ENSMUSG00000038007	Acer2	323.867354394053	418.504320627468	229.230388160638	-0.868444208082724	0.244839920745923	-3.54698778465924	0.00038966265805698	0.378232553420643
ENSMUSG00000002910	Arrdc2	413.652332747461	516.525749455576	310.778916039346	-0.732951639741594	0.208522765064595	-3.51497180422745	0.00043980068027885	0.381111642643527
ENSMUSG00000023034	Nr4a1	8724.88228679941	7364.96821988643	10084.7963537124	0.453430746228481	0.128865381670122	3.51863891102425	0.00043376666093404	0.381111642643527
ENSMUSG00000024175	Tekt4	38.9388621803628	57.6745509854897	20.2031733752359	-1.51335294774742	0.429004085220035	-3.52759565674351	0.00041935220863313	0.381111642643527
ENSMUSG00000102401	Gm37864	12.0884731894398	4.90227462500085	19.2746717538787	1.97518308013539	0.562431885932071	3.51186184414507	0.00044497925308653	0.381111642643527
ENSMUSG00000024121	Atp6v0c	7660.18593670464	7029.53555877302	8290.83631463626	0.238088263214739	0.0681006109758522	3.4961252153694	0.00047206712244339	0.392759845872901
ENSMUSG00000032278	Paqr5	140.491978120473	180.262838688783	100.721117552163	-0.839735819127114	0.24141400367581	-3.47840558683902	0.00050440608999889	0.396981225426153
ENSMUSG00000044265	Olfm5	6.37146195039446	1.64263190627896	11.10029199451	2.75651649603711	0.791414370073349	3.48302558087445	0.0004957809884386	0.396981225426153
ENSMUSG00000040055	Gjb6	2036.99750344013	2300.27173916333	1773.72326771693	-0.375023360672989	0.10831127276047	-3.46245918005555	0.00053526310131089	0.410180566057193
ENSMUSG00000028906	Epb41	1471.22411240457	1616.34569784181	1326.10252696733	-0.285543468170814	0.083362869701508	-3.4253075643058	0.00061410379684733	0.447067564104861
ENSMUSG00000042453	Reln	1609.40425703674	1393.0988708888	1825.70964318468	0.390159688146883	0.11387592791077	3.42618229598622	0.00061212940186216	0.447067564104861
ENSMUSG00000002289	Angptl4	152.828698589088	205.844014454097	99.8133827240794	-1.0442463319674	0.305883952476882	-3.41386438716924	0.00064048447401725	0.454900192277623
ENSMUSG00000086954	4930583P06Rik	3.15074871080611	0.189459071883803	6.11203834972842	5.01169546823706	1.48534587174986	3.37409324222435	0.00074059277349659	0.51347765629097
ENSMUSG00000020427	Igfbp3	660.467090919667	819.301382346342	501.632799492992	-0.707762566470893	0.211160668055609	-3.35177271879299	0.00080295909381008	0.541809578969707
ENSMUSG00000022376	Adcy8	737.48170554825	660.307649145336	814.655761951164	0.303052209472273	0.0905605393813977	3.34640464315215	0.00081866831987181	0.541809578969707
ENSMUSG00000019232	Etnppl	376.445565555511	473.713701731486	279.177429379536	-0.762833092256651	0.228843181852438	-3.33343159311838	0.00085781762801904	0.543035854954663
ENSMUSG00000085256	Dmrta2os	8.90989484025355	3.32563224864036	14.4941574318667	2.12377092164605	0.637053137760582	3.33374218846435	0.00085686038804711	0.543035854954663
ENSMUSG00000020135	Apc2	5025.36540314658	4624.46493917481	5426.26586711835	0.230673283838579	0.0700872066823643	3.29123237688715	0.00099749477745849	0.568437031428134
ENSMUSG00000021758	Ddx4	35.9758068096214	49.3938239260934	22.5577896931494	-1.13070494894069	0.345182536939096	-3.27567251509075	0.00105410713245602	0.568437031428134
ENSMUSG00000056054	S100a8	14.4381517657476	23.7774606163218	5.09884291517345	-2.22135284915308	0.67175719472777	-3.30677939378571	0.00094375183653459	0.568437031428134
ENSMUSG00000071489	Ptgdr	32.8322123263538	19.8515392956756	45.812885357032	1.20650254977722	0.367029137478124	3.28721190384818	0.00101184662901547	0.568437031428134
ENSMUSG00000079018	Ly6c1	2090.68842523477	2487.68288214092	1693.69396832862	-0.554629370095891	0.16870419887545	-3.28758486032325	0.00101050728980351	0.568437031428134
ENSMUSG00000103762	Gm37861	9.07654077696601	2.31996411812788	15.8331174358041	2.77077094342387	0.844755167365527	3.27996921529923	0.00103818414297278	0.568437031428134
ENSMUSG00000110504	Gm45797	3.59365848927377	0.190570106745709	6.99674687180183	5.19829056106967	1.57460688257245	3.30132594910114	0.00096229018818108	0.568437031428134
ENSMUSG00000114383	Gm3963	2.59986630093713	0.185784458635319	5.01394814323894	4.75424534857597	1.44992644137446	3.27895623730344	0.0010419179223555	0.568437031428134
ENSMUSG00000023153	Tmem52	20.690139055369	29.5337298871759	11.8465482235621	-1.31789681298062	0.40318215901437	-3.26873792283465	0.0010802831108797	0.571960803433036
ENSMUSG00000018593	Sparc	6309.65617609687	6867.23210131689	5752.08025087685	-0.255644921332946	0.0792903442679318	-3.22416208043051	0.00126341869272104	0.623572073424353
ENSMUSG00000041840	Haus1	222.993701797875	253.363199902859	192.624203692891	-0.395418000747578	0.122369257440991	-3.23135082304686	0.00123206617332166	0.623572073424353
ENSMUSG00000085593	4930589P08Rik	5.08645762492985	0.431259931104675	9.74165531875503	4.4975373535245	1.3929467727872	3.22879340502381	0.00124313664916705	0.623572073424353
ENSMUSG00000109501	Gm14377	26.2964650783903	12.2018726394593	40.3910575173213	1.72693334180491	0.534956073652854	3.22817783900058	0.00124581497336017	0.623572073424353
ENSMUSG00000026072	Il1r1	125.825808073163	165.034428178684	86.6171879676416	-0.930041778415601	0.289176030753032	-3.216178657663	0.00129909930411012	0.63049619559478
ENSMUSG00000003657	Calb2	395.273554336765	325.917755163904	464.629353509626	0.511572352448313	0.160622160448769	3.18494254478343	0.00144782750360056	0.674563616098731
ENSMUSG00000028859	Csf3r	304.507256048021	352.0893064569	256.925205639142	-0.454592978063928	0.142835213328578	-3.18263940291938	0.00145939243867514	0.674563616098731
ENSMUSG00000114539	Gm47921	2.27429078244168	0.187489479374911	4.36109208550845	4.53980790476337	1.42331582878964	3.18959981540002	0.00142469929583924	0.674563616098731
ENSMUSG00000030711	Sult1a1	336.19511097137	426.72928448679	245.66093745595	-0.796652646516806	0.251603127242331	-3.16630661648936	0.00154387962630108	0.691658072582885
ENSMUSG00000039539	Sgcz	55.6541927428639	40.5541417646554	70.7542437210724	0.802967417622737	0.253487741444801	3.16767750995009	0.00153661869602688	0.691658072582885
ENSMUSG00000104299	Gm9924	70.8482380738612	90.9693053131417	50.7271708345806	-0.842621135601158	0.267791425056061	-3.14655756966363	0.00165204735081865	0.718024162027447
ENSMUSG00000113905	Gm48872	9.05156275599585	3.09937223220626	15.0037532797854	2.27527550777448	0.722683197378861	3.14837195056811	0.00164182637307339	0.718024162027447
ENSMUSG00000107624	Gm44005	28.5662493763171	13.9361285734766	43.1963701791576	1.63208024753425	0.520440260048764	3.13596078708692	0.00171292105088033	0.733533250024049
ENSMUSG00000032338	Hcn4	162.040961997963	132.012933043827	192.068990952099	0.540945343910903	0.173616230775782	3.11575329964115	0.00183475697120292	0.742196730899244
ENSMUSG00000106491	Gm42446	15.8030718966229	7.56092688809023	24.0452169051556	1.66911493116692	0.534012241113653	3.12561174194447	0.00177435644660108	0.742196730899244
ENSMUSG00000109873	Gm45407	16.4201684794369	6.06313775553164	26.7771992033422	2.14286856174961	0.687086279130559	3.11877653045437	0.00181603639901605	0.742196730899244
ENSMUSG00000110442	Gm45804	19.3948366451464	9.94374758785009	28.8459257024427	1.53650598147254	0.493149862999626	3.11569787757137	0.00183510180716846	0.742196730899244
ENSMUSG00000021495	Fam193b	5464.29486494138	5942.61397769569	4985.97575218708	-0.253221802198287	0.0815418162268162	-3.10542263976469	0.00190007315916823	0.74919382300126
ENSMUSG00000071202	Ccdc78	18.0805681913462	10.0111564471528	26.1499799355396	1.38520120158519	0.446143390677055	3.10483407471989	0.00190385792933013	0.74919382300126
ENSMUSG00000085785	Sox5os3	2.21103938314834	0.187607377954561	4.23447138834212	4.49639341114981	1.45720430958772	3.08563005308566	0.00203121372674984	0.788652582972736
ENSMUSG00000089755	0610012D04Rik	3.03904753769902	0.285082632669566	5.79301244272847	4.34486170616154	1.41011988307716	3.08120022865019	0.00206167957629741	0.789948806076061
ENSMUSG00000104012	Gm37364	3.24922917970021	0.426172584158389	6.07228577524203	3.83272999667365	1.25171928707681	3.06197246958172	0.00219883674993864	0.831560079976794
ENSMUSG00000055980	Irs1	134.953476540968	95.7213624067627	174.185590675173	0.86371244731804	0.28332195578527	3.04851928938627	0.00229972148305411	0.853027987954601
ENSMUSG00000062729	Ppox	970.177840814611	1058.63448225692	881.721199372307	-0.263810099677054	0.0866076523422679	-3.04603684019159	0.00231879421948244	0.853027987954601
ENSMUSG00000112266	Gm48843	78.5483531519662	60.9602760068543	96.136430297078	0.657213799977783	0.215986192881498	3.04285098602746	0.00234348348339176	0.853027987954601
ENSMUSG00000024190	Dusp1	2183.90082915632	1828.66537982656	2539.13627848608	0.473546722000312	0.157112941246186	3.01405293697795	0.00257782822113625	0.893647116660565
ENSMUSG00000031901	Dus2	436.306107141113	480.985558485873	391.626655796353	-0.29651461363912	0.0982856176455335	-3.01686676791815	0.00255402039361276	0.893647116660565
ENSMUSG00000085524	Gm14224	3.31643689788726	0.285247626112924	6.3476261696616	4.47593038084544	1.48241490558896	3.01935063116973	0.00253317170477889	0.893647116660565
ENSMUSG00000106177	Gm43491	2.7273079468257	0.188962717140049	5.26565317651135	4.80043898109789	1.59120683798543	3.01685416785636	0.0025541265530515	0.893647116660565
ENSMUSG00000000157	Itgb2l	2.2534749754295	0.183676688073359	4.32327326278564	4.55688358926425	1.54807343576412	2.94358360785061	0.00324436177940077	0.89976966682048
ENSMUSG00000021876	Rnase4	388.41912598235	441.019535200166	335.818716764534	-0.39315992142947	0.131172476045002	-2.99727452956354	0.00272405280836712	0.89976966682048
ENSMUSG00000026175	Vil1	21.8522068647058	11.4602199612461	32.2441937681655	1.49240466227168	0.505319925500979	2.95338574031509	0.00314308939619727	0.89976966682048
ENSMUSG00000028655	Mfsd2a	1182.11920561667	1350.8737568528	1013.36465438054	-0.414739442429405	0.139046303537599	-2.98274338747349	0.00285677405959701	0.89976966682048
ENSMUSG00000031431	Tsc22d3	2895.61393097679	3289.3343062282	2501.89355572538	-0.394775230977293	0.132522745897007	-2.97892432204885	0.00289262211141681	0.89976966682048
ENSMUSG00000031847	1700030J22Rik	286.631296928705	250.946006398019	322.316587459391	0.361101449125093	0.122453235696816	2.94889266968127	0.00318914711922004	0.89976966682048
ENSMUSG00000032091	Tmprss4	8.99377333155052	4.18644822873571	13.8010984343653	1.7209844067738	0.576084179126868	2.98738356151731	0.0028137645637577	0.89976966682048
ENSMUSG00000040483	Xaf1	106.805189177696	126.166540802135	87.443837553257	-0.528900738738054	0.175889878117126	-3.00699929069174	0.00263840378576644	0.89976966682048
ENSMUSG00000040495	Chrm4	763.787512405233	650.309128509289	877.265896301177	0.431888509601353	0.144289298715379	2.99321234108486	0.00276057608054391	0.89976966682048
ENSMUSG00000040828	Catsperd	44.0027761309832	56.0014504417686	32.0041018201978	-0.807207372938159	0.269606848526769	-2.99401657394476	0.00275330987693332	0.89976966682048
ENSMUSG00000059585	Ube2nl	4.10970303839441	0.430668167963819	7.788737908825	4.17674097365058	1.40850846463313	2.96536448202211	0.00302324510363343	0.89976966682048
ENSMUSG00000061740	Cyp2d22	775.816964155515	865.836719671566	685.797208639465	-0.336312953604024	0.113482341990304	-2.9635707873632	0.00304092111339784	0.89976966682048
ENSMUSG00000079022	Col22a1	169.221949577787	135.79950929525	202.644389860324	0.577471968940059	0.192666282441777	2.99726533164706	0.00272413500607337	0.89976966682048
ENSMUSG00000079140	Gm6374	3.09551052369437	0.283886435974784	5.90713461141396	4.37907266417784	1.48487496394877	2.94911879484617	0.00318681452760118	0.89976966682048
ENSMUSG00000089640	Gm6397	3.10524944563975	0.18864635492241	6.02185253635709	4.99645125028168	1.69291405001382	2.95139097595704	0.00316346203212247	0.89976966682048
ENSMUSG00000097729	2310015A10Rik	189.067978079575	165.994102126513	212.141854032637	0.353897299473187	0.119608257519796	2.95880323659605	0.00308836225083697	0.89976966682048
ENSMUSG00000101295	Gm28180	2.41691711095691	0.187656770993207	4.64617745092061	4.62987600458073	1.55931051840335	2.96918153885185	0.00298594135700461	0.89976966682048
ENSMUSG00000103999	Gm38026	3.0222187167108	0.187782431602382	5.85665500181922	4.96294291214704	1.68537635686347	2.9447089915176	0.00323258547243345	0.89976966682048
ENSMUSG00000104262	Gm37747	4.21425110376406	0.43191805402817	7.99658415349995	4.21055433826968	1.42913647873451	2.94622270225591	0.00321680703623295	0.89976966682048
ENSMUSG00000108095	Gm44067	2.27276938397314	0.279594143730072	4.26594462421621	3.93145919031106	1.32147057482776	2.97506373974578	0.00292927675447625	0.89976966682048
ENSMUSG00000109642	Gm45289	6.29812479327485	1.27798213267001	11.3182674538797	3.14671356285515	1.05621606045078	2.97923282998763	0.00288971109683474	0.89976966682048
ENSMUSG00000028661	Epha8	336.773982035604	278.304087611893	395.243876459315	0.506081012467486	0.172800985813022	2.92869285488386	0.00340390596200697	0.926705552281414
ENSMUSG00000043913	Ccdc60	36.0972149846857	26.2923230609356	45.9021069084358	0.803918757857783	0.274507970488045	2.92858074914366	0.00340513372575932	0.926705552281414
ENSMUSG00000087487	Ppp2r2cos	45.8834398345011	21.4540717754543	70.3128078935479	1.71253602537905	0.586456635520353	2.92014093055584	0.00349873125563413	0.934748732609709
ENSMUSG00000109559	Gm34280	2.71900935756856	0.284053690145098	5.15396502499202	4.18144719676226	1.43194018976	2.9201269904039	0.00349888776972727	0.934748732609709
ENSMUSG00000022678	Nde1	411.479569315054	466.65484285607	356.304295774038	-0.389245990294973	0.133605186375242	-2.91340479254855	0.0035751083563374	0.939864510879011
ENSMUSG00000037242	Clic4	1764.67678020642	1922.90986521284	1606.4436952	-0.259420722964057	0.0890637811873122	-2.91275218170294	0.00358258793638634	0.939864510879011
ENSMUSG00000032849	Abcc4	409.560129098607	477.865790952148	341.254467245066	-0.485757560879707	0.167454041859609	-2.9008410635257	0.00372162588738928	0.950646893340138
ENSMUSG00000038059	Smim3	308.45042962321	373.107586835558	243.793272410863	-0.613933381804257	0.211459651771117	-2.90331217639939	0.00369238376942658	0.950646893340138
ENSMUSG00000056174	Col8a2	86.6571420344131	69.3373904749104	103.976893593916	0.58455751253474	0.201132488800637	2.90633062823657	0.00365694816379116	0.950646893340138
ENSMUSG00000091055	Siglec15	2.1113125465789	0.183726195410938	4.03889889774686	4.45833278919324	1.5401492922544	2.8947406667748	0.00379471893524294	0.96088882951543
ENSMUSG00000031502	Col4a1	1916.77848074147	2115.65330556821	1717.90365591473	-0.300454101791683	0.104098689305802	-2.88624288927466	0.00389871149495375	0.96240500170798
ENSMUSG00000045954	Cavin2	234.780254346663	267.191248122994	202.369260570332	-0.400882588376398	0.138847251465675	-2.88722019445593	0.00388662125622082	0.96240500170798
ENSMUSG00000053560	Ier2	820.990085722621	697.071150997729	944.909020447513	0.43886950622558	0.152060502982813	2.88615056255065	0.00389985543274525	0.96240500170798
ENSMUSG00000060771	Tsga10	514.100878609845	571.344974224346	456.856782995344	-0.322620122912729	0.111920287429281	-2.88258840575784	0.00394422440214817	0.965174912525669
ENSMUSG00000095061	E030018B13Rik	10.1858909408046	3.52842865276533	16.8433532288439	2.25508164023862	0.784979260060942	2.87279136529485	0.00406862709823805	0.971134599186
ENSMUSG00000102959	Gm37015	3.24671032808767	0.427927364466913	6.06549329170843	3.8251871386151	1.3309992203268	2.8739213969456	0.0040540984635549	0.971134599186
ENSMUSG00000114704	Gm48003	3.15831523980608	0.288369582707688	6.02826089690447	4.38575095473816	1.52402250130915	2.87774685148727	0.00400526407739525	0.971134599186
ENSMUSG00000000001	Gnai3	959.572174796492	957.678007582649	961.466342010335	0.00569568244514278	0.106221628876475	0.0536207409487787	0.957237331395143	0.999923589617851
ENSMUSG00000000028	Cdc45	56.7229168788711	66.3758554657616	47.0699782919806	-0.495851362112431	0.296610812181996	-1.67172382714149	0.0945787934022869	0.999923589617851
ENSMUSG00000000031	H19	7.4317012165529	7.58451353664014	7.27888889646566	-0.0593384068058191	0.59977593467507	-0.0989342909164334	0.921190442241885	0.999923589617851
ENSMUSG00000000037	Scml2	24.9963789537135	22.4696295483232	27.5231283591038	0.292668120960721	0.473739814962643	0.617782402316763	0.536718785059159	0.999923589617851
ENSMUSG00000000049	Apoh	13.6372570041806	13.9113230703914	13.3631909379698	-0.0579950936511964	0.443420184339364	-0.130790378290066	0.895941134623662	0.999923589617851
ENSMUSG00000000056	Narf	1273.3899861618	1212.41754168376	1334.36243063984	0.138263944165347	0.116331365845955	1.18853538046165	0.234622549310565	0.999923589617851
ENSMUSG00000000058	Cav2	506.749238587842	518.01552523583	495.482951939854	-0.0641599174741706	0.139988388265252	-0.458323138577747	0.646720302832746	0.999923589617851
ENSMUSG00000000078	Klf6	1159.71622509554	1146.77545166492	1172.65699852616	0.0321981605163144	0.0977520918020865	0.3293858977617	0.741864025592215	0.999923589617851
ENSMUSG00000000085	Scmh1	1736.16802437503	1774.85501090088	1697.48103784918	-0.0643057161409743	0.0818544816848961	-0.785610205052951	0.432095883977288	0.999923589617851
ENSMUSG00000000088	Cox5a	2810.66927798163	2779.49328461009	2841.84527135317	0.0320061104937061	0.104106031579466	0.307437619205331	0.758510297756827	0.999923589617851
ENSMUSG00000000093	Tbx2	170.434561815868	173.463234535704	167.405889096032	-0.051279635860549	0.196139087986025	-0.261445265128401	0.793749153969186	0.999923589617851
ENSMUSG00000000094	Tbx4	7.80148506620227	6.49605189824321	9.10691823416133	0.487399772488211	0.699073492075362	0.697208202017862	0.485672506715204	0.999923589617851
ENSMUSG00000000120	Ngfr	17.6245178099947	16.7451582993891	18.5038773206003	0.14408359160869	0.397705960717426	0.362286728991377	0.717137774299073	0.999923589617851
ENSMUSG00000000125	Wnt3	63.3676783762709	67.923205948033	58.8121508045088	-0.207790303218978	0.276967861659296	-0.750232543133778	0.453114662083247	0.999923589617851
ENSMUSG00000000126	Wnt9a	775.278852820529	693.088860458	857.468845183058	0.307043922938991	0.122941640000493	2.49747703819275	0.012508056543851	0.999923589617851
ENSMUSG00000000127	Fer	331.10351421605	312.925568324287	349.281460107813	0.158570524170777	0.117625635112121	1.34809494562666	0.177627846889111	0.999923589617851
ENSMUSG00000000131	Xpo6	2916.87498392834	2922.33987111551	2911.41009674117	-0.00540590523234739	0.0678059930934532	-0.0797260682384924	0.936455125986683	0.999923589617851
ENSMUSG00000000134	Tfe3	2616.48717843993	2566.80971229662	2666.16464458325	0.054789527203701	0.0788528004213698	0.694832991484378	0.487159970140128	0.999923589617851
ENSMUSG00000000142	Axin2	1206.59798110479	1200.64488599911	1212.55107621047	0.0142360100218838	0.120625944179544	0.118017812160661	0.906053544450813	0.999923589617851
ENSMUSG00000000148	Brat1	800.910452583384	800.945376529371	800.875528637397	-0.00012581831977133	0.109037338786474	-0.00115390123394078	0.99907932022506	0.999923589617851
ENSMUSG00000000149	Gna12	2494.22019862838	2529.37423131928	2459.06616593748	-0.040669951497247	0.120715145693462	-0.336908440640269	0.736185922226052	0.999923589617851
ENSMUSG00000000154	Slc22a18	25.8387893892496	26.2472581824341	25.4303205960651	-0.0456170751601014	0.349187815791748	-0.130637648557895	0.896061958687874	0.999923589617851
ENSMUSG00000000159	Igsf5	8.30760256644228	9.440386309122	7.17481882376256	-0.395903495404216	0.871628842632504	-0.454211100000435	0.649676894547428	0.999923589617851
ENSMUSG00000000167	Pih1d2	82.7799410226507	79.5292218585896	86.0306601867118	0.11336585367336	0.200269491226211	0.566066518565773	0.571348562621897	0.999923589617851
ENSMUSG00000000168	Dlat	2260.79412164811	2234.53774818603	2287.05049511019	0.0335118024611452	0.0847243397881276	0.395539257608251	0.692444955234376	0.999923589617851
ENSMUSG00000000171	Sdhd	2375.86854856807	2379.17530118917	2372.56179594697	-0.00401591131061455	0.0905640308403052	-0.0443433366796134	0.964630727954202	0.999923589617851
ENSMUSG00000000182	Fgf23	9.69021948306307	10.5387735362276	8.84166542989857	-0.25331693257633	0.816790767727761	-0.310136870524424	0.756456875003231	0.999923589617851
ENSMUSG00000000183	Fgf6	1.92214744294903	1.18853837462823	2.65575651126983	1.15993439691329	2.00661511853601	0.578055246468768	0.563226820658149	0.999923589617851
ENSMUSG00000000184	Ccnd2	2284.16080288701	2139.16947336273	2429.15213241129	0.183402062626384	0.188176588804174	0.974627416682753	0.329745108807525	0.999923589617851
ENSMUSG00000000194	Gpr107	1746.93581058779	1733.30132583417	1760.57029534141	0.022520350022504	0.0709336633858563	0.317484660280416	0.750875877214484	0.999923589617851
ENSMUSG00000000197	Nalcn	2234.25839528195	2096.02163668355	2372.49515388035	0.178751530847305	0.117510758811224	1.52115034108886	0.128222113924989	0.999923589617851
ENSMUSG00000000202	Btbd17	1022.71635971175	1105.95215078882	939.480568634685	-0.23535374080347	0.30850406435001	-0.762887002151298	0.44553078851521	0.999923589617851
ENSMUSG00000000204	Slfn4	4.32656718494625	7.66869203535777	0.984442334534732	-2.96160192876973	1.27724813445945	-2.31873654685205	0.0204093256014329	0.999923589617851
ENSMUSG00000000214	Th	60.3798580924337	55.558353037589	65.2013631472784	0.230898293861328	0.322119096559618	0.716810323658018	0.473491140819189	0.999923589617851
ENSMUSG00000000216	Scnn1g	5.33306925800202	3.8687251415396	6.79741337446444	0.813127626478253	0.849425709813834	0.957267500952454	0.338432254400617	0.999923589617851
ENSMUSG00000000223	Drp2	2544.29860328313	2410.98146131582	2677.61574525044	0.151328381964209	0.0838637839394261	1.80445449579894	0.0711600865475707	0.999923589617851
ENSMUSG00000000244	Tspan32	8.51727308942596	7.44659868435835	9.58794749449357	0.364640399286651	0.889311044800585	0.410025717569286	0.681787082178475	0.999923589617851
ENSMUSG00000000247	Lhx2	2728.97787295221	2790.54112886745	2667.41461703697	-0.0651028183024788	0.110794848741907	-0.587597880603041	0.556802233954468	0.999923589617851
ENSMUSG00000000253	Gmpr	1488.52201373362	1477.43858777005	1499.60543969719	0.0214848004141126	0.152154558879348	0.141203790227207	0.887708951909984	0.999923589617851
ENSMUSG00000000263	Glra1	5.08750774805382	3.51335681395124	6.66165868215641	0.923031334689322	0.893419327540602	1.03314457862719	0.301536244219582	0.999923589617851
ENSMUSG00000000266	Mid2	440.264766142724	423.26677448355	457.262757801898	0.111456177572246	0.133371468981099	0.835682312144594	0.403333648508738	0.999923589617851
ENSMUSG00000000275	Trim25	194.733760083603	215.560184658738	173.907335508467	-0.309771940109618	0.193565910427999	-1.60034346659839	0.109522409129628	0.999923589617851
ENSMUSG00000000276	Dgke	2358.8278410596	2341.509592063	2376.1460900562	0.0211845904544522	0.0940864223787561	0.225160973484262	0.821854048564819	0.999923589617851
ENSMUSG00000000278	Scpep1	484.316036011292	464.14525647674	504.486815545844	0.120240191546064	0.114929966666256	1.04620400609031	0.295466853713326	0.999923589617851
ENSMUSG00000000282	Mnt	1865.67937370128	1736.50127508946	1994.8574723131	0.200102203026062	0.0768480425958485	2.60386857318435	0.00921780964899894	0.999923589617851
ENSMUSG00000000290	Itgb2	140.100709639375	147.450809415287	132.750609863463	-0.151515253076446	0.195051862342404	-0.776794700941987	0.437279903635835	0.999923589617851
ENSMUSG00000000295	Hddc2	362.79741572232	373.115604397688	352.479227046952	-0.0820844611782706	0.152118896373006	-0.5396072620524	0.589467907375154	0.999923589617851
ENSMUSG00000000296	Tpd52l1	562.12680261162	579.965470422017	544.288134801223	-0.0915964222272789	0.138884051143595	-0.659517212185693	0.509563696965143	0.999923589617851
ENSMUSG00000000301	Pemt	88.8075310219262	87.3533224897471	90.2617395541053	0.0472520057217636	0.225262996446177	0.209763727142171	0.833852084735683	0.999923589617851
ENSMUSG00000000303	Cdh1	109.925657625821	105.360978511132	114.49033674051	0.119885187130057	0.323840380871999	0.370198388500052	0.711234677220418	0.999923589617851
ENSMUSG00000000305	Cdh4	600.316105577297	551.719970794382	648.912240360212	0.23408717653907	0.157061896848096	1.49041353273271	0.136115536430197	0.999923589617851
ENSMUSG00000000308	Ckmt1	8197.67545947264	7882.55985074655	8512.79106819873	0.110968003347855	0.0975762464222144	1.13724402625301	0.255436286844702	0.999923589617851
ENSMUSG00000000317	Bcl6b	75.6445599034123	58.8858673789808	92.4032524278438	0.650022204324508	0.253062444815814	2.56862374343064	0.0102103250936933	0.999923589617851
ENSMUSG00000000318	Clec10a	28.7901779798206	38.2720834401273	19.308272519514	-0.987073345562979	0.360729052598449	-2.73632893844498	0.00621288874694117	0.999923589617851
ENSMUSG00000000320	Alox12	23.4805960229168	16.8469434691181	30.1142485767155	0.837959392792126	0.431756257563058	1.94081586106425	0.0522806164470107	0.999923589617851
ENSMUSG00000000326	Comt	2865.26144990279	2868.73254227947	2861.79035752611	-0.0034954787167766	0.111683268546828	-0.0312981412727097	0.975031772732787	0.999923589617851
ENSMUSG00000000339	Rtca	1671.49670052379	1683.92999409247	1659.06340695511	-0.0214631375649195	0.101263728988397	-0.211952865841815	0.832143806429898	0.999923589617851
ENSMUSG00000000340	Dbt	358.412054427833	355.426272965724	361.397835889942	0.024037538391976	0.112261544219212	0.214120859989581	0.830452809097941	0.999923589617851
ENSMUSG00000000346	Dazap2	3522.00997935378	3681.65404813838	3362.36591056918	-0.130877333287286	0.0910769444611128	-1.43699740984576	0.150718729523603	0.999923589617851
ENSMUSG00000000355	Mcts1	1005.64310414835	1041.43668662087	969.849521675833	-0.102742307997275	0.0880714605508832	-1.16657890484189	0.243380466510396	0.999923589617851
ENSMUSG00000000359	Rem1	42.8198566981913	49.7975487065271	35.8421646898555	-0.474416955425966	0.388047179299017	-1.22257545147724	0.221490089775264	0.999923589617851
ENSMUSG00000000365	Rnf17	5.64782945599698	3.93270575097362	7.36295316102034	0.904762277507673	1.0771642921845	0.839948264227	0.400937394758722	0.999923589617851
ENSMUSG00000000374	Trappc10	2703.88796174827	2608.53586060059	2799.24006289595	0.101794950962397	0.0807522017852734	1.26058421580972	0.2074586884335	0.999923589617851
ENSMUSG00000000378	Ccm2	1504.80881733212	1536.12325208486	1473.49438257938	-0.0600524160318942	0.103144024691452	-0.582219049639925	0.560419143539602	0.999923589617851
ENSMUSG00000000384	Tbrg4	1101.31320145329	1071.45030391846	1131.17609898812	0.0782586059925656	0.089811299838057	0.871367034367361	0.383553779460465	0.999923589617851
ENSMUSG00000000385	Tmprss2	3.92390452167323	5.09647206796146	2.751336975385	-0.889366068083525	0.935233178963378	-0.950956497361768	0.341626459803273	0.999923589617851
ENSMUSG00000000386	Mx1	6.99886655476995	7.69950286089342	6.29823024864648	-0.289818797317909	0.819049939758888	-0.353847529008092	0.723453151855734	0.999923589617851
ENSMUSG00000000392	Fap	120.218153636846	124.378885353153	116.057421920539	-0.0999028067498658	0.189083742481095	-0.528352175808317	0.597254924230179	0.999923589617851
ENSMUSG00000000394	Gcg	1.76487901172686	1.3119073943869	2.21785062906682	0.757496318281006	2.29805153136013	0.329625470945237	0.741682974261641	0.999923589617851
ENSMUSG00000000399	Ndufa9	2413.35863118731	2374.62913852405	2452.08812385057	0.0463086121034326	0.0784090766716902	0.590602696385946	0.554786657795824	0.999923589617851
ENSMUSG00000000402	Egfl6	13.6874814926692	11.6850722860745	15.6898906992639	0.425168643137889	0.442524800599911	0.960779243471795	0.336663177208174	0.999923589617851
ENSMUSG00000000409	Lck	58.5786993199876	55.0308904075329	62.1265082324423	0.174967299245948	0.302339930695317	0.578710522435991	0.562784514757399	0.999923589617851
ENSMUSG00000000411	Tssk3	4.30658535295211	3.85288636408942	4.7602843418148	0.305108115125215	1.10555907288452	0.275976311540871	0.782566260597382	0.999923589617851
ENSMUSG00000000416	Cttnbp2	2541.41393635923	2485.40102572703	2597.42684699143	0.0636044650952814	0.117115764610796	0.543090550675685	0.587067458322829	0.999923589617851
ENSMUSG00000000420	Galnt1	1055.00636112173	1075.70991959198	1034.30280265147	-0.056630476081409	0.0875896930793113	-0.646542693443746	0.517927957260169	0.999923589617851
ENSMUSG00000000439	Mkrn2	559.622502444275	548.93585617369	570.30914871486	0.0551065977416111	0.110717655101043	0.497721864605239	0.618680094966658	0.999923589617851
ENSMUSG00000000440	Pparg	225.787416812128	236.587065486573	214.987768137683	-0.138116622754024	0.158480565381479	-0.871505111188638	0.383478416309702	0.999923589617851
ENSMUSG00000000441	Raf1	525.900582537346	526.559216918363	525.241948156329	-0.00361364517782222	0.172596859933605	-0.0209369114780671	0.983295981969252	0.999923589617851
ENSMUSG00000000486	Septin1	86.2783275174117	91.5847944013037	80.9718606335197	-0.177687461826293	0.229446832666665	-0.774416712408633	0.43868440371461	0.999923589617851
ENSMUSG00000000489	Pdgfb	1707.03090719213	1556.56081883227	1857.50099555199	0.255001036283364	0.109823445445373	2.32191801349198	0.0202373506681194	0.999923589617851
ENSMUSG00000000530	Acvrl1	569.686017764269	632.040606986996	507.331428541542	-0.317088714460065	0.135808619231775	-2.3348202511279	0.0195528128167498	0.999923589617851
ENSMUSG00000000531	Tamalin	3389.93195390209	3180.0950762282	3599.76883157598	0.178834364324942	0.12638598111769	1.41498576616985	0.157072669420336	0.999923589617851
ENSMUSG00000000532	Acvr1b	4506.46994861229	4369.65099880574	4643.28889841884	0.087628988793569	0.0940089506702292	0.93213452728517	0.351267006369172	0.999923589617851
ENSMUSG00000000538	Tom1l2	10074.7020328706	9803.21297738226	10346.1910883589	0.0777731713052164	0.0577560158003627	1.34658130806745	0.178115117541765	0.999923589617851
ENSMUSG00000000544	Gpa33	2.38804181077388	0.665056161423395	4.11102746012436	2.62795092770364	1.74679898945367	1.50443808564691	0.13246860403614	0.999923589617851
ENSMUSG00000000552	Zfp385a	3290.30072023228	3127.28957950811	3453.31186095645	0.143067811126884	0.160863775477447	0.889372456305066	0.373802942770346	0.999923589617851
ENSMUSG00000000555	Itga5	122.182021314966	135.65989263123	108.704149998702	-0.319587236904678	0.192519174514625	-1.66002808660704	0.0969088024055562	0.999923589617851
ENSMUSG00000000560	Gabra2	3316.31872902783	3252.02908750261	3380.60837055305	0.0559427341433341	0.113331554288893	0.493620108665683	0.621574496643623	0.999923589617851
ENSMUSG00000000561	Wdr77	982.4273454413	1013.44707107529	951.407619807315	-0.0911352586937791	0.11421370465838	-0.797936280644865	0.424907468011923	0.999923589617851
ENSMUSG00000000562	Adora3	32.236411504959	32.151227567423	32.321595442495	0.00762459123423037	0.361581471451363	0.0210867863434091	0.983176425523122	0.999923589617851
ENSMUSG00000000563	Atp5pb	6780.56758324795	6871.28153607541	6689.85363042049	-0.038604549598862	0.111191952664551	-0.34718834118622	0.728449829116644	0.999923589617851
ENSMUSG00000000567	Sox9	735.250744809752	662.976584607019	807.524905012485	0.284548837600722	0.131311768752071	2.16697132560889	0.0302370406159343	0.999923589617851
ENSMUSG00000000568	Hnrnpd	3922.84064644892	3902.72426706042	3942.95702583742	0.0147964486936336	0.0723622625143969	0.204477419299732	0.837980436004724	0.999923589617851
ENSMUSG00000000579	Dynlt1c	77.1662515205735	75.3492032530211	78.9832997881259	0.0679553856458422	0.222749728792656	0.305075054475589	0.760308989773785	0.999923589617851
ENSMUSG00000000581	C1d	944.770436585222	957.523682634423	932.017190536021	-0.0389516051300094	0.117371336853645	-0.33186641793626	0.739990129234568	0.999923589617851
ENSMUSG00000000594	Gm2a	1815.62558219798	1881.99756733799	1749.25359705797	-0.105525304920769	0.0929924212382056	-1.13477317307891	0.256470369238682	0.999923589617851
ENSMUSG00000000600	Krit1	1471.45286198792	1499.49348313594	1443.4122408399	-0.0549918575188962	0.135887849293716	-0.40468561247175	0.685708619188624	0.999923589617851
ENSMUSG00000000605	Clcn4	4900.22691801183	4920.77556110375	4879.67827491991	-0.0120996842602504	0.0588383582016004	-0.2056427920506	0.837069948621288	0.999923589617851
ENSMUSG00000000617	Grm6	3.08486542383688	3.17373526650218	2.99599558117158	-0.0831462964841823	1.46779038973574	-0.0566472549933726	0.954826190912517	0.999923589617851
ENSMUSG00000000627	Sema4f	2424.39164202234	2414.6632391555	2434.12004488918	0.0115783222974237	0.0807148057127994	0.143447316699514	0.885936916019474	0.999923589617851
ENSMUSG00000000628	Hk2	110.357129378378	115.893864545928	104.820394210828	-0.144884751863523	0.225191167466943	-0.643385588756677	0.519973932166037	0.999923589617851
ENSMUSG00000000631	Myo18a	6654.06623237559	6415.01590707664	6893.11655767454	0.103703567747606	0.0763036864575039	1.35908987576062	0.174118110605862	0.999923589617851
ENSMUSG00000000632	Sez6	5913.34582531522	5740.71547083841	6085.97617979203	0.0842581346630284	0.109233388928211	0.771358789558413	0.440494294730084	0.999923589617851
ENSMUSG00000000673	Haao	5.99934934865499	5.11890430219292	6.87979439511706	0.426530414734934	0.852671017207922	0.500228583037349	0.616914134327294	0.999923589617851
ENSMUSG00000000682	Cd52	34.8896756899454	32.9531897310102	36.8261616488806	0.160312915683744	0.32136780997703	0.49884559282774	0.617888165384108	0.999923589617851
ENSMUSG00000000686	Abhd15	11.1914524333872	14.4493255017149	7.93357936505955	-0.86495833535921	0.616239771775957	-1.4036068020512	0.16043596848686	0.999923589617851
ENSMUSG00000000690	Hoxb6	1.2823708923308	0.178736326843468	2.38600545781813	3.73869255665307	2.6230511817317	1.42532200007811	0.154064143518508	0.999923589617851
ENSMUSG00000000693	Loxl3	117.489170706269	119.143615760276	115.834725652262	-0.0406338294110539	0.196958866523854	-0.206306170055729	0.83655175919793	0.999923589617851
ENSMUSG00000000706	Btn1a1	4.14274497660747	1.16277513319229	7.12271482002265	2.6148551048594	1.26813874539214	2.06196294716224	0.0392112637580101	0.999923589617851
ENSMUSG00000000708	Kat2b	374.066567321547	404.814606052559	343.318528590535	-0.237713624282641	0.123649921555041	-1.92247290813545	0.0545462793453861	0.999923589617851
ENSMUSG00000000711	Rab5b	4290.3189440639	4183.26520134548	4397.37268678232	0.0720123475829142	0.0847422352501183	0.849781072807065	0.395446814471747	0.999923589617851
ENSMUSG00000000724	Cryba1	4.30215875509151	4.35322875259472	4.2510887575883	-0.0342534515505276	1.19973301335078	-0.0285508952153111	0.977222776042053	0.999923589617851
ENSMUSG00000000730	Dnmt3l	9.27146749648747	6.76163163984105	11.7813033531339	0.801055823478177	0.82420659504621	0.971911445859354	0.33109460509896	0.999923589617851
ENSMUSG00000000731	Aire	5.84609432646426	4.25842529943523	7.43376335349329	0.80377271966346	0.916041222468638	0.877441647764905	0.380246800213506	0.999923589617851
ENSMUSG00000000732	Icosl	95.5988771480707	98.1020976820539	93.0956566140875	-0.0755701251139528	0.206977264591584	-0.365113169618271	0.715026930604118	0.999923589617851
ENSMUSG00000000738	Spg7	2060.6020803975	2061.06462140766	2060.13953938734	-0.00064768024756168	0.0818193305736243	-0.00791598077154728	0.993684027121546	0.999923589617851
ENSMUSG00000000739	Sult5a1	3.15972618750993	3.17264713314824	3.14680524187162	-0.0117991794199827	1.48594787763295	-0.00794050693001315	0.993664458693387	0.999923589617851
ENSMUSG00000000740	Rpl13	13119.8368089988	13764.4248071467	12475.2488108509	-0.141875733842939	0.135327382726831	-1.04838895856965	0.29445943857092	0.999923589617851
ENSMUSG00000000743	Chmp1a	2895.8001218813	2902.61577564187	2888.98446812073	-0.00679116487586148	0.106355902517358	-0.0638532015160429	0.949087115968786	0.999923589617851
ENSMUSG00000000751	Rpa1	1213.57151980897	1217.42154921971	1209.72149039823	-0.009153868366164	0.0860800770178448	-0.106341312453361	0.915311554802933	0.999923589617851
ENSMUSG00000000753	Serpinf1	538.443632091354	528.63976773823	548.247496444478	0.0525423608794159	0.17102294101419	0.30722405174319	0.758672839571397	0.999923589617851
ENSMUSG00000000759	Tubgcp3	1242.41467260294	1287.04159671714	1197.78774848874	-0.103686400720747	0.0935315690059001	-1.10857116824595	0.267615221716979	0.999923589617851
ENSMUSG00000000766	Oprm1	15.3088931226524	11.8101136648284	18.8076725804764	0.671298478869827	0.572346569009908	1.17288809825678	0.240840682942921	0.999923589617851
ENSMUSG00000000776	Polr3d	728.909168572215	689.435610311559	768.382726832871	0.156409269884988	0.0842997638220157	1.85539392749924	0.0635399939211812	0.999923589617851
ENSMUSG00000000782	Tcf7	123.481198369755	120.288318889716	126.674077849794	0.0746247762407124	0.156971540395639	0.475403223110536	0.634499597591056	0.999923589617851
ENSMUSG00000000787	Ddx3x	4543.30990188912	4521.50853859714	4565.1112651811	0.0138458352174422	0.119653990857263	0.115715615653465	0.907877929891442	0.999923589617851
ENSMUSG00000000791	Il12rb1	52.4811299854409	49.3507471943074	55.6115127765744	0.172311654750946	0.24812240334844	0.694462299355399	0.487392335938209	0.999923589617851
ENSMUSG00000000792	Slc5a5	303.138341274089	298.112635668215	308.164046879963	0.0478410281672379	0.145406626872454	0.329015459585637	0.742144002930003	0.999923589617851
ENSMUSG00000000794	Kcnn3	396.640507761341	371.523466733163	421.757548789519	0.182960551339681	0.186773319201786	0.979586121409632	0.327290458415048	0.999923589617851
ENSMUSG00000000804	Usp32	3522.35699386961	3596.85618132134	3447.85780641789	-0.0610361978458484	0.102232591915756	-0.597032675217162	0.550485565313074	0.999923589617851
ENSMUSG00000000805	Car4	1343.31428544577	1284.33156382147	1402.29700707007	0.126774247524642	0.121815215780153	1.04070946074126	0.298010411049374	0.999923589617851
ENSMUSG00000000811	Txnrd3	203.863171764891	211.905403716393	195.820939813389	-0.113885332194862	0.159091119663424	-0.715849712012837	0.474084152735282	0.999923589617851
ENSMUSG00000000817	Fasl	8.91045477155799	9.49725495278205	8.32365459033394	-0.190293484813798	0.620182416434965	-0.306834698583804	0.758969195715181	0.999923589617851
ENSMUSG00000000823	Zfp512b	2003.7227207545	2001.50797034356	2005.93747116544	0.00318927434699188	0.120523680602666	0.0264618067673029	0.978888996708017	0.999923589617851
ENSMUSG00000000826	Dnajc5	11103.6741085487	10957.9164400214	11249.431777076	0.0378786234681782	0.0662350256394331	0.571882068475069	0.567401872949617	0.999923589617851
ENSMUSG00000000827	Tpd52l2	1723.84398920209	1729.9479532009	1717.74002520328	-0.0102169285041372	0.109234585767236	-0.0935319929340703	0.92548093440252	0.999923589617851
ENSMUSG00000000838	Fmr1	1803.34592944906	1854.89543126444	1751.79642763368	-0.0825027256810799	0.10708764634524	-0.770422438972084	0.441049347076599	0.999923589617851
ENSMUSG00000000861	Bcl11a	2691.39471487089	2659.92737645587	2722.86205328591	0.0337370372392463	0.100111687641594	0.336993991750763	0.736121429363024	0.999923589617851
ENSMUSG00000000869	Il4	273.90821979942	289.037319510511	258.779120088329	-0.159534564201857	0.158675497741828	-1.00541398308028	0.31469754946676	0.999923589617851
ENSMUSG00000000876	Pxmp4	739.192681780708	751.490954056899	726.894409504517	-0.0480099281691438	0.0967262125171465	-0.496348682738231	0.619648424458158	0.999923589617851
ENSMUSG00000000881	Dlg3	5576.8360432444	5469.51847232356	5684.15361416524	0.0555317178793738	0.0614010991361694	0.90440918258191	0.365778470864145	0.999923589617851
ENSMUSG00000000884	Gnb1l	141.911021574714	134.179656982065	149.642386167363	0.157352915419121	0.20020606494057	0.785954788461731	0.431893974845012	0.999923589617851
ENSMUSG00000000889	Dbh	19.6573491518713	19.0837873255463	20.2309109781963	0.0842137707364289	0.365673287728825	0.230297846636476	0.817860333782106	0.999923589617851
ENSMUSG00000000901	Mmp11	50.47331287882	51.1247925949825	49.8218331626575	-0.0372449796841164	0.27818281298239	-0.13388670308138	0.893492165017477	0.999923589617851
ENSMUSG00000000902	Smarcb1	2224.52988924325	2236.60119308998	2212.45858539652	-0.0156575834042519	0.0968073108349917	-0.161739679257698	0.871510856378582	0.999923589617851
ENSMUSG00000000903	Vpreb3	2.60633750125979	2.02162489241648	3.1910501101031	0.658515930391796	1.21957710120386	0.539954324939165	0.58922853198623	0.999923589617851
ENSMUSG00000000915	Hip1r	3628.15797542058	3623.14440156695	3633.17154927421	0.00398718180886644	0.0819338196786017	0.0486634435512317	0.96118750916131	0.999923589617851
ENSMUSG00000000916	Nsun5	443.488815322675	463.223691039055	423.753939606295	-0.128482259249515	0.107778726859519	-1.19209293886893	0.233224805410588	0.999923589617851
ENSMUSG00000000934	Top1mt	358.632154191731	365.569863956628	351.694444426834	-0.0558246001008757	0.114576229218915	-0.487226717805616	0.626097673405442	0.999923589617851
ENSMUSG00000000948	Gm38393	321.613166734056	252.859089221176	390.367244246936	0.626498363081063	0.46331683432154	1.35220289156658	0.176310418947	0.999923589617851
ENSMUSG00000000957	Mmp14	397.757387969281	413.584807290412	381.92996864815	-0.114875062962351	0.177426491324663	-0.647451584623559	0.517339719422929	0.999923589617851
ENSMUSG00000000958	Slc7a7	74.3520578899163	78.6131506095272	70.0909651703054	-0.165542179716593	0.254533405385998	-0.650375063601375	0.515449980793993	0.999923589617851
ENSMUSG00000000959	Oxa1l	1670.48673961667	1692.20944127863	1648.76403795471	-0.0375231959385499	0.107534581455358	-0.348940735442648	0.727133802480548	0.999923589617851
ENSMUSG00000000976	Heatr6	530.029916872588	555.424726135738	504.635107609438	-0.138350825288847	0.109226881694016	-1.26663714227801	0.205285065232562	0.999923589617851
ENSMUSG00000000982	Ccl3	3.12751635290433	4.04278027157626	2.2122524342324	-0.86983177702782	1.34783188732583	-0.645356283084836	0.518696326781231	0.999923589617851
ENSMUSG00000000983	Wfdc18	31.7732947585783	27.7427349600289	35.8038545571277	0.368004893166266	0.321454905279031	1.14481032058549	0.252287739173362	0.999923589617851
ENSMUSG00000001016	Ilf2	1920.91495324876	1891.68787944732	1950.1420270502	0.0439051282618733	0.100616412004894	0.436361497960567	0.662574469087587	0.999923589617851
ENSMUSG00000001017	Chtop	4411.84314998593	4468.37182762978	4355.31447234208	-0.036972350782774	0.0722967884006885	-0.511396862857354	0.609073191185757	0.999923589617851
ENSMUSG00000001018	Snapin	1227.27237186793	1284.89589396418	1169.64884977168	-0.135576001704465	0.112475790567416	-1.20537940671956	0.228056867677651	0.999923589617851
ENSMUSG00000001020	S100a4	1.30080184523052	0.976624012760422	1.62497967770062	0.734546519825958	1.66263226245472	0.441797345338089	0.658635859738498	0.999923589617851
ENSMUSG00000001021	S100a3	20.8545085825436	19.4113337830082	22.297683382079	0.199994577840292	0.505417841251064	0.39570146029124	0.692325278096994	0.999923589617851
ENSMUSG00000001025	S100a6	688.350245271727	684.348751796819	692.351738746635	0.0167734372477253	0.187013299474313	0.0896911465381063	0.928532651624912	0.999923589617851
ENSMUSG00000001027	Scn4a	3.80705038833779	1.68088573934598	5.9332150373296	1.81959241268489	2.70233460730869	0.673340898556252	0.500730439080536	0.999923589617851
ENSMUSG00000001029	Icam2	132.921228509258	131.28284940227	134.559607616246	0.0355669467387821	0.246584876320403	0.144238151461356	0.885312415410996	0.999923589617851
ENSMUSG00000001034	Mapk7	888.064218518739	868.652641948628	907.47579508885	0.0630797775044734	0.10259327515602	0.614852946341208	0.538651839608131	0.999923589617851
ENSMUSG00000001036	Epn2	3942.41861075144	3989.41215705658	3895.4250644463	-0.03439541773321	0.0650330077546293	-0.52889169547539	0.596880583172241	0.999923589617851
ENSMUSG00000001039	B9d1	437.953677263201	427.101846764254	448.805507762148	0.0715102447508668	0.133341131343589	0.536295470349668	0.591754360651351	0.999923589617851
ENSMUSG00000001052	Sec24b	1745.43657857314	1813.06841835683	1677.80473878945	-0.111858541809093	0.0762545010667837	-1.4669106773268	0.142400355558169	0.999923589617851
ENSMUSG00000001053	N4bp3	818.989017468983	804.528196873387	833.44983806458	0.0509523869166844	0.174736541664502	0.291595486732902	0.770595926610089	0.999923589617851
ENSMUSG00000001054	Rmnd5b	2248.14726273702	2236.11958587668	2260.17493959736	0.0154370984568991	0.0930441164110824	0.165911602499353	0.868226516571319	0.999923589617851
ENSMUSG00000001056	Nhp2	1527.93038318458	1489.9522949639	1565.90847140526	0.0717337489561043	0.139036651521219	0.51593409486819	0.605900440167341	0.999923589617851
ENSMUSG00000001062	Vps9d1	2923.41701950481	2966.82293035433	2880.01110865529	-0.0428444482736937	0.104400063224037	-0.41038718704367	0.681521943879556	0.999923589617851
ENSMUSG00000001065	Zfp276	554.306774809401	583.580133587139	525.033416031663	-0.152521524631354	0.115835535286873	-1.31670755656825	0.187936669701086	0.999923589617851
ENSMUSG00000001076	C1ql4	2.518605718432	1.35440595194798	3.68280548491602	1.44314498199487	1.21029016172392	1.19239586310383	0.233106061635939	0.999923589617851
ENSMUSG00000001082	Mfsd10	1077.17363884502	1132.21466912338	1022.13260856666	-0.147565141087367	0.142432591753907	-1.03603493603717	0.300185844206407	0.999923589617851
ENSMUSG00000001089	Luzp1	1920.16336909713	1933.49623214424	1906.83050605002	-0.0200353416294945	0.103548074829364	-0.19348830639788	0.84657656316419	0.999923589617851
ENSMUSG00000001098	Kctd10	615.564795795635	602.492425992663	628.637165598607	0.061284462938064	0.143339514598612	0.427547582463051	0.668980535581637	0.999923589617851
ENSMUSG00000001100	Poldip2	3294.16692605636	3312.15464111117	3276.17921100155	-0.0157557560479662	0.0860598000348299	-0.183079161717661	0.854735905964261	0.999923589617851
ENSMUSG00000001103	Sebox	140.581485053997	143.494865546658	137.668104561336	-0.0598047666724277	0.214061751697194	-0.279380908538139	0.779952520788211	0.999923589617851
ENSMUSG00000001105	Ift20	2015.05457142207	2034.85035836386	1995.25878448028	-0.0283468277842025	0.111455750171996	-0.254332573603948	0.799238636855773	0.999923589617851
ENSMUSG00000001119	Col6a1	2847.81969602223	3036.94683349024	2658.69255855422	-0.19190469320768	0.131957111933655	-1.45429594809688	0.145864273360019	0.999923589617851
ENSMUSG00000001120	Pcbp3	1668.36822615017	1658.54791199922	1678.18854030112	0.0169841188897609	0.0920419538494867	0.184525840439399	0.853600957463863	0.999923589617851
ENSMUSG00000001123	Lgals9	283.259633459921	291.677248824572	274.84201809527	-0.085770277145488	0.176164608736809	-0.48687575648994	0.626346380330459	0.999923589617851
ENSMUSG00000001127	Araf	4255.80472081393	4220.5094529472	4291.09998868066	0.0239303627678944	0.0860824634114109	0.277993470673868	0.781017370934637	0.999923589617851
ENSMUSG00000001128	Cfp	724.471674093341	745.137686598349	703.805661588333	-0.0823299119734692	0.189307621253711	-0.4349001452146	0.663634909191137	0.999923589617851
ENSMUSG00000001131	Timp1	47.9425186161313	49.0511542051318	46.8338830271308	-0.0667344266214527	0.290047961894696	-0.23008066040361	0.818029092552437	0.999923589617851
ENSMUSG00000001134	Uxt	113.878169431014	113.538491437002	114.217847425026	0.0086066225560335	0.232553885268694	0.0370091540121523	0.970477706895792	0.999923589617851
ENSMUSG00000001138	Cnnm3	999.44202453905	992.577010670415	1006.30703840768	0.019819613319106	0.0942511137718087	0.210285189489551	0.833445093939576	0.999923589617851
ENSMUSG00000001143	Lman2l	1357.57126989333	1382.75278189232	1332.38975789434	-0.05352707540092	0.0835971597633055	-0.640297775097563	0.521979026939504	0.999923589617851
ENSMUSG00000001150	Mcm3ap	1816.69257693823	1822.50443325339	1810.88072062307	-0.00923080216806326	0.0643099769756925	-0.143536082613624	0.88586681646494	0.999923589617851
ENSMUSG00000001151	Pcnt	790.549062123691	781.122905383278	799.975218864104	0.0344057434408276	0.109866270529942	0.313160201714966	0.754158953166675	0.999923589617851
ENSMUSG00000001155	Ftcd	7.01483630070639	7.82607824791279	6.20359435349999	-0.335185181739636	0.998075906154989	-0.335831352778479	0.736998045793082	0.999923589617851
ENSMUSG00000001156	Mxd1	860.001555563879	848.73481757243	871.268293555328	0.0378031805780335	0.116180028126595	0.325384501859833	0.744890083624015	0.999923589617851
ENSMUSG00000001157	Gmcl1	918.657066908959	922.408286384467	914.905847433451	-0.0117821894782676	0.103712776134081	-0.113604031416877	0.909551691435694	0.999923589617851
ENSMUSG00000001158	Snrnp27	922.944368758472	929.962555195301	915.926182321643	-0.0219412962941754	0.115083631307026	-0.190655230852416	0.848795715805343	0.999923589617851
ENSMUSG00000001166	Oas1c	26.9120158242459	27.4264177520611	26.3976138964307	-0.0551586706969139	0.358143925811545	-0.154012581874524	0.877599815049327	0.999923589617851
ENSMUSG00000001173	Ocrl	1770.78852143294	1795.06158837181	1746.51545449407	-0.03955393476085	0.0814422831046296	-0.485668294809893	0.627202366320795	0.999923589617851
ENSMUSG00000001175	Calm1	97436.7358159089	98522.6266847326	96350.8449470852	-0.0321577733805402	0.0561787305727598	-0.572419010765847	0.56703813956404	0.999923589617851
ENSMUSG00000001211	Agpat3	8063.62675920171	7934.9028988522	8192.35061955122	0.0460648931152079	0.0613920350572006	0.750339894618056	0.453050020862925	0.999923589617851
ENSMUSG00000001225	Slc26a3	2.43502974661339	1.30658052051894	3.56347897270784	1.44749037513763	1.9254738563541	0.751757999913051	0.452196603846125	0.999923589617851
ENSMUSG00000001227	Sema6b	6985.94698918105	6584.96380709949	7386.93017126261	0.165799428875855	0.116510341564435	1.42304474134737	0.154723185620629	0.999923589617851
ENSMUSG00000001228	Uhrf1	28.3728224132525	21.9339396760566	34.8117051504484	0.666407516314977	0.40526460807982	1.64437629891363	0.100098497723897	0.999923589617851
ENSMUSG00000001229	Dpp9	2806.56114053051	2924.39313227537	2688.72914878565	-0.121212837307231	0.0806516746983856	-1.5029177975601	0.132860242927393	0.999923589617851
ENSMUSG00000001240	Ramp2	821.5349368764	850.862885408339	792.206988344461	-0.103049235829423	0.201380719433542	-0.511713515173087	0.608851525868428	0.999923589617851
ENSMUSG00000001247	Lsr	109.6762718004	113.594073200442	105.758470400358	-0.103114347619128	0.22481245946156	-0.4586682956367	0.646472384586666	0.999923589617851
ENSMUSG00000001248	Gramd1a	5506.41218566637	5658.84147492933	5353.98289640341	-0.0798941925485817	0.0729985124736318	-1.09446329577525	0.273751836692095	0.999923589617851
ENSMUSG00000001249	Hpn	154.724605251822	152.442842003728	157.006368499916	0.0425546691808225	0.220572723240899	0.192928067240419	0.847015303475694	0.999923589617851
ENSMUSG00000001260	Gabrg1	477.39761602148	526.087445824552	428.707786218408	-0.295308003325338	0.138626506327129	-2.13024198004726	0.0331516408694879	0.999923589617851
ENSMUSG00000001270	Ckb	67091.1102475231	68183.699876569	65998.5206184772	-0.0469932007959342	0.146805813459012	-0.320104495106079	0.748889118207805	0.999923589617851
ENSMUSG00000001280	Sp1	562.75396560132	580.96592522096	544.54200598168	-0.0934102064867467	0.117718557355778	-0.793504512669447	0.427483941163649	0.999923589617851
ENSMUSG00000001281	Itgb7	19.0470685582992	21.5798804393971	16.5142566772013	-0.385974837804309	0.437735051177369	-0.881754469435696	0.377909598255347	0.999923589617851
ENSMUSG00000001285	Myg1	963.750768959011	963.836776337648	963.664761580374	-0.00025749897787918	0.141169982778685	-0.0018240349174149	0.998544631508056	0.999923589617851
ENSMUSG00000001288	Rarg	368.222775775006	366.603198146771	369.842353403241	0.0126910763475247	0.121131056950053	0.104771448933676	0.916557165782904	0.999923589617851
ENSMUSG00000001289	Pfdn5	3842.78112777054	3997.60970140442	3687.95255413666	-0.116317528848322	0.131271392117857	-0.886084370491711	0.375572064560516	0.999923589617851
ENSMUSG00000001300	Efnb2	1688.08413981672	1578.65805066235	1797.51022897109	0.187301274213815	0.120227164418465	1.55789479956368	0.11925818820036	0.999923589617851
ENSMUSG00000001305	Rrp15	327.108964866516	326.619115841109	327.598813891923	0.00432090443193852	0.13145429871036	0.0328700124250711	0.973778246486224	0.999923589617851
ENSMUSG00000001313	Rnd2	3268.05905444319	3236.20507949804	3299.91302938834	0.0281249673540691	0.139795704047708	0.201186206297662	0.84055297676421	0.999923589617851
ENSMUSG00000001323	Srr	1014.17227663698	1000.61747662383	1027.72707665013	0.038566637549085	0.101113044492945	0.381420990164883	0.702890888217531	0.999923589617851
ENSMUSG00000001333	Sync	28.077818602141	24.4081671314921	31.7474700727899	0.379277665686419	0.600390751193481	0.631718035183713	0.527571140951566	0.999923589617851
ENSMUSG00000001334	Fndc5	2146.38134413123	2129.10231733341	2163.66037092905	0.0232287751439311	0.104163514388442	0.223002989869441	0.823533179518083	0.999923589617851
ENSMUSG00000001348	Acp5	8.07697044410131	7.69301771010446	8.46092317809816	0.13726545596553	0.702078139002007	0.195513075169455	0.844991302690085	0.999923589617851
ENSMUSG00000001349	Cnn1	21.2511806238672	25.0355858228985	17.4667754248359	-0.519366920198376	0.518720799746606	-1.00124560351558	0.316708084116941	0.999923589617851
ENSMUSG00000001366	Fbxo9	2725.04727834684	2700.00824623446	2750.08631045922	0.0265130843151123	0.09118547652518	0.290759946928511	0.77123492017109	0.999923589617851
ENSMUSG00000001376	Vps50	1626.42008379824	1651.56133411701	1601.27883347947	-0.0446059993211529	0.0976665862391699	-0.45671709270067	0.647874403520582	0.999923589617851
ENSMUSG00000001380	Hars1	3069.2797978633	2981.76448742698	3156.79510829962	0.0822943137401801	0.0773046387093179	1.06454560960597	0.287081604251617	0.999923589617851
ENSMUSG00000001383	Zmat2	6236.27415957435	6026.61605774172	6445.93226140698	0.0970408707386184	0.114564551727982	0.847040984972637	0.39697227736258	0.999923589617851
ENSMUSG00000001403	Ube2c	16.2817169762716	12.1716839166055	20.3917500359377	0.744456819417125	0.495761533697562	1.50164296504553	0.133189340950277	0.999923589617851
ENSMUSG00000001415	Smg5	3741.11669332361	3759.88842928723	3722.34495735999	-0.0144780929805595	0.0589117558031911	-0.245758979394996	0.805868812988539	0.999923589617851
ENSMUSG00000001416	Cct3	3282.23185349356	3371.09016181064	3193.37354517648	-0.0781338914049763	0.10909183405371	-0.716221265163696	0.473854734393038	0.999923589617851
ENSMUSG00000001418	Glmp	1413.48584196516	1394.50469365916	1432.46699027116	0.0387491037076282	0.130389032963315	0.297180697080024	0.766328558026189	0.999923589617851
ENSMUSG00000001419	Mef2d	7010.39139645959	6679.01711753446	7341.76567538472	0.136491257486922	0.0847885050184382	1.6097849284787	0.107444816588882	0.999923589617851
ENSMUSG00000001420	Tmem79	28.5033972178357	29.8373352045142	27.1694592311572	-0.135132842051904	0.37561224143165	-0.35976687430858	0.719021477215067	0.999923589617851
ENSMUSG00000001424	Snd1	2643.75856606122	2588.96723669818	2698.54989542426	0.059807654488812	0.0825133359657624	0.724824100114293	0.468559948773867	0.999923589617851
ENSMUSG00000001435	Col18a1	178.320601709914	167.553376755897	189.087826663931	0.174435724702847	0.234413793155006	0.744135924576337	0.456794247569543	0.999923589617851
ENSMUSG00000001436	Slc19a1	568.371603066144	592.367194070502	544.376012061786	-0.121888248981881	0.129567823687933	-0.940729306957043	0.346843596311802	0.999923589617851
ENSMUSG00000001440	Kpnb1	4079.38842666383	4029.00045031423	4129.77640301343	0.0356417057106765	0.0860880707128169	0.414014455377615	0.678863520390807	0.999923589617851
ENSMUSG00000001441	Npepps	4587.93738890328	4483.3091924408	4692.56558536577	0.0658129103269846	0.0902702735880846	0.729065147484739	0.465961812653952	0.999923589617851
ENSMUSG00000001444	Tbx21	7.17045253302232	3.59738223589858	10.7435228301461	1.57844776979168	0.76279627400227	2.06929140006128	0.0385187501725658	0.999923589617851
ENSMUSG00000001445	Mrpl10	1106.64651919303	1134.21526422025	1079.07777416581	-0.0718956269426457	0.111619726753258	-0.644112192655473	0.519502684492051	0.999923589617851
ENSMUSG00000001467	Cyp51	2156.61458174333	2162.56609886857	2150.66306461809	-0.0079627079514969	0.0880429619407056	-0.0904411639042716	0.927936646641119	0.999923589617851
ENSMUSG00000001472	Tcf25	22157.7856093106	22582.2001656595	21733.3710529617	-0.0552740859549472	0.0808076327344862	-0.684020606525675	0.493962153673297	0.999923589617851
ENSMUSG00000001473	Tubb6	132.591165477593	134.767216513957	130.415114441229	-0.0473585088684475	0.18889630249553	-0.250711677480125	0.802037031656064	0.999923589617851
ENSMUSG00000001482	Def8	1335.4898391021	1257.09572688949	1413.88395131471	0.169569197487887	0.080367979846266	2.10990991452382	0.0348661161105116	0.999923589617851
ENSMUSG00000001493	Meox1	22.3997237615956	17.7108102951522	27.088637228039	0.613057597452141	0.437931495372638	1.39989382798442	0.161545114564153	0.999923589617851
ENSMUSG00000001494	Sost	4.17996664618346	5.81897338527473	2.54095990709219	-1.19539103573336	0.825887871224687	-1.44740112717813	0.147784610251046	0.999923589617851
ENSMUSG00000001496	Nkx2-1	8.79264471156969	8.31259679445874	9.27269262868063	0.157689098450355	0.604990125941125	0.2606473918976	0.794364439080497	0.999923589617851
ENSMUSG00000001497	Pax9	1.09623397384825	0.811209602298511	1.38125834539799	0.767836546366825	2.45965439513364	0.312172534436533	0.754909404167423	0.999923589617851
ENSMUSG00000001504	Irx2	1.70462541080434	0.781256677126095	2.62799414448258	1.75009354111446	1.7868886776946	0.979408265864883	0.327378294547347	0.999923589617851
ENSMUSG00000001506	Col1a1	415.606609927343	401.614494101693	429.598725752993	0.097178377606031	0.17669169988699	0.549988356375457	0.582327359821239	0.999923589617851
ENSMUSG00000001507	Itga3	821.648390786542	800.515619893065	842.781161680019	0.0742285132817285	0.107873050584182	0.688109892876366	0.491383581089914	0.999923589617851
ENSMUSG00000001508	Sgca	13.9398754783195	15.0531910447937	12.8265599118453	-0.230935057589357	0.450026741184386	-0.513158522494861	0.607840437204911	0.999923589617851
ENSMUSG00000001510	Dlx3	1.49402424555042	0.827529678098475	2.16051881300237	1.38449483540684	2.31797800298105	0.597285579770946	0.550316730416569	0.999923589617851
ENSMUSG00000001517	Foxm1	46.7765489244944	40.2374547909536	53.3156430580352	0.406019837785545	0.321782938437125	1.26178174566232	0.207027332455059	0.999923589617851
ENSMUSG00000001518	Itfg2	661.213663794869	689.1595904555	633.267737134238	-0.122022529404303	0.116921339067902	-1.04362925003312	0.296656954606233	0.999923589617851
ENSMUSG00000001520	Nrip2	398.448542868845	408.715550014816	388.181535722874	-0.0743656369352789	0.152907005994587	-0.48634551733955	0.626722212172357	0.999923589617851
ENSMUSG00000001521	Tulp3	761.975680942675	802.849660152928	721.101701732422	-0.154927110539873	0.0939175854281419	-1.64960704466163	0.099023333222287	0.999923589617851
ENSMUSG00000001524	Gtf2h4	561.650673702455	588.52922515064	534.77212225427	-0.138189798813785	0.129652084634979	-1.06585095953407	0.286491020538469	0.999923589617851
ENSMUSG00000001525	Tubb5	21534.4176160303	21155.8669833136	21912.968248747	0.0507271100092009	0.0982685973160517	0.516208752283827	0.605708618073542	0.999923589617851
ENSMUSG00000001542	Ell2	650.292335771189	640.503453561302	660.081217981076	0.0434371985369249	0.123617446994577	0.351384044833336	0.725300250593852	0.999923589617851
ENSMUSG00000001552	Jup	1926.12297637473	1941.52736952204	1910.71858322742	-0.0230767357209079	0.105295539900375	-0.219161568882612	0.826524191310364	0.999923589617851
ENSMUSG00000001555	Fkbp10	167.504985282468	171.370216238402	163.639754326534	-0.0665931176418992	0.16822156707682	-0.395865517121766	0.692204240737167	0.999923589617851
ENSMUSG00000001558	Klhl10	23.8880244355421	16.4898871322159	31.2861617388683	0.9239431521154	0.397302414916163	2.32554124371574	0.0200430372146926	0.999923589617851
ENSMUSG00000001566	Mnx1	1.75853474019044	1.22809026053175	2.28897921984913	0.898287767793762	2.25172694213876	0.398932815068837	0.689942709109378	0.999923589617851
ENSMUSG00000001569	Nom1	792.153044395129	797.282989474517	787.023099315741	-0.0186859088435457	0.101234148581867	-0.184581083609694	0.853557624077947	0.999923589617851
ENSMUSG00000001576	Ergic1	3601.88168551259	3433.93157451263	3769.83179651255	0.134638862250384	0.073339718036033	1.83582465076064	0.0663835944497161	0.999923589617851
ENSMUSG00000001583	Tnk1	5.75640501042211	6.46554678568617	5.04726323515805	-0.357271051693331	0.742391037843209	-0.481243756297588	0.63034326555742	0.999923589617851
ENSMUSG00000001588	Acap1	9.31885004723619	8.96312718525844	9.67457290921394	0.110195805489033	0.804536674978135	0.136968032553678	0.891056063254178	0.999923589617851
ENSMUSG00000001604	Tcea3	10.0538167674924	9.08809472776299	11.0195388072218	0.278014067452624	0.560034647155396	0.496422978229562	0.619596016446768	0.999923589617851
ENSMUSG00000001622	Csn3	0.989576448836276	0.673881072771672	1.30527182490088	0.953784370912421	2.52214508917186	0.378163958531661	0.705308797770911	0.999923589617851
ENSMUSG00000001627	Ifrd1	1472.23626317529	1545.91225891457	1398.56026743601	-0.144516014316756	0.0900599537135148	-1.60466454131732	0.108567649364755	0.999923589617851
ENSMUSG00000001630	Stk38l	1017.9580516778	1034.14851529913	1001.76758805647	-0.0458955482624638	0.0883813970338009	-0.519289689943589	0.603558741967184	0.999923589617851
ENSMUSG00000001632	Brpf1	1065.78053200816	1081.02818240136	1050.53288161496	-0.0412828156338462	0.0852591219579323	-0.484204090844562	0.628241033933223	0.999923589617851
ENSMUSG00000001642	Akr1b1	1332.32322172344	1322.03369547628	1342.6127479706	0.022284297673507	0.105447873460239	0.211329986487681	0.832629785439203	0.999923589617851
ENSMUSG00000001657	Hoxc8	1.46479813386867	1.00606992580515	1.92352634193219	0.935023005316428	2.34280727181325	0.399103680685075	0.689816810330375	0.999923589617851
ENSMUSG00000001661	Hoxc6	0.894997755103369	0.173812934186885	1.61618257601985	3.2169828363125	2.8783285666419	1.11765657110706	0.263713697621898	0.999923589617851
ENSMUSG00000001663	Gstt1	428.985162163982	438.567989438676	419.402334889288	-0.0644656220380511	0.146465272207683	-0.440142711417906	0.659833749001578	0.999923589617851
ENSMUSG00000001665	Gstt3	51.4782518165769	55.4487074304685	47.5077962026853	-0.222989545600878	0.292484043896541	-0.762399010319192	0.445821896748566	0.999923589617851
ENSMUSG00000001666	Ddt	150.918343060849	157.761318989001	144.075367132697	-0.130919822760659	0.161920754584123	-0.808542568226743	0.418778311189206	0.999923589617851
ENSMUSG00000001670	Tat	2.15166988316528	2.5042722509519	1.79906751537866	-0.477142083765431	1.94793884302153	-0.244947158107548	0.806497346775051	0.999923589617851
ENSMUSG00000001672	Marveld3	11.0148980927104	12.9274863982326	9.10230978718817	-0.506137194071094	0.707464933144764	-0.715423719761282	0.474347260012288	0.999923589617851
ENSMUSG00000001674	Ddx18	570.847573396934	573.854357215553	567.840789578315	-0.0151981454355037	0.0967491895110523	-0.157088090477156	0.875175423474221	0.999923589617851
ENSMUSG00000001687	Ubl3	4105.51382528631	4255.74172572819	3955.28592484443	-0.105628608722729	0.0882954015226267	-1.1963092856615	0.231575886481177	0.999923589617851
ENSMUSG00000001700	Gramd2b	483.904894292556	502.716269404658	465.093519180454	-0.112223542873276	0.110767445997842	-1.01314553082196	0.310990653173827	0.999923589617851
ENSMUSG00000001707	Eef1e1	565.86995471239	576.419998511037	555.319910913744	-0.0538012652567466	0.142988201137959	-0.376263669509611	0.706720885656468	0.999923589617851
ENSMUSG00000001729	Akt1	6090.76927407142	6095.15919412776	6086.37935401508	-0.00207964436243546	0.0729658541314878	-0.0285016106121069	0.977262083469625	0.999923589617851
ENSMUSG00000001739	Cldn15	18.8461161926879	16.6450730412706	21.0471593441052	0.338530330038699	0.504897796612399	0.670492785490571	0.50254370398223	0.999923589617851
ENSMUSG00000001741	Il16	50.2676049547731	47.3845277236838	53.1506821858624	0.165672150084108	0.324604800983673	0.510381083650212	0.60978450672859	0.999923589617851
ENSMUSG00000001750	Tcirg1	800.707837814403	826.269237669824	775.146437958982	-0.0921430716117368	0.136973271023532	-0.672708411817853	0.501132815009539	0.999923589617851
ENSMUSG00000001751	Naglu	342.827062453668	342.416106793094	343.238018114242	0.00345879332437938	0.160102725750918	0.0216035879973739	0.982764171392709	0.999923589617851
ENSMUSG00000001755	Coasy	943.24294578357	979.357822778506	907.128068788634	-0.110529820457771	0.100564864883298	-1.09908983208039	0.271728884546715	0.999923589617851
ENSMUSG00000001761	Smo	431.329576105607	456.615860848123	406.04329136309	-0.169347421080827	0.137957095986317	-1.22753686477732	0.219620874871109	0.999923589617851
ENSMUSG00000001763	Tspan33	784.721835863873	783.294059363028	786.149612364718	0.00524988156604459	0.0931765925579745	0.0563433521437062	0.955068283648846	0.999923589617851
ENSMUSG00000001767	Crnkl1	456.090831686296	458.012698784762	454.16896458783	-0.0121584752431165	0.112497046066701	-0.108078173322947	0.913933681887296	0.999923589617851
ENSMUSG00000001768	Rin2	928.684545852727	1055.90147162162	801.467620083839	-0.397759079413828	0.142308046537596	-2.79505684387807	0.00518905902670114	0.999923589617851
ENSMUSG00000001773	Folh1	115.618885635066	130.416972024704	100.820799245428	-0.371338332945118	0.216845431686314	-1.71245633379213	0.0868126051208628	0.999923589617851
ENSMUSG00000001774	Chordc1	1992.83800691792	2096.83936217812	1888.83665165773	-0.150718399999352	0.121184467209512	-1.24371054698602	0.213606112854734	0.999923589617851
ENSMUSG00000001783	Rtcb	2953.38256076199	2959.3768113469	2947.38831017708	-0.00585625958669358	0.0906313815101554	-0.0646162453789516	0.948479549799202	0.999923589617851
ENSMUSG00000001785	Pwp1	532.702084193911	530.807800900768	534.596367487054	0.0102604615726187	0.116932508068045	0.0877468699007803	0.930077866469923	0.999923589617851
ENSMUSG00000001786	Fbxo7	1243.72701890419	1299.44687527827	1188.00716253011	-0.129354119725807	0.0836965384041179	-1.54551337716307	0.122222135734455	0.999923589617851
ENSMUSG00000001794	Capns1	5581.37336778918	5657.27131071312	5505.47542486524	-0.039239208252398	0.131512746944596	-0.298368098637077	0.765422234413237	0.999923589617851
ENSMUSG00000001802	Lrp3	3851.86638170981	3849.51045430624	3854.22230911338	0.00176479912273333	0.0804795407058043	0.0219285436678201	0.982504955691954	0.999923589617851
ENSMUSG00000001815	Evx2	0.856667544480646	0.410860695418466	1.30247439354283	1.66453378138093	2.59787240774615	0.640729612592881	0.521698371114661	0.999923589617851
ENSMUSG00000001819	Hoxd13	1.0316968541087	0.414461135890758	1.64893257232664	1.99222367435978	2.87322385341885	0.693375725664129	0.488073791774762	0.999923589617851
ENSMUSG00000001827	Folr1	7.48715749827092	4.80746589293393	10.1668491036079	1.08052410296798	0.694563695289228	1.55568756371297	0.119782405247217	0.999923589617851
ENSMUSG00000001829	Clpb	1825.02975217511	1825.70768719374	1824.35181715648	-0.00107182201632355	0.0738119419414246	-0.0145209838426162	0.988414338342524	0.999923589617851
ENSMUSG00000001833	Septin7	10670.762361507	10677.507285574	10664.01743744	-0.00182383778569566	0.110078089905264	-0.016568581334081	0.986780789580184	0.999923589617851
ENSMUSG00000001844	Zdhhc4	835.290675058111	853.633106955265	816.948243160957	-0.0633714491973703	0.122386065432771	-0.517799546650036	0.604598134671703	0.999923589617851
ENSMUSG00000001847	Rac1	5988.27108558743	6142.29340236694	5834.24876880792	-0.0742305247973452	0.0890999305470019	-0.833115405832861	0.404779645784937	0.999923589617851
ENSMUSG00000001855	Nup214	825.598753952253	819.739460696793	831.458047207713	0.0204780232745829	0.126579360265642	0.161780113531996	0.871479013832768	0.999923589617851
ENSMUSG00000001864	Aif1l	197.236588924057	177.800880151631	216.672297696483	0.28525224583733	0.196010792848216	1.45528846494805	0.145589418685407	0.999923589617851
ENSMUSG00000001865	Cpa3	3.12847847714536	3.40552303794107	2.85143391634965	-0.256188794069825	1.06281521493883	-0.241047352793656	0.80951841610169	0.999923589617851
ENSMUSG00000001870	Ltbp1	288.192917536281	286.692338902346	289.693496170216	0.0150239425500545	0.139521026089226	0.107682282528846	0.914247724275119	0.999923589617851
ENSMUSG00000001891	Ugp2	1893.88711075328	2001.72760056714	1786.04662093942	-0.164475923032014	0.0878684017237681	-1.871843800563	0.0612282165440558	0.999923589617851
ENSMUSG00000001901	Kcnh6	125.756262543715	123.823510884215	127.689014203215	0.0443491362332849	0.188214656986818	0.235630619545166	0.81371931140555	0.999923589617851
ENSMUSG00000001909	Trmt1	3244.92774719032	3357.73225715	3132.12323723064	-0.100346217175757	0.105212912860387	-0.953744311868945	0.340213084142548	0.999923589617851
ENSMUSG00000001910	Nacc1	4460.76562445199	4316.40603669205	4605.12521221193	0.0934098003863489	0.0771776425539848	1.21032202196394	0.226155350592925	0.999923589617851
ENSMUSG00000001911	Nfix	8526.1727576813	8395.3903354755	8656.9551798871	0.044262286741718	0.0926825617763624	0.477568659016141	0.632957242152334	0.999923589617851
ENSMUSG00000001918	Slc1a5	70.116321314023	72.91036069891	67.322281929136	-0.115039760278451	0.274478169572957	-0.419121711782885	0.67512718377079	0.999923589617851
ENSMUSG00000001924	Uba1	11001.8533667228	10747.7375362031	11255.9691972425	0.0666572899173915	0.0725819990277864	0.918372197104592	0.358424041320195	0.999923589617851
ENSMUSG00000001930	Vwf	475.610466077106	508.497954657603	442.722977496609	-0.199837719291977	0.241444481282299	-0.827675655416306	0.407854209704599	0.999923589617851
ENSMUSG00000001942	Siae	580.977013083659	597.951743714301	564.002282453017	-0.0843280587608983	0.0992134322558094	-0.849966147159076	0.395343907672431	0.999923589617851
ENSMUSG00000001943	Vsig2	429.257715380566	430.887822185475	427.627608575657	-0.0109573257474763	0.116349108806498	-0.0941762756919744	0.924969130255882	0.999923589617851
ENSMUSG00000001946	Esam	684.419489428209	726.751761839178	642.08721701724	-0.178693386724333	0.135617222037575	-1.31763048998912	0.187627373729908	0.999923589617851
ENSMUSG00000001948	Spa17	38.5002227501448	39.0021553997058	37.9982901005838	-0.0376193550692112	0.311972918446855	-0.12058532277897	0.904019494728182	0.999923589617851
ENSMUSG00000001962	Fam50a	876.110561618436	902.735534567582	849.48558866929	-0.0877139249943333	0.0972626906744625	-0.901824989480408	0.367149842829524	0.999923589617851
ENSMUSG00000001964	Emd	1296.12561898858	1235.14344773146	1357.1077902457	0.13585670943775	0.120744955806207	1.12515432657739	0.26052364355538	0.999923589617851
ENSMUSG00000001983	Taco1	184.058980658933	185.555118277545	182.562843040321	-0.0234546323840087	0.214296803949998	-0.109449286931416	0.912846143199856	0.999923589617851
ENSMUSG00000001985	Grik3	3180.70837105029	3123.25020994827	3238.16653215231	0.0521290311136526	0.169941534402953	0.306746854421404	0.759036063193128	0.999923589617851
ENSMUSG00000001986	Gria3	7038.39609585431	7039.39647184692	7037.39571986171	-0.00041010408440225	0.0837324166815204	-0.00489779347898319	0.99609214182499	0.999923589617851
ENSMUSG00000001988	Npas1	934.863826673697	924.744320144526	944.983333202868	0.0312343503279757	0.114057846393447	0.27384657273145	0.784202531265664	0.999923589617851
ENSMUSG00000001995	Sipa1l2	1247.05077620759	1168.4363679853	1325.66518442988	0.182137279974332	0.0822887919990493	2.21339110162702	0.0268706936127529	0.999923589617851
ENSMUSG00000001998	Ap4e1	225.347995455511	222.067963771461	228.628027139561	0.0420009919068436	0.271579113950181	0.154654720298367	0.877093528360999	0.999923589617851
ENSMUSG00000001999	Blvra	424.071910730614	436.469961702668	411.67385975856	-0.0843805254546227	0.152857446877047	-0.552021031219339	0.580933944186716	0.999923589617851
ENSMUSG00000002006	Pdzd4	4122.72660253294	4150.18529266738	4095.2679123985	-0.0192179136219409	0.0572345014927403	-0.335774980487575	0.737040558563262	0.999923589617851
ENSMUSG00000002007	Srpk3	214.954450408924	239.348646474408	190.56025434344	-0.328866403684845	0.174665068596634	-1.88284014844616	0.0597220343084128	0.999923589617851
ENSMUSG00000002010	Idh3g	5203.00819285528	5279.43609098414	5126.58029472642	-0.0423870488169505	0.100547735305093	-0.421561447290036	0.673345151289817	0.999923589617851
ENSMUSG00000002012	Pnck	2693.43447713826	2569.89959867399	2816.96935560253	0.132431872406038	0.0990556600509014	1.33694402054346	0.181240910234487	0.999923589617851
ENSMUSG00000002014	Ssr4	1704.39353417155	1735.3819499046	1673.4051184385	-0.0524664755873645	0.137290605882638	-0.382156340924121	0.702345403415442	0.999923589617851
ENSMUSG00000002015	Bcap31	1871.22172782461	1932.4980658625	1809.94538978672	-0.0945208016927201	0.106880008616197	-0.884363716999144	0.376499902656507	0.999923589617851
ENSMUSG00000002017	Fam98a	1160.12875728364	1198.11129117618	1122.1462233911	-0.0945012433211047	0.0852685085907542	-1.10827836540056	0.267741615894433	0.999923589617851
ENSMUSG00000002020	Ltbp2	23.8821740816488	23.8361147199084	23.9282334433892	0.00556479447218822	0.578204736292673	0.00962426303850174	0.992321067658017	0.999923589617851
ENSMUSG00000002028	Kmt2a	4391.09003361749	4110.25389309957	4671.92617413541	0.184789964018439	0.184798829778395	0.999952024804663	0.317333725605388	0.999923589617851
ENSMUSG00000002031	Ift46	1563.8546207341	1565.05954986373	1562.64969160447	-0.00222315501822498	0.0891416467087967	-0.0249395776307282	0.98010315865817	0.999923589617851
ENSMUSG00000002032	Tmem25	2385.20494611613	2427.784167688	2342.62572454426	-0.0515136935069207	0.107001389215468	-0.481430137352592	0.630210821641613	0.999923589617851
ENSMUSG00000002033	Cd3g	1.59435091845199	1.58027328000198	1.608428556902	0.0254777875755658	2.63588239757244	0.0096657527661439	0.992287965184635	0.999923589617851
ENSMUSG00000002043	Trappc6a	286.867846672138	284.3189239227	289.416769421576	0.0256383908594944	0.203902735271133	0.125738337082151	0.899939054079931	0.999923589617851
ENSMUSG00000002052	Supt6	4988.23223255866	4828.30741696257	5148.15704815475	0.0925385296567275	0.0675531421377971	1.36986269962046	0.170729765277908	0.999923589617851
ENSMUSG00000002055	Spag5	966.823211278263	1042.84696635535	890.79945620118	-0.227354881101891	0.144893632076241	-1.56911575646236	0.11662096899663	0.999923589617851
ENSMUSG00000002057	Foxn1	3.03643635514143	3.18123928171821	2.89163342856465	-0.13770421654918	1.70204252107364	-0.0809052740129647	0.935517285662307	0.999923589617851
ENSMUSG00000002058	Unc119	1147.37957341432	1113.25699926616	1181.50214756248	0.085835569317627	0.144312185845279	0.594790861318208	0.551983277011668	0.999923589617851
ENSMUSG00000002059	Rab34	721.741319990179	755.703466179845	687.779173800513	-0.135874808803796	0.110967747556943	-1.22445315684246	0.22078132701835	0.999923589617851
ENSMUSG00000002064	Sdf2	1428.53760268295	1387.02524362451	1470.04996174139	0.0838711432344718	0.102307082062419	0.819798019293527	0.412331260396775	0.999923589617851
ENSMUSG00000002068	Ccne1	480.941656511932	464.275093241252	497.608219782612	0.100030429579488	0.163945697004001	0.610143672005292	0.541766639182104	0.999923589617851
ENSMUSG00000002076	Hsf2bp	15.6811676475264	17.5047014731439	13.8576338219089	-0.337061518449854	0.44578668642285	-0.756104945965423	0.449586276805969	0.999923589617851
ENSMUSG00000002083	Bbc3	306.288589234993	268.174422674299	344.402755795687	0.360925041002918	0.145173617996222	2.48616136998329	0.0129129397223778	0.999923589617851
ENSMUSG00000002100	Mybpc3	42.2653561606217	36.7899828527073	47.7407294685361	0.375907606780663	0.322378891491323	1.16604286664588	0.243597114426695	0.999923589617851
ENSMUSG00000002102	Psmc3	4856.50274358418	4772.20159311841	4940.80389404996	0.0500908063748373	0.101491083014405	0.493548840815184	0.621624838715747	0.999923589617851
ENSMUSG00000002103	Acp2	1501.94708204908	1506.97083640119	1496.92332769697	-0.0096511689475516	0.107112965248157	-0.0901027146918391	0.928205591984656	0.999923589617851
ENSMUSG00000002104	Rapsn	22.5677900105951	21.286531809548	23.8490482116422	0.163990778790953	0.402280487908272	0.407652828611329	0.683528573554477	0.999923589617851
ENSMUSG00000002105	Slc39a13	832.867183333861	841.055048490633	824.679318177089	-0.0283670032087656	0.10180987497801	-0.278627227613163	0.78053091524815	0.999923589617851
ENSMUSG00000002107	Celf2	11386.2577843076	11386.0688655118	11386.4467031034	4.78738870939835e-05	0.0980849865896771	0.00048808577906276	0.999610563908001	0.999923589617851
ENSMUSG00000002108	Nr1h3	151.698448829008	175.76656643999	127.630331218026	-0.461689448480846	0.199693312093289	-2.31199254317121	0.0207780942463512	0.999923589617851
ENSMUSG00000002109	Ddb2	174.663857756118	190.655731914281	158.671983597955	-0.264922488389595	0.203040583228672	-1.30477604120763	0.191969119669716	0.999923589617851
ENSMUSG00000002111	Spi1	188.29968810742	175.626134085334	200.973242129506	0.194495890269743	0.158209426274378	1.2293571555745	0.218937926520592	0.999923589617851
ENSMUSG00000002129	Sf3a1	1947.45535701766	1864.74976820998	2030.16094582534	0.122612057583185	0.0882122626679324	1.38996613254041	0.164539161844406	0.999923589617851
ENSMUSG00000002147	Stat6	314.912214148493	300.176737563184	329.647690733802	0.135112796465983	0.123390503039866	1.09500158551367	0.273515941865917	0.999923589617851
ENSMUSG00000002190	Clgn	353.096610925121	356.864292132422	349.32892971782	-0.0307894277899893	0.116106426063804	-0.265182805412249	0.790868640166282	0.999923589617851
ENSMUSG00000002204	Napsa	32.4913520261646	35.2999906717749	29.6827133805543	-0.250044823446172	0.367257181370722	-0.680843932072136	0.495970248453236	0.999923589617851
ENSMUSG00000002205	Vrk3	721.35402742979	722.187961486921	720.520093372659	-0.00333570762451165	0.118064229992205	-0.0282533297742414	0.977460103169606	0.999923589617851
ENSMUSG00000002210	Smg9	1497.97584390054	1514.04900263406	1481.90268516702	-0.0309611886797756	0.106339830977552	-0.291153262095287	0.770934106208206	0.999923589617851
ENSMUSG00000002221	Paxip1	1387.07003512041	1406.08134909765	1368.05872114317	-0.0395499079061338	0.0708524692234863	-0.558200840981047	0.576707246671545	0.999923589617851
ENSMUSG00000002222	Rmnd5a	3238.47318208258	3267.5104887329	3209.43587543226	-0.0258721308758147	0.107828263530033	-0.239938305865499	0.810378084301636	0.999923589617851
ENSMUSG00000002227	Mov10	549.271969135485	554.00364292244	544.54029534853	-0.0248566522855988	0.128997201186245	-0.192691407697373	0.847200653012169	0.999923589617851
ENSMUSG00000002228	Ppm1j	13.0638687661491	9.82697542932708	16.3007621029711	0.730120062004921	0.556753854348727	1.3113875302381	0.189726869590738	0.999923589617851
ENSMUSG00000002233	Rhoc	647.155776976469	660.915240780828	633.39631317211	-0.0613567950011383	0.170974940800231	-0.358864256445793	0.719696640157269	0.999923589617851
ENSMUSG00000002249	Tead3	101.859474376725	105.448433606896	98.2705151465543	-0.10170714086163	0.199015020676722	-0.511052585457066	0.609314235553004	0.999923589617851
ENSMUSG00000002250	Ppard	1040.3706053033	1068.42374856198	1012.31746204462	-0.0778221600413261	0.102897577723708	-0.756307016772425	0.449465142115706	0.999923589617851
ENSMUSG00000002257	Def6	83.5353862098751	81.7804000431211	85.2903723766291	0.0606277784611689	0.232479275652573	0.260787884386622	0.794256088094116	0.999923589617851
ENSMUSG00000002265	Peg3	6859.27203775398	6579.23164138347	7139.31243412449	0.117866031301256	0.130115323732705	0.905858187336852	0.365010917995307	0.999923589617851
ENSMUSG00000002266	Zim1	79.2923681959956	77.8480144051496	80.7367219868416	0.0525647704308498	0.185507730171777	0.283356226622878	0.776903779930533	0.999923589617851
ENSMUSG00000002274	Metrn	1802.4758154571	1848.75532260139	1756.19630831281	-0.0741001819713814	0.159899001395071	-0.463418666313607	0.643064301414881	0.999923589617851
ENSMUSG00000002279	Lmf1	620.151386745015	635.233088642827	605.069684847203	-0.0701847582578767	0.106621782788887	-0.658259095112335	0.510371657574501	0.999923589617851
ENSMUSG00000002280	Ciao3	989.325800977258	1025.99646180397	952.65514015055	-0.106999795619685	0.109926020651485	-0.973380051288517	0.330364449757346	0.999923589617851
ENSMUSG00000002297	Dbf4	70.0380414011087	70.6311556849442	69.4449271172732	-0.0244353918178541	0.226874618325205	-0.107704387552195	0.914230188999465	0.999923589617851
ENSMUSG00000002307	Daxx	865.364795221003	822.449084044428	908.280506397579	0.143211549583652	0.0849239236123296	1.68635107154729	0.0917281995793318	0.999923589617851
ENSMUSG00000002308	Cd320	688.78081544203	691.690805859215	685.870825024845	-0.0121903909880346	0.133081770060849	-0.091600757808232	0.9270152493393	0.999923589617851
ENSMUSG00000002319	Ipo4	1989.902334396	2021.18082269793	1958.62384609407	-0.0453580421207913	0.129199871272679	-0.351068787251825	0.725536743608191	0.999923589617851
ENSMUSG00000002320	Tm9sf1	751.293744126096	760.446398786635	742.141089465558	-0.0351530753302638	0.111014789887078	-0.31665218090329	0.75150753696456	0.999923589617851
ENSMUSG00000002324	Rec8	10.136085618068	8.11179725422802	12.160373981908	0.584094099045091	0.612298291855995	0.953937168883141	0.340115447620625	0.999923589617851
ENSMUSG00000002325	Irf9	503.616362838496	510.573661329381	496.659064347611	-0.0398632743735324	0.142143238305638	-0.280444394321578	0.779136581194795	0.999923589617851
ENSMUSG00000002326	Gmpr2	135.862866952323	145.230010681558	126.495723223088	-0.199250997420883	0.241598516659672	-0.824719456790202	0.409530882793796	0.999923589617851
ENSMUSG00000002329	Mdp1	1149.64862066417	1159.9913928705	1139.30584845784	-0.0259590077968462	0.0782604841182704	-0.331700066634087	0.74011575035758	0.999923589617851
ENSMUSG00000002332	Dhrs1	2374.90174722172	2428.11111468064	2321.6923797628	-0.064657613132939	0.117850262058811	-0.548642081938457	0.583251100489168	0.999923589617851
ENSMUSG00000002341	Ncan	6931.91741295476	6600.24234985443	7263.59247605509	0.13816426368503	0.103705747499973	1.33227200049897	0.182770824384636	0.999923589617851
ENSMUSG00000002342	Tmem161a	1165.90347900359	1137.05034798472	1194.75661002246	0.0714206119411162	0.103650584459759	0.689051704950532	0.490790730371537	0.999923589617851
ENSMUSG00000002343	Armc6	1299.63022025278	1298.78728226445	1300.47315824111	0.001871459446098	0.13905304721303	0.0134586007542209	0.989261914421124	0.999923589617851
ENSMUSG00000002345	Borcs8	629.128119837034	623.72464022951	634.531599444558	0.0247827578654075	0.138991225672755	0.178304477462173	0.858483862654499	0.999923589617851
ENSMUSG00000002346	Slc25a42	1780.0173531639	1796.15306833347	1763.88163799433	-0.0261565471566463	0.12200163588686	-0.214395052709809	0.830238999342561	0.999923589617851
ENSMUSG00000002365	Snx9	420.024562025725	440.448122181749	399.601001869701	-0.140411902284528	0.10932366316336	-1.28436880197394	0.199012943641848	0.999923589617851
ENSMUSG00000002372	Ranbp3	3336.1114175617	3320.37473474228	3351.84810038112	0.0136106980927558	0.105616520478513	0.128869025708197	0.897461286164961	0.999923589617851
ENSMUSG00000002379	Ndufa11	1693.94381260969	1714.42754095716	1673.46008426222	-0.0348927911416202	0.267547682579476	-0.130417093525956	0.896236443410741	0.999923589617851
ENSMUSG00000002384	Bmp8b	6.95627096847422	7.88643102529297	6.02611091165547	-0.388145335470132	0.751504495262422	-0.516491036204106	0.605511497929275	0.999923589617851
ENSMUSG00000002393	Nr2f6	894.689877552058	876.66443951897	912.715315585146	0.0581402117897176	0.194014181348856	0.299669907557819	0.764428954555702	0.999923589617851
ENSMUSG00000002395	Use1	1823.61214437438	1833.79398104653	1813.43030770223	-0.0161102655097367	0.1243287630303	-0.129577944130358	0.896900354139342	0.999923589617851
ENSMUSG00000002396	Ocel1	898.055647668716	934.281629835214	861.829665502218	-0.116454742372905	0.154939084967247	-0.751616303901125	0.452281835753346	0.999923589617851
ENSMUSG00000002409	Dyrk1b	1061.32377620843	1052.89279057939	1069.75476183747	0.0229215575743687	0.118418742426346	0.193563595632891	0.846517605498037	0.999923589617851
ENSMUSG00000002413	Braf	3009.98100387667	2975.78353377915	3044.17847397419	0.032783358708792	0.111478050945177	0.294079044536887	0.768697503288701	0.999923589617851
ENSMUSG00000002416	Ndufb2	440.741305229774	475.069695674929	406.412914784619	-0.225192933219422	0.150851997467321	-1.49280710232694	0.135487687641695	0.999923589617851
ENSMUSG00000002428	Hltf	573.895551160605	564.148201258146	583.642901063064	0.0490117262326714	0.122108298505995	0.401379159584842	0.688140990653983	0.999923589617851
ENSMUSG00000002455	Prpf6	1920.64219448813	1912.70554533022	1928.57884364604	0.0119233343811212	0.0833947160350541	0.142974698494199	0.886310163552709	0.999923589617851
ENSMUSG00000002458	Rgs19	676.157975300089	721.21547262373	631.100477976448	-0.192560631970592	0.131469852185274	-1.46467519944592	0.14300955439918	0.999923589617851
ENSMUSG00000002459	Rgs20	800.294927799064	774.315306029414	826.274549568714	0.0937000709424134	0.123172732026612	0.760720894963742	0.446823791710559	0.999923589617851
ENSMUSG00000002475	Abhd3	1020.94729044253	1045.53503048344	996.359550401615	-0.0695030417777768	0.0808014433755995	-0.86017079490396	0.389694901034059	0.999923589617851
ENSMUSG00000002477	Snrpd1	818.643090158916	817.1159895648	820.170190753032	0.00538242620259543	0.110402918681814	0.0487525716426737	0.961116479541054	0.999923589617851
ENSMUSG00000002486	Tchp	421.513368826019	411.774560439568	431.25217721247	0.0666770377875071	0.121445340419983	0.549029197472082	0.58298541279199	0.999923589617851
ENSMUSG00000002489	Tiam1	1636.6680153116	1463.58562376712	1809.75040685608	0.306283590785559	0.114343180302233	2.6786345278834	0.00739230304732244	0.999923589617851
ENSMUSG00000002496	Tsc2	3760.21540182065	3834.18933464134	3686.24146899996	-0.0567710014501335	0.0782728755610145	-0.725295973135418	0.468270475625501	0.999923589617851
ENSMUSG00000002500	Rpl3l	17.9734699006194	17.7008822459223	18.2460575553165	0.0437635042548532	0.607542112347628	0.0720336967025132	0.942575091405064	0.999923589617851
ENSMUSG00000002504	Nherf2	1925.52138488588	2005.27865769712	1845.76411207464	-0.119584541610326	0.130970382713011	-0.913065527741225	0.361208079176878	0.999923589617851
ENSMUSG00000002524	Puf60	5190.73205907756	5165.04911967357	5216.41499848155	0.0142765803591564	0.099082504649411	0.144087802480085	0.885431136422346	0.999923589617851
ENSMUSG00000002546	Golga2	3486.65590118788	3403.21443423607	3570.09736813969	0.0690653643619311	0.0779903861968144	0.885562538280547	0.375853305897272	0.999923589617851
ENSMUSG00000002550	Uck1	1359.39604870009	1390.29174850548	1328.5003488947	-0.0655890531823884	0.107306372419946	-0.611231669687838	0.541046220030113	0.999923589617851
ENSMUSG00000002565	Scin	2.40665024048854	2.30889453626066	2.50440594471642	0.117266154457027	1.49584090678374	0.0783948038359007	0.937514006750362	0.999923589617851
ENSMUSG00000002578	Ikzf4	510.003313694776	463.03013424798	556.976493141572	0.266510352869019	0.213800766162221	1.24653600477187	0.212567679441666	0.999923589617851
ENSMUSG00000002580	Mien1	447.807768954643	430.752474883415	464.863063025871	0.109946711643762	0.226573859537081	0.485257707435433	0.627493551737295	0.999923589617851
ENSMUSG00000002602	Axl	1406.80010721625	1403.40964346207	1410.19057097043	0.00695395840497805	0.0801174708365657	0.0867970285677597	0.930832849570956	0.999923589617851
ENSMUSG00000002603	Tgfb1	293.555595170058	282.690636615916	304.4205537242	0.106841670856852	0.16903914810755	0.632052823579513	0.52735236071838	0.999923589617851
ENSMUSG00000002608	Ccdc97	1833.7106252398	1845.3183654879	1822.1028849917	-0.0182653170578125	0.100930717496691	-0.180968861718548	0.856392017182667	0.999923589617851
ENSMUSG00000002617	Zfp40	241.218415432783	238.433823591789	244.003007273777	0.0333100215184553	0.122741537670041	0.271383446474335	0.786096132291511	0.999923589617851
ENSMUSG00000002625	Akap8l	8485.5098103804	8919.1415804065	8051.8780403543	-0.147579544850096	0.098696360830936	-1.49528861659748	0.134839134655556	0.999923589617851
ENSMUSG00000002633	Shh	97.3882577744605	97.7346528672384	97.0418626816826	-0.0102629331587915	0.198928007301052	-0.0515911927034986	0.95885443720013	0.999923589617851
ENSMUSG00000002635	Pdcd2l	494.79064374226	479.942912479691	509.638375004829	0.0866111019147388	0.128090391873595	0.676171730352815	0.49893161886707	0.999923589617851
ENSMUSG00000002658	Gtf2f1	2186.24351563455	2120.68431719981	2251.80271406929	0.086550556111956	0.0904076222657429	0.95733693623255	0.338397217914621	0.999923589617851
ENSMUSG00000002660	Clpp	1540.28768968364	1539.73398300204	1540.84139636524	0.00103724768225738	0.119460119040891	0.00868279464799734	0.993072219254481	0.999923589617851
ENSMUSG00000002661	Alkbh7	452.428139740794	428.913333578893	475.942945902695	0.150102473943208	0.157714716959881	0.951734098355519	0.341231851656824	0.999923589617851
ENSMUSG00000002664	Pspn	15.3312187924982	11.9197988901847	18.7426386948117	0.652964183094035	0.599887759847896	1.08847725657813	0.276384471594349	0.999923589617851
ENSMUSG00000002668	Dennd1c	57.5384286263826	60.3773315303987	54.6995257223664	-0.142478672078222	0.272324090877579	-0.523195254665414	0.600838383353439	0.999923589617851
ENSMUSG00000002679	Med6	416.495180771182	423.918150198749	409.072211343615	-0.051430200254242	0.118866162460864	-0.432673177879155	0.665252218368111	0.999923589617851
ENSMUSG00000002688	Prkd1	301.162581818375	310.852667811912	291.472495824838	-0.0928712074482906	0.162152910095826	-0.57273845651865	0.56682179487616	0.999923589617851
ENSMUSG00000002699	Lcp2	76.4221020514158	86.9065273437403	65.9376767590914	-0.398361482377633	0.29746270109444	-1.33919809412058	0.180506192732396	0.999923589617851
ENSMUSG00000002718	Cse1l	1635.12237139303	1620.98506846247	1649.25967432359	0.0249477659041517	0.0862660422448555	0.289195670219118	0.77243164502834	0.999923589617851
ENSMUSG00000002728	Naa20	1244.59124832435	1229.73543761173	1259.44705903697	0.0344425086088179	0.114169327736038	0.301679175062234	0.762896644963723	0.999923589617851
ENSMUSG00000002731	Prkra	389.087012577414	388.455953312931	389.718071841897	0.00467981114894563	0.111116034847643	0.0421164340084884	0.966405879350376	0.999923589617851
ENSMUSG00000002732	Fkbp7	66.050453214521	73.2385818097583	58.8623246192837	-0.315259336080547	0.203526377509942	-1.54898514844911	0.121385290283877	0.999923589617851
ENSMUSG00000002733	Plekha3	922.763544697043	957.829888479206	887.69720091488	-0.109701806510714	0.116045578088403	-0.945333793133799	0.344488491149352	0.999923589617851
ENSMUSG00000002741	Ykt6	3355.17476427248	3306.86672149695	3403.48280704801	0.0415469209123653	0.0702669466319991	0.59127260972295	0.554337778807999	0.999923589617851
ENSMUSG00000002748	Baz1b	3939.43725787682	3844.6565716107	4034.21794414294	0.0694342925117012	0.0733328223117444	0.946837859540299	0.343721406546509	0.999923589617851
ENSMUSG00000002763	Pex6	3014.82637065992	3163.75497363846	2865.89776768138	-0.142650723659009	0.124885217444719	-1.14225467655653	0.253348174703749	0.999923589617851
ENSMUSG00000002767	Mrpl2	1264.03811873257	1249.73056181025	1278.34567565489	0.0326609185202349	0.0890754135992193	0.366665920488312	0.71386823013309	0.999923589617851
ENSMUSG00000002768	Mea1	2027.86165869109	1927.29799908346	2128.42531829872	0.143206811465792	0.111439737429219	1.28506056070664	0.198771122106528	0.999923589617851
ENSMUSG00000002769	Gnmt	36.4546324902715	39.8158629869388	33.0934019936042	-0.266799719610349	0.377244766319089	-0.707232395067026	0.4794220700524	0.999923589617851
ENSMUSG00000002771	Grin2d	821.280535253685	807.167878456483	835.393192050886	0.049586623451637	0.127473294360568	0.388996171318656	0.697278978629549	0.999923589617851
ENSMUSG00000002778	Kdelr1	2019.98242792244	2046.92166877324	1993.04318707164	-0.0384829224824197	0.0903014995949038	-0.426160392186792	0.669990976446966	0.999923589617851
ENSMUSG00000002781	Tmem143	767.655691564247	789.074163077643	746.237220050851	-0.0805265826506948	0.0926895789709866	-0.868777089557187	0.384969066619302	0.999923589617851
ENSMUSG00000002791	Pdxk-ps	3.67534513402561	4.06259157627934	3.28809869177188	-0.305146731744802	1.04052950296168	-0.293261008819315	0.769322654513255	0.999923589617851
ENSMUSG00000002797	Ggct	444.411498920008	448.542189221292	440.280808618724	-0.0268197292358951	0.132513545088063	-0.202392360856936	0.839609999983633	0.999923589617851
ENSMUSG00000002799	Jag2	2318.75770271645	2297.26179202813	2340.25361340477	0.026749610071003	0.100378046429395	0.266488649884398	0.789862899550874	0.999923589617851
ENSMUSG00000002803	Btbd6	2077.91996276785	2105.0616097886	2050.7783157471	-0.0376909095693437	0.106807745223135	-0.352885546741977	0.724174246700427	0.999923589617851
ENSMUSG00000002804	Nudt14	258.928049892185	269.334104483023	248.521995301347	-0.116023380582312	0.180822129971067	-0.641643700363871	0.521104551817823	0.999923589617851
ENSMUSG00000002808	Epdr1	3275.18827838032	3355.47320527809	3194.90335148255	-0.070743947606743	0.118409719052149	-0.59745051481447	0.550206636248223	0.999923589617851
ENSMUSG00000002812	Flii	1895.05625777483	1893.55243480501	1896.56008074465	0.00228970341902441	0.0825845261886097	0.0277255743260559	0.977881026178887	0.999923589617851
ENSMUSG00000002814	Top3a	150.694766241907	146.168681546301	155.220850937513	0.0866881398006844	0.19548226279499	0.443457828660382	0.657434615743185	0.999923589617851
ENSMUSG00000002820	Atg4d	1026.91155452051	1045.14533703099	1008.67777201003	-0.0512382055058556	0.112862453933741	-0.453988051118721	0.649837427042149	0.999923589617851
ENSMUSG00000002825	Qtrt1	667.885681706173	685.610983607804	650.160379804542	-0.0765945797083747	0.143216090717553	-0.534818254880538	0.592775538670713	0.999923589617851
ENSMUSG00000002831	Plin4	187.671818636866	265.845865394449	109.497771879283	-1.27968851550068	0.54104366074821	-2.36522227010478	0.0180192527661607	0.999923589617851
ENSMUSG00000002833	Hdgfl2	3397.67195536909	3397.74113507163	3397.60277566655	-5.87491759739678e-05	0.0804563284943568	-0.00073019956383031	0.999417385093489	0.999923589617851
ENSMUSG00000002835	Chaf1a	78.3027413054611	74.4935952843385	82.1118873265837	0.140474703178526	0.253624595534374	0.553868613895877	0.579668766364089	0.999923589617851
ENSMUSG00000002844	Adprh	3261.97072911631	3274.4574720783	3249.48398615432	-0.0110452555441956	0.108640659153994	-0.101667788378745	0.919020370775424	0.999923589617851
ENSMUSG00000002845	Tmem39a	300.213598538044	312.106283039537	288.320914036551	-0.114361910661431	0.131719572528969	-0.868222607056205	0.385272480525092	0.999923589617851
ENSMUSG00000002846	Timmdc1	664.513979428506	667.333702264458	661.694256592554	-0.0122436086936723	0.0949043304722802	-0.129010010741801	0.897349727601377	0.999923589617851
ENSMUSG00000002847	Pla1a	43.7265248937899	55.6402202330425	31.8128295545373	-0.806519433922914	0.36088895238829	-2.23481330915101	0.0254296077256853	0.999923589617851
ENSMUSG00000002870	Mcm2	166.46886999887	182.0989810275	150.83875897024	-0.271715663608365	0.217597523010469	-1.24870752134109	0.211772068891813	0.999923589617851
ENSMUSG00000002871	Tpra1	1219.05265040549	1224.88793099576	1213.21736981522	-0.0138116998724975	0.103443979684975	-0.133518643758285	0.893783220691521	0.999923589617851
ENSMUSG00000002881	Nab1	648.57684834476	663.815008230112	633.338688459409	-0.0678040364323759	0.0820416212947466	-0.826459001691104	0.408543765741635	0.999923589617851
ENSMUSG00000002885	Adgre5	261.9125834243	271.413529085136	252.411637763464	-0.104714207057257	0.184264437060816	-0.56828224006511	0.569843336394493	0.999923589617851
ENSMUSG00000002897	Il17ra	912.416611348852	915.353795312988	909.479427384716	-0.00928846608863029	0.118584200272801	-0.0783280240307084	0.93756712598564	0.999923589617851
ENSMUSG00000002900	Lamb1	493.201767131578	459.79506170246	526.608472560696	0.195739761688104	0.149614597630618	1.30829320659849	0.190773878442774	0.999923589617851
ENSMUSG00000002908	Kcnn1	746.784551145758	739.170454461674	754.398647829841	0.0294199985171644	0.0989073256277635	0.297450146694758	0.76612286357334	0.999923589617851
ENSMUSG00000002930	Ppp1r17	1.9540887996945	1.89734013766964	2.01083746171936	0.0838181366561302	1.72959971906482	0.0484610027003532	0.961348843241989	0.999923589617851
ENSMUSG00000002944	Cd36	7.29778152954707	8.67050978169776	5.92505327739638	-0.549288692425034	0.95210380754857	-0.576921012257388	0.563992815426908	0.999923589617851
ENSMUSG00000002948	Map2k7	2027.83618207368	1966.99242887403	2088.67993527333	0.0866000293541674	0.0972851065549843	0.890167389653032	0.373376012091233	0.999923589617851
ENSMUSG00000002949	Timm44	2340.35678285698	2346.38133287715	2334.33223283681	-0.00742759198062762	0.0768439099019383	-0.0966581735638658	0.922997856898816	0.999923589617851
ENSMUSG00000002957	Ap2a2	7708.55233928796	7592.22357175205	7824.88110682387	0.043546354848055	0.0698473577867496	0.623450281125966	0.532988664917899	0.999923589617851
ENSMUSG00000002963	Pnkp	1221.88181397769	1250.20595974197	1193.55766821341	-0.0668975112876743	0.0978369247879913	-0.683765474360917	0.494123271429815	0.999923589617851
ENSMUSG00000002968	Med25	4023.60468165011	4118.33372673161	3928.87563656861	-0.0679442407539775	0.131716526102282	-0.515836871534377	0.605968347938199	0.999923589617851
ENSMUSG00000002980	Bcam	699.245974748919	720.452749750411	678.039199747427	-0.0875351327683412	0.154170164481104	-0.567782573644917	0.570182614095432	0.999923589617851
ENSMUSG00000002981	Clptm1	6999.37079110425	6975.7379421572	7023.0036400513	0.00974233957885267	0.106774740590415	0.0912419878051873	0.927300312630919	0.999923589617851
ENSMUSG00000002983	Relb	295.844809728827	294.834397275894	296.85522218176	0.00985464442905304	0.167104179223866	0.058973057854232	0.952973567470091	0.999923589617851
ENSMUSG00000002984	Tomm40	3036.17612326971	3030.9720444304	3041.38020210902	0.0049456327838009	0.125077573708902	0.0395405238297239	0.968459445420187	0.999923589617851
ENSMUSG00000002985	Apoe	65813.0498677279	65151.9019515584	66474.1977838974	0.0289871662388886	0.155932516148846	0.185895584543885	0.852526644874597	0.999923589617851
ENSMUSG00000002996	Hbp1	244.04914972477	246.767801164288	241.330498285252	-0.0321439120497022	0.203259118720265	-0.158142533786837	0.874344485171927	0.999923589617851
ENSMUSG00000002997	Prkar2b	1813.00239846526	1818.50963677457	1807.49516015595	-0.00876478689964143	0.0953090358408022	-0.0919617623063729	0.926728420069328	0.999923589617851
ENSMUSG00000003031	Cdkn1b	1042.35682530608	1022.69967990855	1062.01397070361	0.0544201910303667	0.125599117204341	0.433284821117245	0.664807863988691	0.999923589617851
ENSMUSG00000003032	Klf4	254.406990306848	231.169449881775	277.644530731921	0.264288225253219	0.231496335280045	1.14165187510854	0.253598752109732	0.999923589617851
ENSMUSG00000003033	Ap1m1	2303.31445441092	2331.01038818673	2275.61852063511	-0.0346967059832387	0.0998155595509951	-0.347608189938688	0.728134454750633	0.999923589617851
ENSMUSG00000003037	Rab8a	1289.20901882809	1312.37329245817	1266.04474519801	-0.0518497454742676	0.091278833569966	-0.568036898001379	0.570009913685674	0.999923589617851
ENSMUSG00000003038	Hmgn2	436.697820320966	454.150325735675	419.245314906257	-0.115375253240335	0.129616056557582	-0.890130870391663	0.373395618681358	0.999923589617851
ENSMUSG00000003039	Fam32a	3327.65648216653	3442.22481433841	3213.08814999465	-0.0993807627666285	0.0961890640626131	-1.03318151325329	0.301518962570437	0.999923589617851
ENSMUSG00000003051	Elf3	6.91206624084391	7.55912708503541	6.26500539665241	-0.270903891848858	0.856554975067555	-0.316271459199092	0.751796472404862	0.999923589617851
ENSMUSG00000003062	Stard3nl	1295.96542392856	1310.23822250224	1281.69262535488	-0.0317788236023686	0.107142800947852	-0.296602509186181	0.766769994981976	0.999923589617851
ENSMUSG00000003068	Stk11	3084.04568613368	3076.90208945665	3091.18928281071	0.00668346125871549	0.120867663444644	0.0552956933909493	0.955902893095156	0.999923589617851
ENSMUSG00000003070	Efna2	240.924612894453	233.269360753671	248.579865035235	0.0917126168458485	0.147835805196186	0.620368095023673	0.535015472639178	0.999923589617851
ENSMUSG00000003072	Atp5f1d	9965.42868251941	9890.91839568395	10039.9389693549	0.0215741094414872	0.145346857350027	0.148431894812367	0.882001930435204	0.999923589617851
ENSMUSG00000003099	Ppp5c	4930.78233709324	4789.90696779437	5071.65770639211	0.0824597437437294	0.107829148863488	0.764725907723928	0.444434775530817	0.999923589617851
ENSMUSG00000003119	Cdk12	520.481420697629	501.611271392222	539.351570003036	0.104656217070132	0.191799342953747	0.54565472153557	0.585303301516746	0.999923589617851
ENSMUSG00000003123	Lipe	350.661585639366	347.262646885091	354.060524393641	0.0279687645567577	0.155734861137755	0.17959218862383	0.857472737549006	0.999923589617851
ENSMUSG00000003131	Pafah1b2	5170.57279541732	5214.76855256522	5126.37703826942	-0.0246636320826975	0.0908821656183483	-0.271380329846785	0.786098529095279	0.999923589617851
ENSMUSG00000003134	Tbc1d8	678.56571661657	677.616350044634	679.515083188506	0.00403688929587098	0.114365627259009	0.0352980995481139	0.971842038728937	0.999923589617851
ENSMUSG00000003135	Cnot11	1028.16141203973	1004.11643743756	1052.2063866419	0.0674911379835156	0.104005974479611	0.648915971618018	0.516392690636233	0.999923589617851
ENSMUSG00000003153	Slc2a3	5485.97136908947	5328.48561496055	5643.45712321839	0.0828536440890604	0.0607369730649431	1.36413851247524	0.172523975721482	0.999923589617851
ENSMUSG00000003154	Foxj2	1179.1419642048	1150.04086267415	1208.24306573545	0.0712255917786466	0.0884356759899385	0.805394327361166	0.42059216417993	0.999923589617851
ENSMUSG00000003161	Sri	1407.83054474201	1416.53052765532	1399.1305618287	-0.0178310976842809	0.0787254412651529	-0.226497272009241	0.820814680729793	0.999923589617851
ENSMUSG00000003166	Dgcr2	2587.64561087244	2532.96597556992	2642.32524617496	0.060980362164632	0.0925891735758665	0.658612230885346	0.510144806783649	0.999923589617851
ENSMUSG00000003184	Irf3	743.020124003681	793.962917286794	692.077330720568	-0.198138377200305	0.140842218237598	-1.40681096676602	0.159483449752098	0.999923589617851
ENSMUSG00000003190	Bcl2l12	41.8218987917781	48.7403724213687	34.9034251621876	-0.481748655894999	0.282359865050275	-1.70615131796165	0.0879799099492844	0.999923589617851
ENSMUSG00000003198	Zfp959	125.569851669627	122.41092951786	128.728773821394	0.0726021894082854	0.189830594897203	0.382457787942985	0.702121833636819	0.999923589617851
ENSMUSG00000003199	Mpnd	3366.40209417305	3403.47378489136	3329.33040345474	-0.0317759465339723	0.10257038930356	-0.309796489510538	0.756715721339892	0.999923589617851
ENSMUSG00000003200	Sh3gl1	1855.59946022816	1871.2656497507	1839.93327070562	-0.0243609371979322	0.0973438127125489	-0.250256657501887	0.802388872458114	0.999923589617851
ENSMUSG00000003206	Ebi3	17.2812004823037	18.3486303653687	16.2137705992386	-0.178452740692111	0.499263776364933	-0.357431780834169	0.720768588330499	0.999923589617851
ENSMUSG00000003208	Yju2	278.768167157347	263.202262778194	294.334071536501	0.161282663370474	0.146574673441029	1.10034468837049	0.27118196813966	0.999923589617851
ENSMUSG00000003226	Ranbp2	2765.95803682192	2709.92399327167	2821.99208037216	0.0584615510814867	0.197319439145196	0.296278721117123	0.767017234930884	0.999923589617851
ENSMUSG00000003227	Edar	8.65604671780778	5.49203335833116	11.8200600772844	1.10582507477434	0.706038181400419	1.56623976423053	0.117292496778104	0.999923589617851
ENSMUSG00000003228	Grk5	1052.27664204298	1052.93843626627	1051.61484781969	-0.00181466989148872	0.119886500136882	-0.0151365657469089	0.987923229051541	0.999923589617851
ENSMUSG00000003233	Dvl3	2016.40476842585	1970.70994922383	2062.09958762787	0.0653985534002866	0.115696919867241	0.565257514852855	0.571898621529267	0.999923589617851
ENSMUSG00000003234	Abcf3	2360.82688786846	2329.28260774711	2392.3711679898	0.0385555461619768	0.0720170514405287	0.535366908124749	0.592396168196744	0.999923589617851
ENSMUSG00000003235	Eif2b5	1787.62501265993	1790.63982510006	1784.6102002198	-0.00486618731494078	0.10072879966827	-0.0483097915488577	0.961469351139149	0.999923589617851
ENSMUSG00000003269	Cyth2	3891.58534910643	3941.31143789528	3841.85926031758	-0.0368710846783157	0.0843806475349214	-0.436961385761544	0.662139352215192	0.999923589617851
ENSMUSG00000003271	Sult2b1	444.243728824115	426.731688232714	461.755769415516	0.113800740963822	0.0996524549034514	1.14197629224567	0.253463874321534	0.999923589617851
ENSMUSG00000003273	Car11	8468.28105513346	8671.47057243835	8265.09153782858	-0.0692458793522819	0.122214362639019	-0.566593629889567	0.570990303857876	0.999923589617851
ENSMUSG00000003279	Dlgap1	12341.1540634599	12013.8415573149	12668.4665696049	0.0765443644317772	0.139339420199746	0.549337469052544	0.582773878181722	0.999923589617851
ENSMUSG00000003282	Plag1	49.1420506441117	40.1041757412736	58.1799255469498	0.5367689889094	0.462158733473265	1.16143859248405	0.245463582203362	0.999923589617851
ENSMUSG00000003283	Hck	72.5234847326529	75.5535587720575	69.4934106932483	-0.120623522544505	0.257947942708257	-0.46762738744124	0.640051076045476	0.999923589617851
ENSMUSG00000003299	Mrpl4	2163.85174548763	2191.56738485344	2136.13610612182	-0.0369594658091631	0.142862852465757	-0.258705920897261	0.795862150842407	0.999923589617851
ENSMUSG00000003308	Keap1	1972.44311373492	1946.47131408788	1998.41491338196	0.0379950650839912	0.0721772769442814	0.526413113552653	0.598601206326056	0.999923589617851
ENSMUSG00000003309	Ap1m2	31.9295933222511	27.7394504943281	36.1197361501741	0.380848145339834	0.397108224916475	0.959053782932698	0.337531651560696	0.999923589617851
ENSMUSG00000003316	Glg1	3913.95360375587	3625.48287254898	4202.42433496276	0.213048685555399	0.161886848954583	1.31603454469097	0.18816244839013	0.999923589617851
ENSMUSG00000003341	Atp8b3	13.8241355274457	12.0705603989022	15.5777106559892	0.367990568941447	0.800441283226147	0.459734619706614	0.645706716947099	0.999923589617851
ENSMUSG00000003344	Btbd2	3402.67125599481	3389.69048548847	3415.65202650115	0.0110074601253829	0.1231194171298	0.0894047452627081	0.928760252401641	0.999923589617851
ENSMUSG00000003345	Csnk1g2	9344.87115221495	9440.35649167136	9249.38581275854	-0.0294837709315182	0.0861700989662922	-0.342157793541023	0.732232146213719	0.999923589617851
ENSMUSG00000003346	Abhd17a	8304.3087005343	8360.70013383149	8247.91726723712	-0.0195938986954188	0.174056500078094	-0.112572059570471	0.910369837444533	0.999923589617851
ENSMUSG00000003348	Mob3a	429.962052308525	411.305008513827	448.619096103223	0.125282392248375	0.121935959638679	1.02744418151637	0.304211356401959	0.999923589617851
ENSMUSG00000003352	Cacnb3	12014.4795118872	12021.3285569869	12007.6304667875	-0.00164486267769495	0.1056104383414	-0.0155748115766521	0.987573600696069	0.999923589617851
ENSMUSG00000003354	Ccdc65	296.701977768689	305.89991240211	287.504043135268	-0.0894774491152171	0.138974439244134	-0.643841051648595	0.519678510463412	0.999923589617851
ENSMUSG00000003355	Fkbp11	54.4093567680167	59.9902700761802	48.8284434598532	-0.297006737676134	0.276889842755705	-1.07265306202719	0.283426807598348	0.999923589617851
ENSMUSG00000003360	Ddx23	2583.25539998216	2567.7749579774	2598.73584198692	0.0172912242899826	0.0790854400089927	0.218639793722035	0.826930651768641	0.999923589617851
ENSMUSG00000003363	Pld3	28674.3901945889	28072.372365737	29276.4080234408	0.0605875679658729	0.0895235806180605	0.676777755621294	0.498546973693412	0.999923589617851
ENSMUSG00000003378	Grik5	13562.3460627385	13708.8331255253	13415.8589999517	-0.031166344956015	0.131332938939806	-0.237307907731354	0.812417927820484	0.999923589617851
ENSMUSG00000003379	Cd79a	43.3173365300022	37.3916810388662	49.2429920211382	0.397201090424951	0.362481505697365	1.09578305149884	0.273173727236858	0.999923589617851
ENSMUSG00000003380	Rabac1	6600.68527630005	6361.44916832734	6839.92138427276	0.104624287630459	0.131672984241109	0.794576717718181	0.426859766037102	0.999923589617851
ENSMUSG00000003382	Etv3	1026.18033529233	947.118275282369	1105.24239530229	0.222746303240135	0.137439589733842	1.6206851582684	0.105085178250787	0.999923589617851
ENSMUSG00000003402	Prkcsh	3358.8133320932	3402.21183778045	3315.41482640595	-0.0372835804301555	0.0875334126442892	-0.425935414875978	0.670154908133229	0.999923589617851
ENSMUSG00000003410	Elavl3	7540.90122694065	7231.27809239585	7850.52436148545	0.118538360533994	0.133075181299872	0.890762344834832	0.373056680229032	0.999923589617851
ENSMUSG00000003411	Rab3b	1301.33110136275	1237.4323601758	1365.2298425497	0.141794188183734	0.108205402578633	1.31041689975407	0.190054839613701	0.999923589617851
ENSMUSG00000003418	St8sia6	43.228465396909	41.8417116837284	44.6152191100896	0.092594053799565	0.247972254746799	0.373404895213424	0.708847116702168	0.999923589617851
ENSMUSG00000003420	Fcgrt	824.047105318079	842.239599285738	805.85461135042	-0.0637111300853144	0.180891899861372	-0.352205544494475	0.724684119128264	0.999923589617851
ENSMUSG00000003421	Nosip	1647.81006724196	1673.99217409533	1621.62796038859	-0.0458499139839591	0.115607164134106	-0.396600974752505	0.691661733639775	0.999923589617851
ENSMUSG00000003423	Pih1d1	1489.00923633953	1497.03582783558	1480.98264484348	-0.0155540148839161	0.1407684098725	-0.110493646252053	0.912017888573545	0.999923589617851
ENSMUSG00000003429	Rps11	2592.3872294722	2715.98847487955	2468.78598406485	-0.137675581120582	0.113036244502486	-1.21797731096378	0.223232594962409	0.999923589617851
ENSMUSG00000003435	Supt5	4177.85734733785	4063.26475524586	4292.44993942983	0.0791619378126221	0.0936639496363997	0.845169759762705	0.39801606375559	0.999923589617851
ENSMUSG00000003436	Dll3	83.7873603579853	84.5726414305209	83.0020792854498	-0.0270435606983874	0.294674899511986	-0.0917742255725701	0.92687742263448	0.999923589617851
ENSMUSG00000003437	Paf1	2152.47276928799	2164.12004403919	2140.82549453679	-0.015613326002294	0.0959037863113384	-0.162801976885537	0.870674351706661	0.999923589617851
ENSMUSG00000003438	Timm50	1386.24030066683	1383.06887189222	1389.41172944144	0.0066011824155309	0.132180344468475	0.0499407263770998	0.960169622821843	0.999923589617851
ENSMUSG00000003444	Med29	323.016546408629	322.853924852202	323.179167965056	0.00145263972034227	0.180340436019531	0.00805498618282673	0.993573120386311	0.999923589617851
ENSMUSG00000003452	Bicd1	1052.04082197997	1012.89874766132	1091.18289629862	0.107402970881809	0.152776769452863	0.703005903753889	0.482052070293164	0.999923589617851
ENSMUSG00000003458	Ncstn	1968.04570235602	2007.75466593093	1928.33673878111	-0.0582259860445752	0.0963857028346954	-0.604093598242829	0.545781415482676	0.999923589617851
ENSMUSG00000003464	Pex19	2310.94319986639	2331.9740790466	2289.91232068618	-0.0262593929285573	0.0896102190392023	-0.293040160041004	0.769491455127186	0.999923589617851
ENSMUSG00000003469	Phyhip	23056.3477913148	22250.4335113861	23862.2620712435	0.100897367919347	0.0940293749144419	1.07304093014715	0.283252752188726	0.999923589617851
ENSMUSG00000003476	Crhr2	34.4400656212181	34.07771841684	34.8024128255962	0.0303585835427651	0.411651021982154	0.0737483497467939	0.941210625971076	0.999923589617851
ENSMUSG00000003477	Inmt	5.91276664481463	3.97921458648825	7.84631870314101	0.979532235122495	0.742099460528173	1.31994737528219	0.186852588626623	0.999923589617851
ENSMUSG00000003484	Cyp4f18	2.6380160238167	3.77733895375406	1.49869309387934	-1.33366527279482	1.23699201624963	-1.07815188398571	0.280965980567181	0.999923589617851
ENSMUSG00000003500	Impdh1	2444.89864640207	2339.13374572005	2550.66354708409	0.124898254796527	0.0941626341376656	1.32640994955522	0.184703944938695	0.999923589617851
ENSMUSG00000003518	Dusp3	4015.27128501153	3899.9440194537	4130.59855056936	0.0828974372770742	0.106311063500859	0.779763032625519	0.435530369441855	0.999923589617851
ENSMUSG00000003526	Prodh	1075.81959562626	1217.84895296828	933.790238284241	-0.383164798125424	0.159813965375839	-2.39756767954743	0.0165043316853883	0.999923589617851
ENSMUSG00000003527	Ess2	1026.32887823693	1043.08827177609	1009.56948469777	-0.047121042574705	0.0953696680744857	-0.494088356666005	0.621243780409267	0.999923589617851
ENSMUSG00000003528	Slc25a1	1706.61273803219	1696.51809725049	1716.70737881389	0.0170673260788082	0.118843486243099	0.143611792436787	0.885807028174739	0.999923589617851
ENSMUSG00000003531	Dgcr6	2339.36443590266	2298.94047687618	2379.78839492914	0.0498641853223874	0.111338105425468	0.447862707307945	0.654252284026139	0.999923589617851
ENSMUSG00000003534	Ddr1	2175.49711191784	2070.38299434666	2280.61122948902	0.139522862205332	0.118348574635839	1.17891459727881	0.23843218453641	0.999923589617851
ENSMUSG00000003541	Ier3	392.91533808814	375.986577175979	409.844099000301	0.124394067683263	0.217685461020727	0.571439484750057	0.567701770307498	0.999923589617851
ENSMUSG00000003545	Fosb	1856.79424267298	1654.26031743533	2059.32816791063	0.315987474020773	0.156418608719794	2.02013990922799	0.0433688771999197	0.999923589617851
ENSMUSG00000003546	Klc4	1064.39696342814	1067.11049373388	1061.6834331224	-0.00735591199710513	0.0905402348277116	-0.0812446754871207	0.935247371021722	0.999923589617851
ENSMUSG00000003549	Ercc1	679.468970947189	713.930302591084	645.007639303294	-0.146466990556774	0.128588243080235	-1.13903874139865	0.254686995881261	0.999923589617851
ENSMUSG00000003555	Cyp17a1	1.66791255294745	2.29150070131448	1.04432440458042	-1.13372279294665	1.76588488329335	-0.642013986116852	0.520864101972388	0.999923589617851
ENSMUSG00000003559	As3mt	443.659500532113	456.373286433663	430.945714630563	-0.0827081993631628	0.161868666209479	-0.510958675943667	0.609379993265534	0.999923589617851
ENSMUSG00000003573	Homer3	145.903554097966	143.469904092522	148.33720410341	0.0481323498774741	0.167591587195619	0.287200274684984	0.773958976005951	0.999923589617851
ENSMUSG00000003575	Crtc1	7348.64040529202	7185.53073365938	7511.75007692466	0.0640543437991046	0.100901013043156	0.634823594602645	0.525543473060645	0.999923589617851
ENSMUSG00000003581	Rnf215	1050.72382735385	1125.42787233383	976.019782373871	-0.205491304380698	0.106795639924714	-1.92415443669385	0.0543352283604568	0.999923589617851
ENSMUSG00000003585	Sec14l2	1431.39251859507	1439.96768246904	1422.8173547211	-0.0172859564916371	0.138735145474787	-0.124596809499714	0.900842754364873	0.999923589617851
ENSMUSG00000003604	Aven	397.334499626217	405.989394142032	388.679605110402	-0.0628606314575894	0.143381050938936	-0.438416590239395	0.66108432224291	0.999923589617851
ENSMUSG00000003617	Cp	338.295643840611	381.059136190731	295.532151490491	-0.366699813102188	0.182324603216868	-2.01124701018004	0.0442993725288745	0.999923589617851
ENSMUSG00000003623	Crot	626.497531713955	655.083535428423	597.911527999486	-0.131746862071188	0.110348846065841	-1.193912458247	0.232512213676419	0.999923589617851
ENSMUSG00000003644	Rps6ka1	488.891455718562	501.055400414035	476.727511023089	-0.0718052443884662	0.133165310471565	-0.539218841109515	0.589735861309421	0.999923589617851
ENSMUSG00000003660	Snrnp200	2915.22951134349	2902.1444189428	2928.31460374418	0.0129512442299664	0.0906542781418156	0.142864126166291	0.886397491062028	0.999923589617851
ENSMUSG00000003662	Ciao1	1587.61798609401	1589.78758546861	1585.44838671941	-0.00394310499674873	0.113467590888602	-0.0347509360679024	0.972278344322795	0.999923589617851
ENSMUSG00000003665	Has1	61.8534506508064	59.2524425791292	64.4544587224836	0.121405534541345	0.260727661943387	0.46564117376892	0.641472366019961	0.999923589617851
ENSMUSG00000003680	Taf6l	633.664021004266	625.985420133123	641.342621875409	0.0349662322799839	0.151089509156131	0.231427267685745	0.816982883520747	0.999923589617851
ENSMUSG00000003721	Insig2	1267.00208449645	1267.67811006169	1266.32605893121	-0.00153953783496675	0.110675977821495	-0.0139103160890958	0.988901531477641	0.999923589617851
ENSMUSG00000003731	Kpna6	2904.97137082675	2880.0570583275	2929.885683326	0.0247469815190048	0.0816488174357478	0.303090507568944	0.761820887991307	0.999923589617851
ENSMUSG00000003746	Man1a	1215.39003674216	1161.54701560096	1269.23305788336	0.127909451778603	0.137578343076485	0.929720833369055	0.352515644873665	0.999923589617851
ENSMUSG00000003752	Itpkc	156.474964456589	136.783925094923	176.166003818255	0.365036848511282	0.212561889555633	1.71732030268644	0.0859206644507191	0.999923589617851
ENSMUSG00000003762	Coq8b	888.158063350738	896.944279987523	879.371846713953	-0.0285450196766741	0.129296225017009	-0.220772258996108	0.825269764740211	0.999923589617851
ENSMUSG00000003778	Brd8	1313.28847250041	1286.37259659283	1340.20434840799	0.0591444147533879	0.104738487439957	0.564686546454982	0.572286986600812	0.999923589617851
ENSMUSG00000003779	Kif20a	74.5529640021208	78.6356459942178	70.4702820100239	-0.158168455279857	0.241797997153302	-0.65413467912051	0.513025040757206	0.999923589617851
ENSMUSG00000003808	Farsa	1584.35755868307	1616.90698619156	1551.80813117458	-0.0592864983667654	0.086696706737993	-0.683837951837499	0.494077498534913	0.999923589617851
ENSMUSG00000003809	Gcdh	958.069719659325	1011.10483187831	905.034607440342	-0.159887719077655	0.101760688846491	-1.57121301840684	0.116133177159713	0.999923589617851
ENSMUSG00000003810	Mast2	4792.30538866083	4903.66444736793	4680.94632995373	-0.0670600365702627	0.0809164341172758	-0.82875669574205	0.407242096808426	0.999923589617851
ENSMUSG00000003812	Dnase2a	213.261527426229	219.035283600981	207.487771251478	-0.0781369765112816	0.157762827902793	-0.495281287423591	0.620401577941539	0.999923589617851
ENSMUSG00000003813	Rad23a	1055.92011689323	1001.16689563813	1110.67333814833	0.14975207275055	0.0948287188412569	1.57918481426744	0.114293672090167	0.999923589617851
ENSMUSG00000003814	Calr	13347.4505721064	13386.1476257882	13308.7535184246	-0.00836537338157342	0.0836893578019586	-0.0999574330749333	0.920378119616544	0.999923589617851
ENSMUSG00000003824	Syce2	84.4924628479153	91.2413339756852	77.7435917201454	-0.230963778338098	0.169985727723319	-1.35872453194442	0.174233895386688	0.999923589617851
ENSMUSG00000003847	Nfat5	2674.37623821469	2631.24587143634	2717.50660499304	0.0465374772604981	0.111393702622168	0.417774758940788	0.676111807225277	0.999923589617851
ENSMUSG00000003848	Nob1	1197.40299259791	1190.01498308403	1204.7910021118	0.0178031623642249	0.0917937301311668	0.193947477009436	0.846217008158391	0.999923589617851
ENSMUSG00000003849	Nqo1	128.876903932795	124.964869239664	132.788938625926	0.0876124004802953	0.187238764099186	0.467918066548893	0.639843183171425	0.999923589617851
ENSMUSG00000003863	Ppfia3	10661.7368014881	10848.8512746213	10474.6223283549	-0.0506440644546131	0.0910041830890979	-0.556502599501716	0.577867317875833	0.999923589617851
ENSMUSG00000003865	Gys1	577.105273451241	583.323034478869	570.887512423613	-0.0310885397496353	0.111447068569529	-0.278953409440644	0.78028057985251	0.999923589617851
ENSMUSG00000003868	Ruvbl2	999.822084375551	1002.23237460506	997.411794146039	-0.00695587855439071	0.104634107999427	-0.0664781177704387	0.946997178654562	0.999923589617851
ENSMUSG00000003872	Lin7b	1962.43463767317	1842.89801025452	2081.97126509182	0.175973925532709	0.125334084735688	1.40403886064843	0.160307277947226	0.999923589617851
ENSMUSG00000003873	Bax	1364.86519042379	1360.44002079663	1369.29036005095	0.00935505233924338	0.157434892989417	0.0594217213325909	0.952616212504609	0.999923589617851
ENSMUSG00000003882	Il7r	35.5863073319924	42.3285906200656	28.8440240439192	-0.553360003525795	0.445561336824913	-1.24193900545559	0.214259067306168	0.999923589617851
ENSMUSG00000003923	Tfam	955.410251911187	954.583933766131	956.236570056243	0.00249552563399748	0.0957205211694418	0.0260709574447465	0.979200741787527	0.999923589617851
ENSMUSG00000003929	Zfp81	580.309486127753	602.608105352657	558.010866902849	-0.110926860079946	0.111771420086018	-0.992443864402705	0.320981050304657	0.999923589617851
ENSMUSG00000003934	Efnb3	1947.04041019793	1860.78728418473	2033.29353621113	0.127905361534579	0.16403644710568	0.779737453422022	0.435545428551266	0.999923589617851
ENSMUSG00000003948	Mmd	6109.09947513118	6387.60601218951	5830.59293807285	-0.131632725251968	0.0995761409410556	-1.3219303741635	0.186191336910525	0.999923589617851
ENSMUSG00000003949	Hlf	4801.79338474236	4790.15660466125	4813.43016482347	0.00699253651114669	0.0846592111942385	0.0825962870726886	0.934172553675465	0.999923589617851
ENSMUSG00000003955	Fam162a	704.102267696921	716.386638378921	691.817897014921	-0.0503460932184135	0.127693492285386	-0.394272975993902	0.69337951276928	0.999923589617851
ENSMUSG00000003970	Rpl8	11060.6709878016	11206.6371237259	10914.7048518773	-0.0380803021595505	0.126010315562644	-0.302199879347335	0.762499696210339	0.999923589617851
ENSMUSG00000003974	Grm3	1365.54681565834	1348.5128851275	1382.58074618918	0.0359944332520657	0.108358869890277	0.332178005257099	0.73975485097618	0.999923589617851
ENSMUSG00000003992	Ssbp2	1556.81169524639	1508.97546087816	1604.64792961462	0.0886874504259952	0.08106449714814	1.09403565735966	0.27393933985339	0.999923589617851
ENSMUSG00000004018	Fancl	135.822147466919	141.507310998467	130.136983935371	-0.120845568837442	0.173822088791321	-0.69522561647801	0.486913921136219	0.999923589617851
ENSMUSG00000004031	Brinp2	4170.38722177467	4196.42905034702	4144.34539320232	-0.0180179457120927	0.0568224043274502	-0.317092279451266	0.751173582947684	0.999923589617851
ENSMUSG00000004032	Gstm5	3049.30671751701	3190.353168822	2908.26026621202	-0.133559752899966	0.138348919319501	-0.965383420101209	0.334352802755816	0.999923589617851
ENSMUSG00000004035	Gstm7	460.05884456562	467.490619909359	452.627069221881	-0.0466145508343911	0.132067979467606	-0.352958764284152	0.724119354752888	0.999923589617851
ENSMUSG00000004038	Gstm3	1.76704520027618	0.802146115896168	2.73194428465619	1.76799109997608	1.42704292963398	1.23891935082117	0.21537536663568	0.999923589617851
ENSMUSG00000004040	Stat3	1704.80287677735	1655.48018924142	1754.12556431328	0.0835022764527402	0.0804343445494292	1.03814206382232	0.299203920667339	0.999923589617851
ENSMUSG00000004043	Stat5a	55.7409882141709	62.1467389060555	49.3352375222863	-0.333060234444145	0.351485825078622	-0.947577997973729	0.343344331414868	0.999923589617851
ENSMUSG00000004044	Cavin1	814.380438623826	843.489258806734	785.271618440918	-0.103177941348221	0.154975138249957	-0.6657709263134	0.505557530862839	0.999923589617851
ENSMUSG00000004054	Map3k11	880.667790476023	842.603413797506	918.732167154541	0.124790581024925	0.109935863755947	1.13512166786586	0.256324344055154	0.999923589617851
ENSMUSG00000004056	Akt2	4629.62903034818	4653.59395647268	4605.66410422368	-0.0149361379332419	0.0979624987810283	-0.152467914958234	0.878817894700682	0.999923589617851
ENSMUSG00000004069	Dnaja3	1910.05580455003	1922.93280761293	1897.17880148713	-0.019452698582495	0.0993565824248448	-0.195786711939386	0.844777111126045	0.999923589617851
ENSMUSG00000004070	Hmox2	1354.93751200301	1344.38341692864	1365.49160707738	0.0224757945653583	0.110386720811789	0.203609586371171	0.838658601234018	0.999923589617851
ENSMUSG00000004071	Cdip1	7354.18514458663	7117.91398031256	7590.4563088607	0.0927321194459635	0.0677902592704941	1.36792690342055	0.171334957595986	0.999923589617851
ENSMUSG00000004085	Map3k20	221.033394445573	218.049788545772	224.017000345374	0.0389506292374742	0.178050128155519	0.218762152215091	0.826835330897385	0.999923589617851
ENSMUSG00000004096	Cwc15	1448.389746697	1457.14972872429	1439.62976466971	-0.0174512927304078	0.117345665856499	-0.148716977342382	0.881776964232691	0.999923589617851
ENSMUSG00000004098	Col5a3	260.695019446944	267.148365591105	254.241673302783	-0.0714406658140439	0.166385748516787	-0.429367697960236	0.667655657397118	0.999923589617851
ENSMUSG00000004099	Dnmt1	1815.7564721544	1723.54248601576	1907.97045829304	0.146661971658338	0.0797641267124278	1.83869588627349	0.0659599288243825	0.999923589617851
ENSMUSG00000004100	Ppan	862.991560062341	884.003781973134	841.979338151548	-0.0702677112680022	0.0920292665999444	-0.763536577700432	0.445143456722922	0.999923589617851
ENSMUSG00000004105	Angptl2	134.601661642024	111.070520328335	158.132802955713	0.509660714305989	0.310665435119121	1.64054528341901	0.100891841110021	0.999923589617851
ENSMUSG00000004110	Cacna1e	6277.28633971555	6016.89066594563	6537.68201348547	0.119761066001195	0.151604902805641	0.789955098976778	0.429553991329322	0.999923589617851
ENSMUSG00000004113	Cacna1b	3917.5168925038	3814.19362722116	4020.84015778644	0.0761189013895895	0.111704404148771	0.681431515343047	0.495598487029677	0.999923589617851
ENSMUSG00000004127	Trmt10a	221.45257713538	217.474276100955	225.430878169805	0.0518403785867702	0.129066135871889	0.401657477668866	0.687936122870735	0.999923589617851
ENSMUSG00000004151	Etv1	1923.16437586263	1830.20035734525	2016.12839438001	0.139585924656113	0.130370677141433	1.07068497085953	0.284311102700137	0.999923589617851
ENSMUSG00000004187	Kifc2	25996.7006156874	25784.6562963402	26208.7449350346	0.0235354537434977	0.0979911705926471	0.240179330455551	0.810191236668497	0.999923589617851
ENSMUSG00000004207	Psap	57797.7209855516	57752.2622991182	57843.179671985	0.00226939865059546	0.0635460304246472	0.0357126737174639	0.971511464834048	0.999923589617851
ENSMUSG00000004221	Ikbkg	964.390920398619	943.737938865689	985.043901931549	0.0618017232089555	0.102945735412953	0.600333010017814	0.548284323412782	0.999923589617851
ENSMUSG00000004231	Pax2	23.2144358857922	23.5851385402057	22.8437332313787	-0.0460796333066019	0.563185598455307	-0.0818196229324545	0.934790151547662	0.999923589617851
ENSMUSG00000004233	Wars2	168.48283246523	167.681251125733	169.284413804727	0.0137277624307188	0.213128686698003	0.0644106743367241	0.948643230785968	0.999923589617851
ENSMUSG00000004263	Atn1	1103.93155945014	1110.55254530783	1097.31057359245	-0.0173057431288274	0.175579280339064	-0.0985636978088074	0.921484694575121	0.999923589617851
ENSMUSG00000004264	Phb2	2262.03622284156	2271.84797155139	2252.22447413173	-0.0125156704740192	0.0868502730127571	-0.144106288211447	0.885416539279343	0.999923589617851
ENSMUSG00000004266	Ptpn6	114.314333851126	118.755246170246	109.873421532006	-0.11214880840142	0.222865539540192	-0.503212872805733	0.614814615244595	0.999923589617851
ENSMUSG00000004267	Eno2	40138.1729392894	39391.4812461648	40884.864632414	0.0536831957431693	0.0823890549974367	0.651581642062038	0.514671093683801	0.999923589617851
ENSMUSG00000004268	Emg1	1051.06314956986	1070.37668772529	1031.74961141443	-0.0530257052639169	0.105056460853385	-0.504735309310663	0.613744757545283	0.999923589617851
ENSMUSG00000004270	Lpcat3	515.700827619474	537.088964357036	494.312690881912	-0.11973713213118	0.140441290307637	-0.852577841380523	0.393893454989662	0.999923589617851
ENSMUSG00000004285	Atp6v1f	3803.3075756113	3722.89574245227	3883.71940877033	0.0610137576779287	0.142076437721791	0.429443183234954	0.667600733324625	0.999923589617851
ENSMUSG00000004296	Il12b	1.24392096401499	0.178676834283958	2.30916509374602	3.69194681820466	2.65973713855664	1.38808710255035	0.165110523437386	0.999923589617851
ENSMUSG00000004317	Clcn5	285.321012641018	276.38785180915	294.254173472886	0.0903686717347492	0.150997919101786	0.598476272205002	0.549522186625041	0.999923589617851
ENSMUSG00000004319	Clcn3	3930.8535996834	3939.90158589787	3921.80561346892	-0.00664156400848801	0.0910694831803822	-0.0729285351859635	0.941862986602885	0.999923589617851
ENSMUSG00000004341	Gpx6	3.27055380212728	3.10949650146033	3.43161110279423	0.142205070560761	1.25797788312267	0.113042584029988	0.909996794391667	0.999923589617851
ENSMUSG00000004347	Pde1c	114.229429908774	107.583768998498	120.87509081905	0.168056536586458	0.211905220319528	0.793074074971105	0.427734666305502	0.999923589617851
ENSMUSG00000004356	Utp20	665.868679336888	672.335313708373	659.402044965403	-0.0280225664441076	0.112051618247584	-0.250086227065371	0.802520666838991	0.999923589617851
ENSMUSG00000004359	Spic	0.807264902953395	1.28181298348793	0.332716822418865	-1.94581907115614	3.00236000282225	-0.648096520512878	0.516922524338338	0.999923589617851
ENSMUSG00000004360	9330159F19Rik	2615.36321777193	2750.66330072761	2480.06313481625	-0.149402707423914	0.0909610497795177	-1.64249101990418	0.100488285687172	0.999923589617851
ENSMUSG00000004364	Cul3	3092.22120137133	3125.07507841021	3059.36732433245	-0.030657515104951	0.0871638079230175	-0.351722989569565	0.725046017692957	0.999923589617851
ENSMUSG00000004366	Sst	10476.6537064654	9786.04349334119	11167.2639195896	0.190478155966883	0.114433400147356	1.66453286996282	0.0960059879803481	0.999923589617851
ENSMUSG00000004371	Il11	14.5701132456149	8.93113885725983	20.20908763397	1.17808813286285	0.549282881457914	2.14477489219389	0.0319708496041657	0.999923589617851
ENSMUSG00000004383	Large1	4726.43625672974	4735.11895854906	4717.75355491042	-0.00530061309076957	0.0887810326213516	-0.0597043415047505	0.952391113885125	0.999923589617851
ENSMUSG00000004393	Ddx56	1321.17046696189	1296.37959682201	1345.96133710177	0.0541487489868399	0.100572546799956	0.538404870014326	0.590297564947089	0.999923589617851
ENSMUSG00000004394	Tmed4	2153.30591301838	2254.76569321677	2051.84613281999	-0.136054973983412	0.0842044804895294	-1.61576881886149	0.106144305495394	0.999923589617851
ENSMUSG00000004415	Col26a1	89.6967085542994	86.6294258154988	92.7639912931	0.0987077401177344	0.227469132777079	0.433939053236153	0.664332699428186	0.999923589617851
ENSMUSG00000004446	Bid	269.082915394974	276.530455572639	261.635375217309	-0.0798807618055956	0.17120366748845	-0.466583239585009	0.640798080619302	0.999923589617851
ENSMUSG00000004451	Ralb	624.960247632659	596.316372407166	653.604122858152	0.132339136055946	0.119627000986198	1.10626476435043	0.26861193809772	0.999923589617851
ENSMUSG00000004455	Ppp1cc	2878.4175425902	2900.31211436779	2856.5229708126	-0.0219480314255403	0.0937440771038363	-0.234127126786147	0.814886286980357	0.999923589617851
ENSMUSG00000004460	Dnajb11	1916.85975861302	1973.10498257679	1860.61453464925	-0.0846885174751633	0.126139617771338	-0.671387142053056	0.501973933881929	0.999923589617851
ENSMUSG00000004462	Tbccd1	392.223367373952	386.894188480421	397.552546267483	0.0392065020561239	0.108794769948333	0.360371202354151	0.718569559123424	0.999923589617851
ENSMUSG00000004473	Clec11a	363.954190844551	357.607529634111	370.300852054991	0.0503207555037878	0.165524100738736	0.30400863245416	0.761121314489201	0.999923589617851
ENSMUSG00000004500	Zfp324	285.07169366857	295.075281574209	275.068105762931	-0.101294203028986	0.135493487793279	-0.747594623761766	0.454704708537101	0.999923589617851
ENSMUSG00000004508	Gab2	471.187040720455	454.772238147586	487.601843293324	0.100559393116658	0.151995257721429	0.661595595968919	0.508230430754995	0.999923589617851
ENSMUSG00000004530	Coro1c	1617.23249295853	1599.9367994674	1634.52818644966	0.0308593386700523	0.107065616922388	0.288228280535873	0.773172002178534	0.999923589617851
ENSMUSG00000004535	Tax1bp1	3577.51715645738	3614.07407700124	3540.96023591352	-0.0294854344363852	0.0890860176861784	-0.330977129769713	0.740661760684025	0.999923589617851
ENSMUSG00000004540	Psg17	3.42887685438029	2.02298898090623	4.83476472785435	1.25695722449292	1.10166049939434	1.1409660464217	0.253884052735112	0.999923589617851
ENSMUSG00000004552	Ctse	2.31411586485525	1.04101474237464	3.58721698733586	1.7848745156133	1.87774191493241	0.950543043971809	0.341836393315216	0.999923589617851
ENSMUSG00000004558	Ndrg2	19782.4412458641	21560.9845443838	18003.8979473444	-0.260113765584626	0.100975397857179	-2.57601129685604	0.00999473808056877	0.999923589617851
ENSMUSG00000004561	Mettl17	1042.23539506284	1113.59511423263	970.875675893051	-0.197866316340282	0.113142387882893	-1.74882570575655	0.0803211519451155	0.999923589617851
ENSMUSG00000004562	Arhgef40	904.043061127927	906.199161617856	901.886960637998	-0.00688153367010912	0.107687634764522	-0.0639027283416228	0.949047679818967	0.999923589617851
ENSMUSG00000004565	Pnpla6	2393.98757588265	2356.13336300356	2431.84178876174	0.0456281710945622	0.0666881469738582	0.684202113344798	0.493847547955775	0.999923589617851
ENSMUSG00000004567	Mcoln1	3078.44194385525	3087.09113321718	3069.79275449332	-0.00810681225206376	0.0759639533924475	-0.106719198909805	0.915011751061755	0.999923589617851
ENSMUSG00000004568	Arhgef18	1693.67787516771	1633.27874637198	1754.07700396344	0.102941051487603	0.0745432256445698	1.38095783483314	0.167291925636587	0.999923589617851
ENSMUSG00000004591	Pkn2	661.972589006461	693.876221782383	630.068956230538	-0.139168599100796	0.112572040473726	-1.23626256142419	0.216360982605239	0.999923589617851
ENSMUSG00000004609	Cd33	228.218221964744	232.169678647972	224.266765281516	-0.0499637293277369	0.152800191201885	-0.326987348214264	0.743677454365484	0.999923589617851
ENSMUSG00000004610	Etfb	85.1107657333343	86.2675768445302	83.9539546221385	-0.0392201485118978	0.305395476890237	-0.128424130282696	0.897813336063902	0.999923589617851
ENSMUSG00000004612	Nkg7	0.967382570714471	1.77754133776632	0.157223803662627	-3.4989915478744	2.02014999546945	-1.73204542025172	0.0832654757834656	0.999923589617851
ENSMUSG00000004626	Stxbp2	1651.08513074921	1750.39344416464	1551.77681733378	-0.173758161505654	0.106991010252577	-1.62404449771488	0.10436631205874	0.999923589617851
ENSMUSG00000004630	Pcp2	4.86599437372281	3.85117394531874	5.88081480212688	0.610717771478037	1.21619250546655	0.50215551299073	0.615558133451078	0.999923589617851
ENSMUSG00000004631	Sgce	704.070991405298	710.031225009332	698.110757801264	-0.0244265279538875	0.107842912853748	-0.22650100324176	0.820811779031074	0.999923589617851
ENSMUSG00000004633	Chn2	480.472865321248	486.21775268619	474.727977956306	-0.0345014926350427	0.162037288493251	-0.212923166981283	0.831386892058842	0.999923589617851
ENSMUSG00000004637	Wwox	624.883845964887	629.972412694475	619.795279235299	-0.0234968860563343	0.0987499686647504	-0.237943225441465	0.811925129067774	0.999923589617851
ENSMUSG00000004642	Slbp	544.261907896699	541.962709917361	546.561105876037	0.0121892096679497	0.0979861996845799	0.124397208047532	0.901000783834527	0.999923589617851
ENSMUSG00000004651	Tyr	2.86160466515	4.6551738774181	1.0680354528819	-2.12387551818596	1.55861919557974	-1.36266480241568	0.172988175508751	0.999923589617851
ENSMUSG00000004654	Ghrhr	1.16280855110688	1.02549655864756	1.3001205435662	0.342322741690394	2.15264739746356	0.159024065944915	0.873649913214974	0.999923589617851
ENSMUSG00000004655	Aqp1	10.9730849877498	12.299369065828	9.64680090967157	-0.350461812407304	0.611554564374785	-0.573067119146751	0.566599249366095	0.999923589617851
ENSMUSG00000004661	Arid3b	349.258061740177	320.430061606761	378.086061873593	0.238705162810111	0.155660574316775	1.53349789346362	0.125153225286631	0.999923589617851
ENSMUSG00000004665	Cnn2	317.572049228093	295.979899864593	339.164198591593	0.196484685224903	0.238628959311828	0.82338994307957	0.410286280272615	0.999923589617851
ENSMUSG00000004667	Polr2e	2430.04973250286	2384.80961038021	2475.28985462551	0.0537233793439441	0.130095050610473	0.412954828733655	0.679639709149502	0.999923589617851
ENSMUSG00000004668	Abca13	3.75190857839149	1.98025871016281	5.52355844662017	1.47990907215807	1.24902317503848	1.18485317305059	0.23607550463509	0.999923589617851
ENSMUSG00000004677	Myo9b	2466.7650312802	2564.11365882622	2369.41640373418	-0.113928451751667	0.112108924528655	-1.01622999445104	0.309519876207986	0.999923589617851
ENSMUSG00000004698	Hdac9	1292.12138261647	1206.17508517792	1378.06768005502	0.19220740360822	0.123555513902171	1.55563598529812	0.119794676632315	0.999923589617851
ENSMUSG00000004707	Ly9	7.7040710953263	5.38340274409806	10.0247394465545	0.896974474347651	0.690273760305963	1.29944744524269	0.19379041825766	0.999923589617851
ENSMUSG00000004709	Cd244a	2.48196126029235	1.8724388590462	3.0914836615385	0.723380770017118	1.14353929354214	0.632580597887834	0.527007560499009	0.999923589617851
ENSMUSG00000004730	Adgre1	147.350873957353	148.82052281932	145.881225095386	-0.0287792719194158	0.167311916630892	-0.172009696015293	0.863429906296955	0.999923589617851
ENSMUSG00000004748	Mtfp1	2814.37207708172	2761.76902334012	2866.97513082332	0.0539367233006472	0.135217754466461	0.398887879135913	0.68997582064326	0.999923589617851
ENSMUSG00000004768	Rab23	834.21878652405	854.421492453023	814.016080595077	-0.0698906429032868	0.0821030738563598	-0.851254887552215	0.394627778840954	0.999923589617851
ENSMUSG00000004771	Rab11a	2594.87324526169	2582.87651364107	2606.86997688231	0.013339956826331	0.0868545633176962	0.153589590653241	0.877933345003312	0.999923589617851
ENSMUSG00000004788	Eif2b2	1185.35918302428	1213.95483291888	1156.76353312968	-0.0696207675930023	0.0982455614619816	-0.708640335064334	0.478547699220968	0.999923589617851
ENSMUSG00000004789	Dlst	3877.00212924789	3929.82547697246	3824.17878152332	-0.0393152726832807	0.0569696577595806	-0.690108984842359	0.490125653356502	0.999923589617851
ENSMUSG00000004791	Pgf	107.25320420058	113.930920047156	100.575488354004	-0.179880594306353	0.208083098459369	-0.86446518548683	0.387332397331303	0.999923589617851
ENSMUSG00000004798	Ulk2	2927.00602514293	2912.50967580688	2941.50237447898	0.0142903582127352	0.0811205371342153	0.176162026504972	0.860166652654227	0.999923589617851
ENSMUSG00000004814	Ccl24	19.3196802657164	15.4228189819145	23.2165415495183	0.590086592176767	0.455441711868715	1.29563581200236	0.195100985026306	0.999923589617851
ENSMUSG00000004815	Dgkq	676.247775801342	660.03340349631	692.462148106374	0.0691961722427464	0.181635552197364	0.380961609143337	0.703231735734985	0.999923589617851
ENSMUSG00000004837	Grap	145.431640783091	153.134526341076	137.728755225106	-0.152969796429142	0.160978752868345	-0.950248363237393	0.341986069645464	0.999923589617851
ENSMUSG00000004842	Pou1f1	1.09959985468582	0.846856987902335	1.35234272146931	0.67527055562403	1.93676787433122	0.348658486426622	0.727345713777601	0.999923589617851
ENSMUSG00000004843	Chmp2b	1455.03263283529	1483.05873180553	1427.00653386504	-0.0555837917271622	0.0974529662214337	-0.570365314492984	0.568429949840198	0.999923589617851
ENSMUSG00000004846	Plod3	1390.35193514576	1393.90725418175	1386.79661610977	-0.00737835103807619	0.110890795810383	-0.066537091596788	0.946950228300788	0.999923589617851
ENSMUSG00000004849	Ap1s1	8432.35303297426	8136.8211620284	8727.88490392012	0.101166794457024	0.121468619811775	0.832863620363757	0.404921649084536	0.999923589617851
ENSMUSG00000004864	Mapk13	25.1774196625668	28.3884801138163	21.9663592113173	-0.370009839154577	0.468853304391277	-0.789180401820925	0.43000657479834	0.999923589617851
ENSMUSG00000004865	Srpk1	2859.95253705154	2861.13177389382	2858.77330020926	-0.00118972550681765	0.067676168483535	-0.0175796817916354	0.9859741657545	0.999923589617851
ENSMUSG00000004872	Pax3	2.14882407638323	1.55787408419429	2.73977406857217	0.814478296673103	1.95152683268149	0.417354392998006	0.676419208561512	0.999923589617851
ENSMUSG00000004880	Lbr	254.789906301582	262.519463149574	247.06034945359	-0.0875608958111821	0.162052590181356	-0.540323951090143	0.58897364364004	0.999923589617851
ENSMUSG00000004885	Crabp2	114.871545564918	100.607310975293	129.135780154543	0.360153641842229	0.34585943369059	1.04132953089961	0.29772263560078	0.999923589617851
ENSMUSG00000004891	Nes	420.91524942531	352.654115430701	489.176383419919	0.472100878867417	0.235233575860294	2.00694512737331	0.0447555060380022	0.999923589617851
ENSMUSG00000004892	Bcan	11092.7169475869	11643.2695570683	10542.1643381055	-0.143325152616659	0.12932197064508	-1.10828153871867	0.267740245848616	0.999923589617851
ENSMUSG00000004894	Hapln2	405.184256462697	464.730161723751	345.638351201643	-0.42712997671991	0.36022377799889	-1.1857350980346	0.235726929233612	0.999923589617851
ENSMUSG00000004895	Prcc	1697.82833050379	1711.84055993829	1683.81610106929	-0.0238137537769175	0.0819794323846609	-0.290484492075763	0.771445613097528	0.999923589617851
ENSMUSG00000004896	Mettl25b	1004.50394767538	1056.15103421723	952.856861133535	-0.14848474834818	0.10042276056015	-1.47859656038077	0.139248172570735	0.999923589617851
ENSMUSG00000004897	Hdgf	4821.73929631154	4828.12538223178	4815.3532103913	-0.00382151721969611	0.0716147576613185	-0.0533621469162667	0.957443364604698	0.999923589617851
ENSMUSG00000004902	Slc25a18	2894.71649397604	3059.48639520508	2729.946592747	-0.164416756584559	0.11733160919835	-1.40129976660092	0.161124450972125	0.999923589617851
ENSMUSG00000004929	Thop1	2627.3854834753	2553.49755800631	2701.27340894429	0.0811649900244432	0.102253753343504	0.793760496514818	0.427334874038532	0.999923589617851
ENSMUSG00000004931	Apba3	953.458539505933	927.197514238147	979.719564773719	0.0794921522824416	0.148731571391892	0.534467238788114	0.593018309832862	0.999923589617851
ENSMUSG00000004933	Matk	10262.6233214655	10541.5803829783	9983.66625995269	-0.078449557723926	0.107142504638724	-0.732198281050563	0.464047553374205	0.999923589617851
ENSMUSG00000004934	Pias4	1332.40395010525	1270.87511704201	1393.93278316849	0.133338724278363	0.0978228100893403	1.3630637287621	0.172862426747978	0.999923589617851
ENSMUSG00000004936	Map2k1	8736.1071510559	8600.32659624648	8871.88770586532	0.0448496579875361	0.073757297525584	0.608070787463155	0.543140526062816	0.999923589617851
ENSMUSG00000004937	Sgta	5267.92655631494	5266.42651930934	5269.42659332054	0.00082161206481719	0.104127799185487	0.00789041995743731	0.993704421063566	0.999923589617851
ENSMUSG00000004939	Nmrk2	7.35698333505346	8.89314748394237	5.82081918616455	-0.611471908081459	0.676085206331272	-0.904430243932667	0.365767307238513	0.999923589617851
ENSMUSG00000004945	Tmem242	1586.04583587132	1549.46017789375	1622.63149384889	0.0665697180012518	0.109508921735495	0.607893100820063	0.543258375657624	0.999923589617851
ENSMUSG00000004947	Dtx2	414.321875828638	403.495553830848	425.148197826428	0.0754130460799853	0.118044766915418	0.638851243054431	0.522919708894115	0.999923589617851
ENSMUSG00000004948	Zp3	3.07796870077389	1.97445903452278	4.181478367025	1.08255566366216	1.44149385736576	0.750995682798443	0.45265525398189	0.999923589617851
ENSMUSG00000004951	Hspb1	533.438126932463	540.239992892837	526.636260972089	-0.0367935836304887	0.418560578268187	-0.0879050382210475	0.929952152187612	0.999923589617851
ENSMUSG00000004952	Rasa4	235.608911742448	220.387747128335	250.830076356561	0.186666331383335	0.191775546858707	0.97335835793947	0.330375227579959	0.999923589617851
ENSMUSG00000004961	Syt5	7813.62102318388	7508.78008594747	8118.46196042029	0.112627895952549	0.103459946772162	1.08861351147393	0.276324355927552	0.999923589617851
ENSMUSG00000004980	Hnrnpa2b1	12359.5102859657	12618.5025376992	12100.5180342322	-0.060471901130086	0.0902836924308039	-0.669798714495792	0.502986113173716	0.999923589617851
ENSMUSG00000004988	Fxyd4	24.5020060045719	21.4379058725077	27.5661061366361	0.362731507844884	0.554617601323438	0.654020909144117	0.513098334733426	0.999923589617851
ENSMUSG00000004994	Yju2b	415.159045314682	443.746040866247	386.572049763117	-0.198996917287736	0.109456690018231	-1.81804252672534	0.0690576331787706	0.999923589617851
ENSMUSG00000004996	Mri1	338.240928462412	319.724368401413	356.757488523411	0.158115006872719	0.144177965367117	1.09666554435079	0.272787623729527	0.999923589617851
ENSMUSG00000005034	Prkacb	13033.9152522614	12808.121442918	13259.7090616048	0.0499902286008928	0.0898842004358722	0.556162577610715	0.578099719187815	0.999923589617851
ENSMUSG00000005043	Sgsh	200.682932276191	195.60610782071	205.759756731672	0.0730094227976122	0.149318974138753	0.488949399891867	0.624877520717049	0.999923589617851
ENSMUSG00000005045	Chd5	11923.5298194404	11719.5353278454	12127.5243110354	0.0493697026365841	0.0906532128923945	0.544599590697199	0.586028936319836	0.999923589617851
ENSMUSG00000005054	Cstb	658.962274425828	654.02780372199	663.896745129666	0.021606910612524	0.123788559711887	0.17454691017339	0.861435667558098	0.999923589617851
ENSMUSG00000005057	Sh2b2	318.470738351774	339.980983221333	296.960493482215	-0.195183038699193	0.128120318242643	-1.52343548140071	0.127649790770509	0.999923589617851
ENSMUSG00000005069	Pex5	2373.88485712891	2326.37399503131	2421.39571922651	0.0577558250657556	0.065634304356524	0.879964001020372	0.378878811515526	0.999923589617851
ENSMUSG00000005078	Jkamp	1275.52532583559	1290.59050607327	1260.46014559791	-0.0340808153427037	0.0837366530586043	-0.40699997071595	0.684008009702648	0.999923589617851
ENSMUSG00000005087	Cd44	81.4269613124221	86.9371698896341	75.9167527352101	-0.195554847776863	0.307121958638603	-0.636733526458708	0.524298431474665	0.999923589617851
ENSMUSG00000005089	Slc1a2	63333.8093734809	64809.5353596308	61858.083387331	-0.0672439573352522	0.107482123689073	-0.625629221188235	0.531558167648161	0.999923589617851
ENSMUSG00000005102	Eif2ak4	656.19256074307	657.526723499993	654.858397986147	-0.00586654820726807	0.113722055102233	-0.0515867234547795	0.958857998402598	0.999923589617851
ENSMUSG00000005103	Wdr1	5352.37813106651	5376.01278133605	5328.74348079697	-0.0127411828999218	0.0727759168949872	-0.1750741652394	0.861021357882973	0.999923589617851
ENSMUSG00000005107	Slc2a9	30.7371429548481	31.6839089589349	29.7903769507613	-0.0889039581668918	0.434404133670662	-0.204657256402383	0.83783991791906	0.999923589617851
ENSMUSG00000005124	Ccn4	62.270716882756	65.7238884521809	58.8175453133311	-0.160171261469755	0.311178606604583	-0.514724528197681	0.606745530820818	0.999923589617851
ENSMUSG00000005125	Ndrg1	990.476841981878	1089.69342391967	891.260260044083	-0.290003617134993	0.197737565876992	-1.46660861252533	0.142482555803983	0.999923589617851
ENSMUSG00000005131	4930550C14Rik	9.02573519401448	8.12528292875226	9.9261874592767	0.288821650976203	0.715794486001711	0.403498010426854	0.686581898079022	0.999923589617851
ENSMUSG00000005142	Man2b1	1668.48975711921	1683.24733092686	1653.73218331156	-0.0255215636597682	0.0947596909691288	-0.269329325568218	0.787676267107821	0.999923589617851
ENSMUSG00000005148	Klf5	427.001381153209	404.274549538759	449.728212767659	0.153718007433512	0.169090740259624	0.909085897888267	0.363304785867468	0.999923589617851
ENSMUSG00000005150	Wdr83	989.152461561746	989.33482506204	988.970098061452	-0.00053196030079801	0.108953203342935	-0.00488246590716237	0.996104371311675	0.999923589617851
ENSMUSG00000005161	Prdx2	7453.82542443753	7418.40564003301	7489.24520884205	0.0137111695071585	0.124691990796616	0.109960306348166	0.912440854905236	0.999923589617851
ENSMUSG00000005198	Polr2a	2245.39685721263	2107.57230766884	2383.22140675642	0.177330858709816	0.125202100932369	1.41635689328893	0.1566710381361	0.999923589617851
ENSMUSG00000005204	Senp3	2544.61686545138	2563.37902425794	2525.85470664482	-0.0212751588424273	0.0627989688255188	-0.33878197748021	0.734773979144266	0.999923589617851
ENSMUSG00000005220	Corin	13.7091409538394	13.1329669754399	14.2853149322389	0.121339958066622	0.575548206602656	0.210825012874016	0.83302381973848	0.999923589617851
ENSMUSG00000005225	Plekha8	459.768384955799	442.774038080285	476.762731831313	0.106700833249342	0.102418204901687	1.04181510847378	0.297497408043546	0.999923589617851
ENSMUSG00000005233	Spc25	16.8487171853686	18.9494420063918	14.7479923643454	-0.361636792187988	0.438508744584246	-0.824696876982143	0.409543705184612	0.999923589617851
ENSMUSG00000005237	Dnah2	184.531969118236	178.445421592112	190.61851664436	0.0952053827984682	0.265020508365835	0.359237794031571	0.719417205507598	0.999923589617851
ENSMUSG00000005251	Ripk4	5.37675983563896	4.24930533399778	6.50421433728014	0.614147787908858	1.09644656863219	0.560125596156502	0.575393772630405	0.999923589617851
ENSMUSG00000005262	Ufd1	2182.77574970574	2225.76796661046	2139.78353280102	-0.0568383449913917	0.0714301228908845	-0.795719546475049	0.426195063129788	0.999923589617851
ENSMUSG00000005267	Zfp287	352.886373927681	344.327850405317	361.444897450045	0.0699928482825347	0.119480234002199	0.585811108147363	0.558002458155086	0.999923589617851
ENSMUSG00000005268	Prlr	12.0004529604277	9.00090134569269	15.0000045751627	0.736821556220469	0.611336140595825	1.2052641865772	0.228101330478817	0.999923589617851
ENSMUSG00000005299	Letm1	2575.36865739147	2619.09671561264	2531.6405991703	-0.0489967260859969	0.0787117799009698	-0.622482761127261	0.533624475743742	0.999923589617851
ENSMUSG00000005312	Ubqln1	5019.51695316809	5069.29089284719	4969.74301348899	-0.0286127013275332	0.0849017081189445	-0.337009725263098	0.736109568828025	0.999923589617851
ENSMUSG00000005320	Fgfr4	8.48315122293691	5.5298419412197	11.4364605046541	1.04833046854136	0.61053418749153	1.71707087009915	0.0859662238520786	0.999923589617851
ENSMUSG00000005338	Cadm3	12801.5280362888	12153.2335362209	13449.8225363567	0.146246923357022	0.0759365635586427	1.92590916027009	0.0541157174583973	0.999923589617851
ENSMUSG00000005354	Txn2	3920.02876573563	3957.0461161864	3883.01141528487	-0.0272479303672334	0.121252920344144	-0.224719786458729	0.82219727089568	0.999923589617851
ENSMUSG00000005355	Casp14	1.45702717069116	0.934175812480843	1.97987852890148	1.08364592291163	2.10483832558198	0.51483570483353	0.60666783281334	0.999923589617851
ENSMUSG00000005357	Slc1a6	391.41921625257	377.978739513453	404.859692991687	0.099116930124282	0.111262527542722	0.890838382996679	0.373015880258997	0.999923589617851
ENSMUSG00000005360	Slc1a3	12568.0695264126	13123.7386959333	12012.4003568919	-0.127654310186567	0.112070743205882	-1.13905116121214	0.254681815959216	0.999923589617851
ENSMUSG00000005362	Crbn	958.339591056386	949.245059321877	967.434122790895	0.0273828397545721	0.134668428581831	0.203335258626955	0.83887299871272	0.999923589617851
ENSMUSG00000005364	Il5ra	3.49140682254264	2.63986199329025	4.34295165179503	0.718213381639126	1.32345693335956	0.54267982851241	0.587350264976619	0.999923589617851
ENSMUSG00000005370	Msh6	475.451286288382	470.500567579363	480.402004997401	0.030045708940447	0.110682868289706	0.271457628490474	0.786039084130348	0.999923589617851
ENSMUSG00000005371	Fbxo11	3001.83013946452	3030.44720922658	2973.21306970246	-0.0275078558681167	0.0905213571245316	-0.303882495158283	0.761217414377862	0.999923589617851
ENSMUSG00000005373	Mlxipl	122.88603279353	131.119960853392	114.652104733668	-0.193624489292937	0.190904639898452	-1.01424716233158	0.310464829435824	0.999923589617851
ENSMUSG00000005374	Tbl2	836.380353130804	842.704735781501	830.055970480107	-0.021818612450295	0.104336314629001	-0.20911810550217	0.834356041015361	0.999923589617851
ENSMUSG00000005378	Bud23	1161.25825487782	1211.97693597305	1110.53957378259	-0.126101440604157	0.10180105042582	-1.23870470959477	0.215454873943934	0.999923589617851
ENSMUSG00000005397	Nid1	269.304614826555	288.444640073793	250.164589579317	-0.205416862602961	0.196158516691657	-1.0471982867094	0.295008135326183	0.999923589617851
ENSMUSG00000005410	Mcm5	211.448295746997	220.01699823459	202.879593259404	-0.116991230623344	0.163782821442019	-0.714307090287613	0.475037308851626	0.999923589617851
ENSMUSG00000005413	Hmox1	244.579984866168	255.695549275652	233.464420456684	-0.131224346107297	0.15743014052278	-0.833540170081401	0.404540152506934	0.999923589617851
ENSMUSG00000005417	Mprip	8327.39109354039	8184.35546827236	8470.42671880841	0.0495658442209593	0.0881662507291964	0.562186140513124	0.573989203242194	0.999923589617851
ENSMUSG00000005442	Cic	6438.73874801336	6260.79303100976	6616.68446501696	0.0797630728085632	0.106773733931981	0.747028973056009	0.455046072053343	0.999923589617851
ENSMUSG00000005447	Pafah1b3	427.118782105755	420.4670628358	433.77050137571	0.0449391538525762	0.117681145666479	0.381872164806574	0.702556187724345	0.999923589617851
ENSMUSG00000005465	Il27ra	14.061602120926	12.3680701661805	15.7551340756715	0.349201622640221	0.505623417705281	0.690635778352665	0.489794457378284	0.999923589617851
ENSMUSG00000005469	Prkaca	8593.81299921884	8308.45088234765	8879.17511609003	0.0958461446774449	0.10717910087658	0.894261510812772	0.371181988150781	0.999923589617851
ENSMUSG00000005470	Asf1b	16.7972156572961	14.2145241867573	19.3799071278349	0.447195849673726	0.493380564587155	0.906391296641214	0.364728777798779	0.999923589617851
ENSMUSG00000005474	Myl10	1.77367894958102	0.967147989862655	2.58020990929939	1.41567987057847	1.59308172239841	0.888642340612096	0.374195328190154	0.999923589617851
ENSMUSG00000005481	Ddx39a	645.078427570197	682.768476143686	607.388378996708	-0.16877714369066	0.130541431932453	-1.2929009678551	0.196045312733969	0.999923589617851
ENSMUSG00000005483	Dnajb1	3114.33691465169	2974.70676786675	3253.96706143663	0.129452185713618	0.172140664974004	0.752013974926655	0.452042654717576	0.999923589617851
ENSMUSG00000005493	Msh4	3.64270738126743	4.09575946093316	3.1896553016017	-0.360730466246205	0.917286821162528	-0.393258093241797	0.694128866642314	0.999923589617851
ENSMUSG00000005501	Usp40	581.802047559751	597.565611623122	566.03848349638	-0.0781969855899533	0.125418018826732	-0.623490837452826	0.532962021485726	0.999923589617851
ENSMUSG00000005503	Evx1	1.20156155178791	0.416396717232119	1.9867263863437	2.25436259712695	2.77979646203672	0.810981173591109	0.41737648231591	0.999923589617851
ENSMUSG00000005505	Kbtbd4	166.547537483313	163.786118840989	169.308956125637	0.047845199867871	0.234202843690925	0.204289576991694	0.838127214580303	0.999923589617851
ENSMUSG00000005506	Celf1	5846.38759352373	5728.800085631	5963.97510141646	0.0580412408089525	0.0881045308126627	0.658777026261748	0.510038961980382	0.999923589617851
ENSMUSG00000005510	Ndufs3	3349.41171859214	3275.1627899538	3423.66064723048	0.0639730923901749	0.120820667616485	0.529487989532066	0.596466973949741	0.999923589617851
ENSMUSG00000005514	Por	3280.85141617968	3268.44278456271	3293.26004779665	0.0109129944562353	0.111837865715112	0.0975787081276593	0.922266832259492	0.999923589617851
ENSMUSG00000005533	Igf1r	1853.52055945027	1852.48543445792	1854.55568444262	0.00161138741170467	0.140708239743834	0.0114519761929954	0.990862844724936	0.999923589617851
ENSMUSG00000005534	Insr	1287.86402639114	1271.07401456939	1304.65403821289	0.0376192498425757	0.139639119877068	0.269403372605714	0.787619291111313	0.999923589617851
ENSMUSG00000005540	Fcer2a	10.9449993701537	8.71258125599815	13.1774174843093	0.596895546942818	0.586875899287327	1.0170728558928	0.309118772037872	0.999923589617851
ENSMUSG00000005553	Atp4a	34.3873134877253	37.7074220349941	31.0672049404565	-0.279456069622634	0.339786640828821	-0.822445723413299	0.410823265503768	0.999923589617851
ENSMUSG00000005566	Trim28	5342.81318083034	5407.30711079249	5278.31925086819	-0.0348316849029624	0.100588872639299	-0.34627771431404	0.729134015214542	0.999923589617851
ENSMUSG00000005575	Ube2m	7113.98825785458	7051.33320569347	7176.64331001568	0.0254131626504296	0.127408532516208	0.199462015208415	0.841901353782459	0.999923589617851
ENSMUSG00000005580	Adcy9	887.947845911219	817.013606542906	958.882085279532	0.230993311240038	0.329266135680693	0.701539837258103	0.482966182427971	0.999923589617851
ENSMUSG00000005583	Mef2c	16648.5596351621	16210.1921713031	17086.9270990211	0.0759917730176416	0.0856559566623715	0.887174412366637	0.374985006227478	0.999923589617851
ENSMUSG00000005609	Ctr9	1369.99798253528	1372.88331703969	1367.11264803087	-0.00607689060646265	0.0923927302912565	-0.0657723890971294	0.947559038930875	0.999923589617851
ENSMUSG00000005610	Eif4g2	13021.0166759716	13176.4349692813	12865.5983826619	-0.0344415271951831	0.093148956119962	-0.369746786542917	0.711571167730991	0.999923589617851
ENSMUSG00000005611	Irag1	83.8230075145085	78.6581368708403	88.9878781581767	0.178012812539738	0.331710500562581	0.536651122704372	0.591508623968763	0.999923589617851
ENSMUSG00000005615	Pcyt1a	679.996303398907	666.881675624281	693.110931173533	0.0556554639343041	0.120502554019284	0.461861280760885	0.644180801851043	0.999923589617851
ENSMUSG00000005621	Zfp592	894.555435105564	907.837912661851	881.272957549277	-0.0428458028946155	0.110107504555623	-0.389126999722087	0.697182201494796	0.999923589617851
ENSMUSG00000005625	Psmd4	3431.36824022194	3440.14646493296	3422.59001551092	-0.00738150381959765	0.0996394945365939	-0.0740821082436011	0.940945051689848	0.999923589617851
ENSMUSG00000005628	Tmod4	64.852929651266	66.6461015195249	63.0597577830071	-0.0798008584348879	0.224007474764477	-0.356241944688636	0.721659382336307	0.999923589617851
ENSMUSG00000005640	Insrr	28.6281239754466	25.6053909152091	31.6508570356841	0.305796980444319	0.436839013192201	0.700022139070656	0.483913478529493	0.999923589617851
ENSMUSG00000005649	Cabp5	1.97302658331809	2.56683473227634	1.37921843435984	-0.896139447376157	1.36402897449205	-0.656979773988942	0.511193921805388	0.999923589617851
ENSMUSG00000005656	Snx6	961.197323086237	985.373598142238	937.021048030236	-0.0725893618660143	0.0916547376761433	-0.791987012417237	0.42836824912879	0.999923589617851
ENSMUSG00000005667	Mthfd2	194.181773284793	205.306688628419	183.056857941167	-0.165488806378747	0.176240835362961	-0.938992407962259	0.347734642292906	0.999923589617851
ENSMUSG00000005672	Kit	903.888304179034	893.815051264292	913.961557093776	0.0321571451653588	0.0953532762032116	0.337242163518612	0.735934355137758	0.999923589617851
ENSMUSG00000005674	Tomm40l	752.960048806933	781.749875931841	724.170221682025	-0.110378231646207	0.112781639141028	-0.978689727218669	0.327733309414917	0.999923589617851
ENSMUSG00000005677	Nr1i3	2.70501149042164	2.18822228231293	3.22180069853035	0.558107954983712	1.16871282813315	0.477540711070324	0.632977138239959	0.999923589617851
ENSMUSG00000005681	Apoa2	1.56208547177127	2.65028246798687	0.473888475555672	-2.48352664902796	2.04490663449308	-1.21449390751457	0.224559174932822	0.999923589617851
ENSMUSG00000005682	Pan2	708.235019966179	712.007460585737	704.462579346621	-0.015369284750676	0.124086439142579	-0.123859503559582	0.90142651745281	0.999923589617851
ENSMUSG00000005683	Cs	7415.82617719766	7395.1305568426	7436.52179755272	0.00805238570953651	0.0785737806654251	0.102481841160531	0.918374225610194	0.999923589617851
ENSMUSG00000005686	Ampd3	593.377520333028	639.35553876616	547.399501899896	-0.2240242996397	0.111126324652708	-2.01594267010828	0.0438059709988538	0.999923589617851
ENSMUSG00000005687	Bcas2	2017.21069289275	2070.1651941847	1964.2561916008	-0.0757627879129925	0.0884018469533798	-0.857027206150425	0.3914298490999	0.999923589617851
ENSMUSG00000005696	Sh2d1a	3.28253967397575	4.69210894573439	1.87297040221711	-1.32490841014272	1.13857633557889	-1.16365356343814	0.24456443514895	0.999923589617851
ENSMUSG00000005698	Ctcf	1563.50013560481	1634.92891278757	1492.07135842205	-0.131911374023403	0.0842169515893615	-1.56632805550357	0.117271836203528	0.999923589617851
ENSMUSG00000005699	Pard6a	1033.22454947866	1004.98487846754	1061.46422048978	0.0788819481240233	0.142648022116134	0.55298311854477	0.580274969863422	0.999923589617851
ENSMUSG00000005705	Agrp	22.2494752531998	25.8770754281026	18.621875078297	-0.474676227820865	0.491949045023628	-0.964889011621248	0.33460040577811	0.999923589617851
ENSMUSG00000005716	Pvalb	2091.64014891726	2130.50726898374	2052.77302885078	-0.0536228535318807	0.192535839663704	-0.27850842536923	0.780622098289065	0.999923589617851
ENSMUSG00000005718	Tfap4	96.787648856739	94.7227677922662	98.8525299212118	0.061566652126942	0.231829962112833	0.265568141261124	0.790571824332128	0.999923589617851
ENSMUSG00000005732	Ranbp1	1045.31883278524	1041.72390002724	1048.91376554324	0.00992312000262141	0.113820916279519	0.0871818671557029	0.930526952384509	0.999923589617851
ENSMUSG00000005763	Cd247	3.45317282476707	3.60503919510693	3.30130645442721	-0.126977877379908	1.27493168830917	-0.0995958281877106	0.920665205982719	0.999923589617851
ENSMUSG00000005774	Rfx5	336.294773526145	316.487301848927	356.102245203363	0.170143915047994	0.163675626292707	1.03951894916669	0.298563449904139	0.999923589617851
ENSMUSG00000005779	Psmb4	4596.33366825591	4642.93473207185	4549.73260443997	-0.0292552422510639	0.151420647659072	-0.193205105798602	0.846798340225213	0.999923589617851
ENSMUSG00000005800	Mmp8	2.23404991976983	2.91372257304784	1.55437726649182	-0.906526813201471	1.56079235956016	-0.58081192392365	0.561367217831134	0.999923589617851
ENSMUSG00000005802	Slc30a4	1631.68793388467	1601.03069460998	1662.34517315936	0.0542190105636722	0.0730871116302283	0.741840925907484	0.458183721089141	0.999923589617851
ENSMUSG00000005803	Sqor	167.052004743229	174.979201613601	159.124807872857	-0.137024678340745	0.178547753945253	-0.767439944289411	0.442819986963495	0.999923589617851
ENSMUSG00000005804	Bloc1s6	1146.99147705335	1156.41190340993	1137.57105069677	-0.0236987079081266	0.113006316290101	-0.20971135672885	0.833892961244013	0.999923589617851
ENSMUSG00000005813	Metap1	1303.53253804485	1318.26683497956	1288.79824111014	-0.0326159905927004	0.0887091885354263	-0.36767319294861	0.713116931446234	0.999923589617851
ENSMUSG00000005823	Gpr108	887.915307928485	920.631403354511	855.199212502459	-0.106363130121764	0.0978575979442314	-1.08691744285794	0.277073296827956	0.999923589617851
ENSMUSG00000005836	Gata6	5.15837209995364	6.51440946818847	3.80233473171881	-0.776748861636196	0.810666626556947	-0.958160649754628	0.337981756364226	0.999923589617851
ENSMUSG00000005846	Rsl1d1	1309.83087714836	1334.16128796885	1285.50046632787	-0.0536029522548872	0.090976314410903	-0.589196788218794	0.555729271446138	0.999923589617851
ENSMUSG00000005864	Cnga2	3.60528889050583	3.64659864009835	3.56397914091331	-0.0330625262122544	1.00576542347018	-0.032872999449692	0.973775864472669	0.999923589617851
ENSMUSG00000005871	Apc	7324.60079010678	7350.28198215246	7298.9195980611	-0.0101166688238514	0.148814877366845	-0.0679815687978072	0.945800306305882	0.999923589617851
ENSMUSG00000005873	Reep5	10508.5248541814	10578.1729839169	10438.8767244459	-0.0191239939190689	0.0798350987867674	-0.239543687046062	0.810684024928552	0.999923589617851
ENSMUSG00000005881	Ergic3	3636.10375006576	3602.49537946795	3669.71212066357	0.0266703118355125	0.0953035924817275	0.279845818410528	0.779595797497026	0.999923589617851
ENSMUSG00000005882	Uqcc1	988.704241473985	958.612026601695	1018.79645634627	0.0878469016269854	0.117032162348699	0.750621879182619	0.452880249908962	0.999923589617851
ENSMUSG00000005883	Spo11	13.7331901770405	14.4114961506365	13.0548842034445	-0.142630457760043	0.597226052772561	-0.238821560275034	0.81124395122958	0.999923589617851
ENSMUSG00000005886	Ncoa2	1924.2451774543	1843.63189268375	2004.85846222485	0.120949759824075	0.157024663367662	0.770259634570143	0.441145895577548	0.999923589617851
ENSMUSG00000005892	Trh	21.0797584722456	22.004001373058	20.1555155714332	-0.126591210796822	0.404363905828872	-0.313062587862123	0.754233111963156	0.999923589617851
ENSMUSG00000005893	Nr2c2	702.920188253653	616.563103386097	789.277273121209	0.356283650378821	0.426791702928712	0.834795165730606	0.403833048218723	0.999923589617851
ENSMUSG00000005897	Nr2c1	221.338903156831	219.404685618381	223.273120695281	0.0252152427442744	0.14125440040563	0.178509431719406	0.858322914716902	0.999923589617851
ENSMUSG00000005899	Smpd4	3323.35218366971	3500.27423373477	3146.43013360465	-0.153752048124747	0.0969149066524865	-1.5864643885596	0.112634004233743	0.999923589617851
ENSMUSG00000005907	Pex1	455.300448961247	467.667505697591	442.933392224903	-0.0783934270334092	0.138688310902864	-0.565248985462916	0.57190442218442	0.999923589617851
ENSMUSG00000005917	Otx1	238.986703329625	236.360105481619	241.613301177631	0.031713331529389	0.167851705703365	0.188936605657343	0.850142503066213	0.999923589617851
ENSMUSG00000005936	Kctd20	2435.63700399206	2432.76192224742	2438.5120857367	0.00340598216802126	0.0843269808703977	0.0403901827489344	0.967782056895487	0.999923589617851
ENSMUSG00000005947	Itgae	9.80856875918669	8.45315628629749	11.1639812320759	0.401289575621266	0.801659353830598	0.500573683452665	0.61667118729873	0.999923589617851
ENSMUSG00000005949	Ctns	611.109159221391	587.902037857879	634.316280584903	0.109626592613985	0.117050339924372	0.936576456632394	0.348976467119596	0.999923589617851
ENSMUSG00000005950	P2rx5	31.4904836117223	30.978304442081	32.0026627813636	0.0469337673206505	0.440520756246624	0.106541557134654	0.915152685196341	0.999923589617851
ENSMUSG00000005951	Shpk	106.804043688339	108.171280434973	105.436806941705	-0.036938927863118	0.220320206989751	-0.167660190446518	0.866850616202151	0.999923589617851
ENSMUSG00000005952	Trpv1	5.45509573760379	3.9806363355389	6.92955513966868	0.799763662698439	0.908974135565656	0.879853046864469	0.37893892332072	0.999923589617851
ENSMUSG00000005968	Tuft1	54.4565134814288	53.7769928094822	55.1360341533754	0.0360064178691984	0.261211878123578	0.137843723370665	0.890363927918455	0.999923589617851
ENSMUSG00000005973	Rcn1	738.55121525945	714.634444893553	762.467985625347	0.0934713106858053	0.0993526337156791	0.940803551854452	0.346805540380135	0.999923589617851
ENSMUSG00000005980	Dnase1	93.6592692970097	97.2638850316336	90.0546535623858	-0.111103389461825	0.234875084987703	-0.473031822288183	0.636190476031502	0.999923589617851
ENSMUSG00000005981	Trap1	2101.39632360643	2119.61724518991	2083.17540202295	-0.0250194518143949	0.0963151450222885	-0.259766538363256	0.795043863601794	0.999923589617851
ENSMUSG00000005982	Naa60	1984.83058420497	1958.86577600965	2010.79539240029	0.0377477426316701	0.0977078515976145	0.386332746186302	0.699250251513623	0.999923589617851
ENSMUSG00000005983	1700037C18Rik	194.83480008324	171.410555637398	218.259044529082	0.34858548472215	0.155542506407113	2.24109468706753	0.0250199422813453	0.999923589617851
ENSMUSG00000005986	Ankrd13d	2871.1761264485	2811.18671393635	2931.16553896064	0.0602951691178431	0.0793167805606529	0.760181750843201	0.447145951755233	0.999923589617851
ENSMUSG00000005994	Tyrp1	4.02152081344572	0.744881610206512	7.29816001668493	3.29244973302243	1.30883809744025	2.51555157162801	0.011884628840316	0.999923589617851
ENSMUSG00000006005	Tpr	2046.25082750485	1986.93865298502	2105.56300202468	0.0836587141816255	0.121861863817018	0.686504469579123	0.492395046791335	0.999923589617851
ENSMUSG00000006010	Odr4	957.275120781369	988.742436646299	925.807804916439	-0.0948820286219565	0.143405707950941	-0.661633556834543	0.508206096196495	0.999923589617851
ENSMUSG00000006014	Prg4	141.834042707202	146.200035102286	137.468050312118	-0.0888473045847055	0.28539073197472	-0.311318114537005	0.755558797637827	0.999923589617851
ENSMUSG00000006019	Dhx34	573.572675028983	573.091224267913	574.054125790053	0.00242196610402566	0.115434697198039	0.0209812661428007	0.983260599839309	0.999923589617851
ENSMUSG00000006021	Kptn	1011.48124485059	995.959805128538	1027.00268457264	0.0442805284463784	0.0808727199607115	0.547533562218387	0.584012219170349	0.999923589617851
ENSMUSG00000006024	Napa	9735.48819279697	9813.8790650322	9657.09732056174	-0.0232338768567959	0.114495001560524	-0.202924813661093	0.839193799262134	0.999923589617851
ENSMUSG00000006050	Sra1	1240.84015378057	1231.03169943905	1250.64860812209	0.0228085835786999	0.108405668954905	0.210400284400144	0.833355270702121	0.999923589617851
ENSMUSG00000006057	Atp5mc1	4538.02765432449	4469.34832163327	4606.70698701571	0.0436713506698494	0.121998207552366	0.357967150059185	0.720367897220097	0.999923589617851
ENSMUSG00000006058	Snf8	2097.38981134647	2084.62165106686	2110.15797162608	0.0175654415537911	0.121923115981227	0.144069821480742	0.885445335044147	0.999923589617851
ENSMUSG00000006095	Tbcb	2430.30587892534	2420.13747228478	2440.4742855659	0.0120725506739054	0.123891240777795	0.0974447474907297	0.922373210428848	0.999923589617851
ENSMUSG00000006127	Inpp5k	1639.65392723073	1707.21176887104	1572.09608559042	-0.118952629736438	0.0866436685065797	-1.37289465908758	0.169785097203387	0.999923589617851
ENSMUSG00000006134	Crkl	1379.44750483444	1387.66110852393	1371.23390114495	-0.0171805963032934	0.111743443119053	-0.153750375178514	0.877806563326018	0.999923589617851
ENSMUSG00000006143	Upk3bl	9.7945688289164	10.0512324372562	9.53790522057665	-0.0756280574113952	0.610973334722295	-0.123782910175238	0.901487163442331	0.999923589617851
ENSMUSG00000006154	Eps8l1	58.6239634737158	56.3249947575662	60.9229321898654	0.113210105495478	0.305632701300534	0.370412279228447	0.711075325968824	0.999923589617851
ENSMUSG00000006169	Clint1	1423.20944830335	1474.49256300947	1371.92633359723	-0.104015528586893	0.0990730455094841	-1.04988726299865	0.293769948266014	0.999923589617851
ENSMUSG00000006179	Prss16	66.3982759945841	55.8393937456566	76.9571582435116	0.462772248314551	0.270624243738924	1.71001770543882	0.0872625990385671	0.999923589617851
ENSMUSG00000006191	Cdkal1	258.327001002242	252.289005443943	264.364996560541	0.067453832234412	0.132425699452868	0.509371160681841	0.610492087030433	0.999923589617851
ENSMUSG00000006204	Cdcp3	5.45655079908264	2.09972311918199	8.81337847898329	2.06949606220948	1.35585033899886	1.5263454989712	0.126923843044449	0.999923589617851
ENSMUSG00000006205	Htra1	4982.05391897513	5679.25391115267	4284.85392679759	-0.406455391144533	0.147321542438086	-2.75896779532668	0.00579842489123767	0.999923589617851
ENSMUSG00000006215	Zbtb17	1686.50589903974	1663.94010878207	1709.07168929741	0.0386094074508252	0.112262714892989	0.343920129560634	0.730906353067245	0.999923589617851
ENSMUSG00000006216	Clcnkb	3.42816952822588	2.16041085311949	4.69592820333227	1.12010465006453	1.47684608566255	0.758443727439627	0.448185388701482	0.999923589617851
ENSMUSG00000006218	Fam131c	127.250872994012	119.941944636815	134.559801351209	0.165911212138382	0.194199619272462	0.854333354308016	0.392920311304782	0.999923589617851
ENSMUSG00000006219	Fblim1	34.1425140584445	34.8623469325006	33.4226811843884	-0.060842223166981	0.400237204918254	-0.152015410909657	0.879174780766433	0.999923589617851
ENSMUSG00000006221	Hspb7	20.2726464925001	14.3565888433895	26.1887041416107	0.867231672217426	0.464713075799537	1.86616585024073	0.0620181652906064	0.999923589617851
ENSMUSG00000006235	Epor	234.511840297594	254.4027214266	214.620959168588	-0.245323131900767	0.213794011605772	-1.14747429106262	0.251185652544793	0.999923589617851
ENSMUSG00000006241	Ccdc159	357.95549268975	367.341316309495	348.569669070005	-0.0756741324938075	0.126181231331616	-0.599725741262811	0.548689030054923	0.999923589617851
ENSMUSG00000006262	Mob1b	759.006338037755	739.177915350559	778.834760724951	0.0753956218901792	0.0976624585040097	0.772002088060108	0.440113190792537	0.999923589617851
ENSMUSG00000006269	Atp6v1b1	8.42473799944378	5.5704679296868	11.2790080692008	1.01776976886014	0.654784342391751	1.55435874526642	0.12009886804322	0.999923589617851
ENSMUSG00000006270	Vax1	16.800740948563	17.868880395073	15.732601502053	-0.183691991934895	0.475681870802944	-0.38616563550094	0.699374002430078	0.999923589617851
ENSMUSG00000006273	Atp6v1b2	22663.8397342858	22331.7342114019	22995.9452571697	0.042284210855094	0.0838277840229781	0.504417614612161	0.613967942494242	0.999923589617851
ENSMUSG00000006276	Eps15l1	1959.8277375902	1902.58240304699	2017.07307213342	0.084304409269403	0.0873440027304627	0.96519974622139	0.334444774051025	0.999923589617851
ENSMUSG00000006281	Tep1	222.44576205441	222.678318824299	222.213205284521	-0.00301654315891746	0.153738800324305	-0.0196212221804398	0.984345534239542	0.999923589617851
ENSMUSG00000006288	Ttc5	1437.31555905037	1457.25926221763	1417.37185588311	-0.0400392638364466	0.0818897468530265	-0.488941111373907	0.624883388906202	0.999923589617851
ENSMUSG00000006289	Osgep	715.489803396161	745.054335542478	685.925271249844	-0.119294233460325	0.122036790990886	-0.977526797383869	0.328308417834034	0.999923589617851
ENSMUSG00000006299	Aamp	4218.22378458629	4075.00877946903	4361.43878970355	0.0980009748374366	0.098017584022992	0.999830548919146	0.317392519212391	0.999923589617851
ENSMUSG00000006301	Tmbim1	925.620674590309	950.132872386062	901.108476794556	-0.0764284925480333	0.110218249115485	-0.693428657789262	0.48804058294549	0.999923589617851
ENSMUSG00000006304	Arpc2	6531.70814383295	6638.93398298802	6424.48230467788	-0.0473714016334763	0.0744509032260261	-0.636277057508101	0.524595855801888	0.999923589617851
ENSMUSG00000006307	Kmt2b	2489.3913941007	2499.08098464847	2479.70180355293	-0.0112310140235773	0.118286147089668	-0.0949478387783105	0.924356258276773	0.999923589617851
ENSMUSG00000006310	Zbtb32	65.8974279508478	63.8477567821409	67.9470991195547	0.0897760256314438	0.289025185283455	0.310616618214076	0.756092092207556	0.999923589617851
ENSMUSG00000006311	Etv2	1.6743196896265	1.59653867205693	1.75210070719607	0.134138201587466	1.78885563577043	0.0749854817265313	0.940226263272785	0.999923589617851
ENSMUSG00000006313	Upk1a	29.8165299655895	26.7852177309979	32.8478422001811	0.294361578474149	0.46980869667224	0.626556256959862	0.530950149506343	0.999923589617851
ENSMUSG00000006315	Tmem147	2190.63661581086	2228.72875562845	2152.54447599327	-0.0501779990881638	0.133379907343939	-0.376203583338627	0.70676555165225	0.999923589617851
ENSMUSG00000006333	Rps9	7380.32044907529	7587.27743576408	7173.3634623865	-0.0809325605762913	0.14286472864403	-0.566497842710689	0.57105539903454	0.999923589617851
ENSMUSG00000006335	Tfpt	917.335397635756	925.56534785531	909.105447416202	-0.0258872097873173	0.122674608585572	-0.21102337383257	0.832869032343181	0.999923589617851
ENSMUSG00000006342	Susd2	540.978802521021	549.141633069886	532.815971972156	-0.0435409630388191	0.134421937762723	-0.32391262738435	0.746004183689887	0.999923589617851
ENSMUSG00000006344	Ggt5	110.834796341409	119.695348819168	101.97424386365	-0.231162282791863	0.201753817814036	-1.14576410645638	0.251892770501226	0.999923589617851
ENSMUSG00000006345	Ggt1	78.7866124351166	88.2098053740915	69.3634194961417	-0.346764011548234	0.230943629202924	-1.50150931959046	0.133223878033697	0.999923589617851
ENSMUSG00000006356	Crip2	6478.21335882134	6289.74623254665	6666.68048509603	0.0839667735354762	0.136591076073776	0.614731034772167	0.53873236076669	0.999923589617851
ENSMUSG00000006360	Crip1	230.464808056956	211.499042512238	249.430573601674	0.237987180257308	0.249279771544109	0.954699126941384	0.339729871515039	0.999923589617851
ENSMUSG00000006362	Cbfa2t3	1670.35019856489	1626.22168658502	1714.47871054476	0.0762460507432061	0.122610384965771	0.621856384877119	0.534036306458196	0.999923589617851
ENSMUSG00000006369	Fbln1	507.763576885012	534.624997796418	480.902155973606	-0.152783902057499	0.20806697475699	-0.734301549950165	0.462764973474411	0.999923589617851
ENSMUSG00000006373	Pgrmc1	7373.86130807093	7341.96374141447	7405.75887472739	0.0124815876914626	0.100355236286828	0.124374055139371	0.901019114825986	0.999923589617851
ENSMUSG00000006378	Gcat	76.6073311450738	81.4206428566619	71.7940194334857	-0.18153094227021	0.242149677046039	-0.749664193174607	0.453456978230869	0.999923589617851
ENSMUSG00000006386	Tek	346.867664425045	325.584117691469	368.151211158621	0.177268122494803	0.153580590593824	1.1542351921515	0.248403758169696	0.999923589617851
ENSMUSG00000006389	Mpl	49.5454123102526	46.8866214582712	52.204203162234	0.154989642898091	0.276362112868847	0.560820878409061	0.574919652186447	0.999923589617851
ENSMUSG00000006390	Elovl1	458.081069984651	474.031956882467	442.130183086835	-0.10051309502131	0.190497436501502	-0.527634895604054	0.597752768148166	0.999923589617851
ENSMUSG00000006392	Med8	505.046813901274	531.945107452209	478.148520350339	-0.153818567350533	0.147429411423014	-1.0433370510392	0.296792216812202	0.999923589617851
ENSMUSG00000006395	Hyi	255.201520014052	248.671878301713	261.731161726391	0.0738423360585573	0.170219560901621	0.433806406663419	0.664429028881074	0.999923589617851
ENSMUSG00000006398	Cdc20	36.2681189527041	38.226551317746	34.3096865876622	-0.155959103304012	0.360150093406922	-0.433039186047909	0.664986301945728	0.999923589617851
ENSMUSG00000006403	Adamts4	311.382894730848	314.911287462477	307.854501999219	-0.0326968029888972	0.267832912462709	-0.122079107784969	0.902836367680266	0.999923589617851
ENSMUSG00000006411	Nectin4	123.546941915038	118.592547808501	128.501336021575	0.115770003347561	0.222736893710209	0.519761236762974	0.603229999824376	0.999923589617851
ENSMUSG00000006412	Pfdn2	2361.32220178039	2307.8117675647	2414.83263599608	0.0653976461333081	0.122180464440724	0.535254522338436	0.59247386913551	0.999923589617851
ENSMUSG00000006418	Rnf114	2060.10009392692	1976.00791389502	2144.19227395882	0.117845555996358	0.0942004291852246	1.25100869513705	0.210931305109114	0.999923589617851
ENSMUSG00000006423	Steep1	895.154782397644	915.952891729295	874.356673065993	-0.0670514881266513	0.135546130103962	-0.49467652138223	0.620828477283656	0.999923589617851
ENSMUSG00000006435	Neurl1a	8626.75484837266	8510.83240128714	8742.67729545818	0.0387749065929455	0.118982306321553	0.325888006307048	0.744509090359075	0.999923589617851
ENSMUSG00000006442	Srm	2447.09419644521	2496.72122758081	2397.46716530961	-0.0585236887185783	0.123412929752796	-0.47421035085874	0.63534991286721	0.999923589617851
ENSMUSG00000006445	Epha2	77.8484494525698	86.6204542895759	69.0764446155637	-0.326513909932952	0.261731297765459	-1.24751572593946	0.212208457678155	0.999923589617851
ENSMUSG00000006456	Rbm14	760.942122886371	746.300784100805	775.583461671937	0.0555248382493777	0.121667687638216	0.456364703950678	0.648127742597632	0.999923589617851
ENSMUSG00000006457	Actn3	43.3931189372262	40.8101414212815	45.9760964531709	0.171956270873577	0.348059459781385	0.494042802288959	0.621275951394326	0.999923589617851
ENSMUSG00000006462	A530013C23Rik	6.99589903740835	5.63874924870785	8.35304882610884	0.566927682334648	1.05883255175319	0.535427137554416	0.592354528883164	0.999923589617851
ENSMUSG00000006463	Zdhhc24	918.546034803383	939.768834188838	897.323235417928	-0.0666781550250829	0.104949302120852	-0.635336811942793	0.525208769706683	0.999923589617851
ENSMUSG00000006464	Bbs1	1330.65871161478	1325.34557213337	1335.97185109619	0.0115210318775434	0.0898702331041539	0.128196305713275	0.897993623562229	0.999923589617851
ENSMUSG00000006469	Slc34a3	2.89928473534967	2.51151098648062	3.28705848421871	0.388241539438752	1.47586398044669	0.263060515455663	0.792503936482262	0.999923589617851
ENSMUSG00000006471	Ndor1	288.793021450202	299.976805053135	277.609237847269	-0.111795375822223	0.131315416536054	-0.851349969190623	0.394574974858707	0.999923589617851
ENSMUSG00000006476	Nsmf	24203.3138974732	24776.4529147259	23630.1748802205	-0.0683393545715584	0.0856721808235067	-0.797684311460967	0.42505371030767	0.999923589617851
ENSMUSG00000006494	Pdk1	1415.00113013148	1394.13477848829	1435.86748177467	0.0425525659365276	0.103680193530183	0.410421359062565	0.681496880696423	0.999923589617851
ENSMUSG00000006498	Ptbp1	901.714272469175	888.02022642314	915.40831851521	0.0438228648903615	0.105263577472522	0.416315557029221	0.677179110211135	0.999923589617851
ENSMUSG00000006517	Mvd	1077.68977677789	1041.66881605526	1113.71073750052	0.0964779062817607	0.13121672671374	0.735256157488479	0.462183503724789	0.999923589617851
ENSMUSG00000006519	Cyba	230.611827021552	237.26122669296	223.962427350144	-0.0832196326308461	0.212233968247347	-0.392112692035509	0.694974950050043	0.999923589617851
ENSMUSG00000006522	Itih3	1373.34164646845	1497.85599804052	1248.82729489638	-0.262324956683077	0.106286188942692	-2.46810012940175	0.0135832318290172	0.999923589617851
ENSMUSG00000006526	Stimate	1042.80619962112	1069.18603499476	1016.42636424748	-0.0730071974129904	0.0929966252754814	-0.785052115565733	0.432423013258315	0.999923589617851
ENSMUSG00000006527	Sfmbt1	807.687640999391	782.385551190244	832.989730808538	0.090418982620448	0.0951700706425906	0.950077918508801	0.342072662276657	0.999923589617851
ENSMUSG00000006529	Itih1	1.40496888841411	0.418173345405721	2.3917644314225	2.51590229145573	2.36329078359613	1.0645758486086	0.287067913829904	0.999923589617851
ENSMUSG00000006538	Ihh	12.7292340744621	13.3365411214875	12.1219270274367	-0.137765484206014	0.6285486629505	-0.219180299516226	0.826509601096177	0.999923589617851
ENSMUSG00000006542	Prkag3	2.8482878912738	0.825083483656387	4.87149229889121	2.56175177839468	1.27852904733875	2.00367115923331	0.0451052976729824	0.999923589617851
ENSMUSG00000006546	Cryba2	10.0721890761523	6.30355499985395	13.8408231524507	1.13469215034441	0.715061926020757	1.58684459213043	0.112547846541956	0.999923589617851
ENSMUSG00000006567	Atp7b	62.1220919084231	59.876975157565	64.3672086592812	0.104324564748985	0.296188107811741	0.352224015743719	0.724670267587817	0.999923589617851
ENSMUSG00000006574	Slc4a1	9.49239305460668	8.16420424479499	10.8205818644184	0.40639390053188	0.704713260296692	0.576679797909272	0.564155782021973	0.999923589617851
ENSMUSG00000006575	Rundc3a	17240.419481458	17629.3699283751	16851.4690345409	-0.0651065493358287	0.118777190622137	-0.548140168956769	0.58359566074671	0.999923589617851
ENSMUSG00000006576	Slc4a3	8773.48646749937	8636.3432695289	8910.62966546984	0.045106795286115	0.090086673143647	0.500704418445893	0.616579162210413	0.999923589617851
ENSMUSG00000006585	Cdt1	64.033354550368	63.4349825531579	64.6317265475782	0.0269638674458276	0.279161313589406	0.096588839976181	0.923052919462247	0.999923589617851
ENSMUSG00000006586	Runx1t1	535.692302249955	517.571603109744	553.813001390166	0.0976404578750248	0.186971142767607	0.522222073576272	0.601515718789196	0.999923589617851
ENSMUSG00000006587	Snai3	44.624834351787	47.5952459140212	41.6544227895528	-0.192347789665259	0.40901943193115	-0.470265651578229	0.638165234472533	0.999923589617851
ENSMUSG00000006589	Aprt	1138.10250090489	1142.5998586059	1133.60514320388	-0.0114020475659689	0.160391721249618	-0.0710887536908708	0.943327118780205	0.999923589617851
ENSMUSG00000006599	Gtf2h1	1132.20769651972	1117.4758145884	1146.93957845104	0.0375457835604638	0.0960670123127699	0.390829095821407	0.695923566750463	0.999923589617851
ENSMUSG00000006611	Hfe	92.5158372004046	99.078036886102	85.9536375147072	-0.205006588451001	0.251855453590196	-0.813985107444111	0.415653482575686	0.999923589617851
ENSMUSG00000006638	Abhd1	21.7001643631457	19.7547629894959	23.6455657367955	0.259369122216567	0.385813688208977	0.672265215422009	0.501414870094585	0.999923589617851
ENSMUSG00000006641	Slc5a6	891.518706340066	886.415397456482	896.62201522365	0.0165169811574428	0.106751664276423	0.154723406603513	0.877039376403059	0.999923589617851
ENSMUSG00000006642	Tcf23	16.7285404557362	17.2108282713591	16.2462526401133	-0.0832095442265041	0.542017289236422	-0.153518247256886	0.877989601640633	0.999923589617851
ENSMUSG00000006649	Nphs1	32.8322244622107	36.6598461028232	29.0046028215982	-0.33791886576857	0.318679238220262	-1.06037301851152	0.288974932109713	0.999923589617851
ENSMUSG00000006651	Aplp1	50441.2813834341	48567.5231071204	52315.0396597478	0.107233843415233	0.109769954499915	0.976896127030062	0.328620579381148	0.999923589617851
ENSMUSG00000006673	Qrich1	2288.30197130248	2277.20024049294	2299.40370211202	0.0139986224259838	0.0786887006532717	0.177898761953973	0.858802483155486	0.999923589617851
ENSMUSG00000006675	P4htm	3334.51981256485	3309.00629825944	3360.03332687026	0.0220775049749616	0.122640690063361	0.180017781729338	0.857138608443361	0.999923589617851
ENSMUSG00000006676	Usp19	6127.39238551586	6093.61953282373	6161.16523820799	0.015903802937963	0.0822833340890596	0.193280973772276	0.84673892610857	0.999923589617851
ENSMUSG00000006678	Pola1	81.511368648034	83.4152578702864	79.6074794257816	-0.0674073139955531	0.21222887430006	-0.31761613125389	0.750776136335484	0.999923589617851
ENSMUSG00000006699	Cdc42	8619.81046885488	8711.68208548219	8527.93885222757	-0.0307542132976677	0.0927830076609189	-0.331463853920977	0.740294139627636	0.999923589617851
ENSMUSG00000006705	Pknox1	459.283294998934	484.096190970662	434.470399027206	-0.156035854740987	0.122959799519027	-1.26899893584197	0.204441443599061	0.999923589617851
ENSMUSG00000006711	D130043K22Rik	869.712674194991	805.079430185169	934.345918204813	0.214825642162633	0.185096898819212	1.16061178514102	0.245799810580106	0.999923589617851
ENSMUSG00000006715	Gmnn	88.2329226409018	84.6575572341877	91.8082880476159	0.116985538899358	0.218201591306699	0.536135131732043	0.591865161359011	0.999923589617851
ENSMUSG00000006717	Acot13	1439.13361262633	1498.44997956206	1379.8172456906	-0.118993728101773	0.129119363328699	-0.921579266146553	0.356748077596724	0.999923589617851
ENSMUSG00000006720	Zfp184	88.8961793084006	84.2556688543323	93.5366897624689	0.15075861672399	0.204399191500637	0.737569535462277	0.460776073666327	0.999923589617851
ENSMUSG00000006724	Cyp27b1	26.2743028975903	26.7192004740643	25.8294053211163	-0.0488624101035617	0.416582540900928	-0.117293466014895	0.906627502656404	0.999923589617851
ENSMUSG00000006728	Cdk4	1629.09023996766	1659.95631552561	1598.22416440971	-0.0546755025872151	0.0985495209331988	-0.554802317347403	0.579029881918268	0.999923589617851
ENSMUSG00000006731	B4galnt1	3853.08584400941	3926.32327802653	3779.84840999229	-0.0548505869016373	0.087910997379591	-0.623933165776721	0.532671478152626	0.999923589617851
ENSMUSG00000006732	Mettl1	335.105641686135	340.927034960766	329.284248411504	-0.050129506335019	0.143915131329562	-0.348326863700132	0.72759472128042	0.999923589617851
ENSMUSG00000006736	Tspan31	1114.95816506441	1165.50559272328	1064.41073740554	-0.130900958358585	0.0958855862911703	-1.36517868244644	0.172196896779339	0.999923589617851
ENSMUSG00000006740	Kif5b	3426.25444526434	3525.04395182692	3327.46493870176	-0.0832177811653072	0.137292570157709	-0.606134629643207	0.544425357077302	0.999923589617851
ENSMUSG00000006763	Saal1	312.720382187026	305.968873235499	319.471891138553	0.0623041082408326	0.126037996205421	0.49432798137545	0.621074566816879	0.999923589617851
ENSMUSG00000006764	Tph2	17.9142971415962	16.7916852941074	19.036908989085	0.181052214838316	0.426495771970888	0.424511159868365	0.671193068253599	0.999923589617851
ENSMUSG00000006777	Krt23	20.4129866060969	21.1946771536261	19.6312960585677	-0.110546568108937	0.41084325230909	-0.269072371245299	0.787873991170067	0.999923589617851
ENSMUSG00000006782	Cnp	5934.99094055125	6093.28163688122	5776.70024422128	-0.076973790066037	0.332729868069077	-0.23134018750026	0.817050528206653	0.999923589617851
ENSMUSG00000006784	Odad4	59.1533074897162	63.5117023510896	54.7949126283428	-0.212980486191261	0.298213816735771	-0.714187184626557	0.475111440269556	0.999923589617851
ENSMUSG00000006800	Sulf2	4291.17722843251	4244.6089495783	4337.74550728672	0.031313767269355	0.103498663191997	0.302552383804859	0.762231006761393	0.999923589617851
ENSMUSG00000006818	Sod2	4614.54578149248	4553.45384083352	4675.63772215144	0.0382018919432701	0.0680494674912486	0.561384142325331	0.57453569198282	0.999923589617851
ENSMUSG00000006850	Tmco6	377.627053985267	387.981348179695	367.272759790839	-0.0791354009770784	0.132401316287097	-0.597693461033895	0.550044489365972	0.999923589617851
ENSMUSG00000006906	Stambp	833.784489305892	822.665786925578	844.903191686206	0.0384796021839801	0.0874324687982347	0.440106549807924	0.659859938325935	0.999923589617851
ENSMUSG00000006920	Ezh1	2032.23465807301	2020.79933531236	2043.66998083366	0.0162361738064152	0.0607305808850762	0.267347579584983	0.789201556258043	0.999923589617851
ENSMUSG00000006930	Hap1	4346.26496415702	4063.70186604533	4628.82806226871	0.187852412239973	0.092247219381876	2.03640189372343	0.0417100154448752	0.999923589617851
ENSMUSG00000006931	P3h4	429.89150993661	434.647232963994	425.135786909226	-0.0319212535163235	0.139615644453992	-0.228636652011033	0.819151334833923	0.999923589617851
ENSMUSG00000006932	Ctnnb1	7653.32670661113	7503.18209680233	7803.47131641993	0.0566134671348459	0.10231921148162	0.553302418138902	0.580056345502115	0.999923589617851
ENSMUSG00000006941	Eif1b	3500.15009792184	3489.78142389575	3510.51877194793	0.00854756392553499	0.135472642922085	0.0630943911712933	0.949691340598959	0.999923589617851
ENSMUSG00000006948	Klk4	1.2006595912791	0.177928132612038	2.22339104994616	3.64339517037024	2.67928132867442	1.35984046594047	0.173880413857319	0.999923589617851
ENSMUSG00000006958	Chrd	2781.89369605687	2947.82625791668	2615.96113419705	-0.172310389244858	0.117699715942651	-1.46398305097708	0.143198579395063	0.999923589617851
ENSMUSG00000006998	Psmd2	7122.10522067482	7078.52837276297	7165.68206858667	0.0176545796417021	0.0790109074893499	0.223444840752927	0.823189308500244	0.999923589617851
ENSMUSG00000007021	Syngr3	6190.20320699151	5950.52413084509	6429.88228313793	0.111775576552483	0.0884276311632035	1.26403450010086	0.206217644242232	0.999923589617851
ENSMUSG00000007029	Vars	2007.48546504082	2000.68936733231	2014.28156274933	0.0097681742547775	0.122902495426732	0.0794790554972965	0.936651590197208	0.999923589617851
ENSMUSG00000007030	Vwa7	11.1017567487576	8.37612580402507	13.8273876934901	0.7231736085874	0.692702238258745	1.04398913219228	0.296490417777871	0.999923589617851
ENSMUSG00000007033	Hspa1l	52.0310995096209	57.2456975927115	46.8165014265304	-0.290150142236966	0.254295397345899	-1.1409964366846	0.253871405839128	0.999923589617851
ENSMUSG00000007034	Slc44a4	31.0006126868691	23.4800243592415	38.5212010144967	0.714218779081013	0.352133910399875	2.02825901734361	0.0425338193445327	0.999923589617851
ENSMUSG00000007035	Msh5	79.8229146520611	87.3999849542655	72.2458443498567	-0.274718426569029	0.22393487944429	-1.22677819217248	0.219905969510533	0.999923589617851
ENSMUSG00000007036	Abhd16a	3364.61000974732	3269.28466500406	3459.93535449058	0.081770081034117	0.0731832873177613	1.11733271394426	0.263852092920566	0.999923589617851
ENSMUSG00000007038	Neu1	2356.80479186729	2354.43481638973	2359.17476734485	0.00290151567307613	0.103634120632691	0.0279976870104386	0.977663995923327	0.999923589617851
ENSMUSG00000007039	Ddah2	494.317922214339	456.881056662114	531.754787766564	0.218942491517284	0.151558078805709	1.44461115661119	0.148567137265638	0.999923589617851
ENSMUSG00000007041	Clic1	418.710474193233	423.820987020079	413.599961366387	-0.0352189788179506	0.135896289758769	-0.259160709100066	0.795511245246155	0.999923589617851
ENSMUSG00000007050	Lsm2	306.46332836816	322.535155786739	290.391500949581	-0.15145719063801	0.197458493901074	-0.76703304905126	0.443061866175062	0.999923589617851
ENSMUSG00000007080	Pole	28.1171384768662	30.5623660884688	25.6719108652636	-0.251565553192007	0.350061319495329	-0.718632819971885	0.472367185931391	0.999923589617851
ENSMUSG00000007097	Atp1a2	26341.1125258417	27679.1546560569	25003.0703956265	-0.146694612775637	0.0828951711312027	-1.7696400257556	0.0767871266359893	0.999923589617851
ENSMUSG00000007107	Atp1a4	9.10721193728621	10.1443421902479	8.07008168432455	-0.330020135121881	0.567203976514814	-0.581836779688481	0.560676627501636	0.999923589617851
ENSMUSG00000007122	Casq1	18.6031476735271	22.5719668119848	14.6343285350694	-0.625175581190587	0.561447627834085	-1.11350649677219	0.265490959642673	0.999923589617851
ENSMUSG00000007207	Stx1a	16197.5206357684	15631.2134712214	16763.8278003154	0.100921826194147	0.119139527805055	0.847089358615572	0.396945316021109	0.999923589617851
ENSMUSG00000007209	Ceacam9	8.86575580768393	11.1265414032876	6.60497021208028	-0.752381251956294	0.916993822504472	-0.820486718112678	0.411938697827628	0.999923589617851
ENSMUSG00000007216	Zfp775	154.297427202033	154.592463644254	154.002390759812	-0.00551724210246811	0.205493386075382	-0.0268487575577941	0.978580364310183	0.999923589617851
ENSMUSG00000007279	Scube2	28.5752510085298	31.0693033152346	26.081198701825	-0.252479713539779	0.421448064006364	-0.599076695571123	0.549121741390082	0.999923589617851
ENSMUSG00000007338	Mrpl49	1353.61605829894	1362.86164316056	1344.37047343732	-0.0197083460721222	0.104193057206216	-0.189152200737482	0.849973529587539	0.999923589617851
ENSMUSG00000007379	Dennd2c	11.3402730396335	12.4004952407017	10.2800508385653	-0.27055033972396	0.512328491642693	-0.528079824052899	0.597443933681934	0.999923589617851
ENSMUSG00000007411	Mark3	2844.45338558888	2882.71689529756	2806.1898758802	-0.0388165305031182	0.0686988555576043	-0.565024412532904	0.572057159478181	0.999923589617851
ENSMUSG00000007415	Gatad1	2580.12008336016	2639.56548606693	2520.67468065339	-0.0664905234929223	0.0833920896459638	-0.797324108020363	0.425262822549014	0.999923589617851
ENSMUSG00000007440	Pcdha10	57.9246317989365	50.5565645292657	65.2926990686073	0.369023249425781	0.347741523400712	1.06119984124112	0.288599091537085	0.999923589617851
ENSMUSG00000007458	M6pr	2633.25011694273	2656.84752218996	2609.6527116955	-0.0258576051350529	0.0842584384390804	-0.30688445708317	0.758931320060933	0.999923589617851
ENSMUSG00000007476	Lrrc8a	610.709534435943	651.086248619648	570.332820252238	-0.191044612022312	0.176275987521451	-1.08378126089955	0.278461795728224	0.999923589617851
ENSMUSG00000007480	Mc5r	46.3480571538605	56.0457687763905	36.6503455313305	-0.612778659804463	0.398031790642839	-1.539521903049	0.123676934889296	0.999923589617851
ENSMUSG00000007564	Ppp2r1a	19520.4488185149	19064.8683687085	19976.0292683213	0.0673532700080524	0.101950630122706	0.660645941344226	0.508839399324498	0.999923589617851
ENSMUSG00000007570	Fance	522.84602658766	511.902781168602	533.789272006718	0.0604004662510868	0.120545677345324	0.501058748693737	0.61632977747034	0.999923589617851
ENSMUSG00000007589	Tinf2	369.337701112724	372.936748590871	365.738653634577	-0.0281178568664778	0.121022466315763	-0.232335844099514	0.816277174443314	0.999923589617851
ENSMUSG00000007591	Tssk4	23.6195412553492	26.4235715144431	20.8155109962553	-0.344166504757386	0.44146882476172	-0.779594130895082	0.435629811621937	0.999923589617851
ENSMUSG00000007594	Hapln4	5504.52509384367	5609.80525979373	5399.24492789361	-0.0551930258540943	0.13926438105836	-0.39631832227772	0.691870212293719	0.999923589617851
ENSMUSG00000007603	Dus3l	3712.37966176438	3861.52332719246	3563.2359963363	-0.115982048994107	0.108341477634419	-1.07052304921916	0.284383939745539	0.999923589617851
ENSMUSG00000007610	Gtpbp3	1338.36335140251	1299.40106031513	1377.32564248989	0.0840229101040398	0.0945829800105023	0.888351266736468	0.374351830765328	0.999923589617851
ENSMUSG00000007613	Tgfbr1	722.647424619693	751.528696033275	693.766153206111	-0.115378734883981	0.0805345786975145	-1.43266081166625	0.15195479384739	0.999923589617851
ENSMUSG00000007617	Homer1	9917.42556760584	9987.71478055449	9847.13635465719	-0.0204503872996722	0.145276043284616	-0.140769164944883	0.888052303266579	0.999923589617851
ENSMUSG00000007646	Rad51c	149.948271638508	143.732643115682	156.163900161334	0.119673240046905	0.16163750517765	0.740380395721753	0.459069210847486	0.999923589617851
ENSMUSG00000007653	Gabrb2	882.023244070422	704.733292896964	1059.31319524388	0.587979921489047	0.501121990296213	1.17332692014073	0.240664730871636	0.999923589617851
ENSMUSG00000007655	Cav1	380.908417414596	373.226756735164	388.590078094028	0.0581966478032886	0.110622892474467	0.526081414990313	0.598831640942884	0.999923589617851
ENSMUSG00000007656	Arpp19	13152.0743968639	13484.0133839643	12820.1354097635	-0.0728384642506917	0.0910531222667675	-0.799955700994958	0.423736463716696	0.999923589617851
ENSMUSG00000007659	Bcl2l1	4123.04509647249	4168.15262296608	4077.9375699789	-0.0315684159635779	0.0923572756934154	-0.341807569859151	0.732495712423509	0.999923589617851
ENSMUSG00000007670	Khsrp	3402.63820687358	3425.97781960934	3379.29859413783	-0.0197919788125704	0.0811319918806112	-0.243947897171008	0.807271172938728	0.999923589617851
ENSMUSG00000007682	Dio2	2592.87530211748	2643.72162525394	2542.02897898102	-0.0565897969680939	0.181905972500537	-0.311093672132876	0.755729411555752	0.999923589617851
ENSMUSG00000007721	Ccdc124	3125.5369822201	3116.6026999071	3134.4712645331	0.0082478498680365	0.140528085140957	0.0586918256216435	0.953197570324456	0.999923589617851
ENSMUSG00000007739	Cct4	2740.29010013181	2810.26248636794	2670.31771389568	-0.0736934847795129	0.0943101448111314	-0.781395097283478	0.434570153768228	0.999923589617851
ENSMUSG00000007777	Trappc2b	405.931999307766	400.763672634166	411.100325981366	0.0367387750311103	0.148701886298894	0.247063275023053	0.804859255095445	0.999923589617851
ENSMUSG00000007783	Cpt1c	3797.43689149632	3811.11669444271	3783.75708854993	-0.0103943105873395	0.100320097407583	-0.103611448313385	0.917477702125952	0.999923589617851
ENSMUSG00000007805	Twist2	26.6509875045793	21.5737541877993	31.7282208213593	0.556489372558162	0.356312307445945	1.56180227550121	0.118334575587744	0.999923589617851
ENSMUSG00000007812	Zfp655	810.399891668251	784.222735942148	836.577047394355	0.0932349476371158	0.116067891998532	0.803279408557667	0.421813256868132	0.999923589617851
ENSMUSG00000007815	Rhoa	3316.63681925776	3351.67821241316	3281.59542610236	-0.030486259465487	0.0750763124479315	-0.406070283308473	0.684690959682673	0.999923589617851
ENSMUSG00000007817	Zmiz1	3655.9559182882	3668.82446613245	3643.08737044395	-0.0101562859325571	0.104169878007652	-0.097497339219415	0.9223314471606	0.999923589617851
ENSMUSG00000007827	Ankrd26	448.153302626389	444.513539930002	451.793065322776	0.0234347622682897	0.152052484905144	0.154122849639118	0.877512872126161	0.999923589617851
ENSMUSG00000007833	Aldh16a1	290.035778372925	276.424492391178	303.647064354672	0.135509971013792	0.140360630215096	0.965441454673782	0.334323746408024	0.999923589617851
ENSMUSG00000007836	Hnrnpa0	7167.05689082552	6957.59065981253	7376.52312183851	0.0843531686902391	0.106394116826099	0.792836777132274	0.427872926247182	0.999923589617851
ENSMUSG00000007837	Prrg2	255.526883513955	271.285280479419	239.768486548491	-0.178168717621968	0.164426157079561	-1.08357891947664	0.278551541764444	0.999923589617851
ENSMUSG00000007850	Hnrnph1	6769.55185730713	6976.60863679848	6562.49507781578	-0.0882814702190256	0.0962509137101131	-0.917201373120574	0.359037127422527	0.999923589617851
ENSMUSG00000007867	Ift43	285.465864566698	299.961207862306	270.97052127109	-0.146640027767293	0.177968691584236	-0.823965307953534	0.409959270312175	0.999923589617851
ENSMUSG00000007872	Id3	1477.60288673792	1468.82877360413	1486.37699987171	0.0171338570113635	0.177689482850886	0.0964258364449287	0.923182373212674	0.999923589617851
ENSMUSG00000007877	Tcap	250.606061755506	235.176796110575	266.035327400437	0.177872114367609	0.241548204776446	0.736383507930562	0.461497338379403	0.999923589617851
ENSMUSG00000007880	Arid1a	3545.43342943082	3440.47109877958	3650.39576008206	0.085446758594541	0.115688354252149	0.738594296261704	0.46015338873161	0.999923589617851
ENSMUSG00000007888	Crlf1	67.7157765050539	71.5371400162117	63.8944129938961	-0.163002656314065	0.274742386011741	-0.593292715697311	0.552985272854891	0.999923589617851
ENSMUSG00000007891	Ctsd	8108.15276924022	8339.13195414027	7877.17358434017	-0.0822191490885034	0.152469503955697	-0.53924979720793	0.589714504046992	0.999923589617851
ENSMUSG00000007892	Rplp1	19191.739314211	19850.0422753575	18533.4363530645	-0.0990116783348291	0.168830473118403	-0.586456203705542	0.557568984612307	0.999923589617851
ENSMUSG00000007908	Hmgcll1	406.665065240153	402.203990771916	411.12613970839	0.0316537059438085	0.116403011988743	0.27193201793498	0.785674291813237	0.999923589617851
ENSMUSG00000007944	Ttc9b	6611.09502959317	6713.70257863601	6508.48748055033	-0.0447863143565589	0.162911129137758	-0.27491255258987	0.783383423021499	0.999923589617851
ENSMUSG00000007946	Phox2a	2.08442767913094	0.42136081195842	3.74749454630346	3.15279832885306	2.17089606375645	1.4523027525314	0.146417442477064	0.999923589617851
ENSMUSG00000007950	Abhd8	14062.1389796524	14112.4587548147	14011.8192044901	-0.0103250863973707	0.125915735855419	-0.0819999686872046	0.934646738357318	0.999923589617851
ENSMUSG00000007987	Ift22	2215.84845576348	2215.12294442656	2216.5739671004	0.00094473215672181	0.0802866947895313	0.011766982800804	0.990611522754214	0.999923589617851
ENSMUSG00000007989	Fzd3	2631.86455649351	2558.48738863805	2705.24172434897	0.0804663884845015	0.0870623961453007	0.924238156163414	0.355362333695925	0.999923589617851
ENSMUSG00000008028	1700008O03Rik	37.7908438927316	39.1392589163642	36.442428869099	-0.102997322239517	0.297562942649809	-0.346136253803386	0.729240318863336	0.999923589617851
ENSMUSG00000008035	Mid1ip1	1950.80399873984	1863.68947398136	2037.91852349832	0.128934873685811	0.1177469861329	1.09501633901936	0.273509478391158	0.999923589617851
ENSMUSG00000008036	Ap2s1	6758.63300289916	6608.34783630113	6908.91816949719	0.0641701981063246	0.13291428363228	0.482793845421894	0.629242121229542	0.999923589617851
ENSMUSG00000008090	Fgfrl1	533.011079274514	495.407253358911	570.614905190117	0.203902440916877	0.157863022956473	1.29164155796698	0.196481305098492	0.999923589617851
ENSMUSG00000008129	Brme1	121.270571843306	112.17448247591	130.366661210702	0.216830446907067	0.193711802260053	1.11934556582142	0.262992743759241	0.999923589617851
ENSMUSG00000008136	Fhl2	1921.70996831603	1992.68155385944	1850.73838277262	-0.10661020190878	0.114546498304304	-0.930715504070318	0.352000747580528	0.999923589617851
ENSMUSG00000008140	Emc10	9562.31405801086	9561.9397874654	9562.68832855632	0.00011293464257391	0.139906294486793	0.00080721630851691	0.999355934640151	0.999923589617851
ENSMUSG00000008153	Clstn3	17377.4612658144	16216.3911011062	18538.5314305226	0.193074173573194	0.0819330480270051	2.35648713458771	0.0184487066921226	0.999923589617851
ENSMUSG00000008167	Fbxw9	845.806273631883	842.978629944723	848.633917319043	0.00964628154250858	0.120712883837915	0.0799109526325373	0.936308078748796	0.999923589617851
ENSMUSG00000008193	Spib	3.24146321109551	2.72200856066764	3.76091786152338	0.466413194152062	1.14114808925218	0.408722757847945	0.682743130655185	0.999923589617851
ENSMUSG00000008200	Fnbp4	1414.91984993487	1482.15750348972	1347.68219638002	-0.137218438190665	0.120085585126407	-1.14267202051123	0.253174790821035	0.999923589617851
ENSMUSG00000008206	Cers4	2133.29885514649	2127.02265525724	2139.57505503574	0.00848888898822086	0.101143008073258	0.0839295681424895	0.933112430515228	0.999923589617851
ENSMUSG00000008226	Scrn3	567.218024662971	570.200010496103	564.236038829839	-0.0151692492877404	0.148993209345398	-0.101811682253081	0.918906152741078	0.999923589617851
ENSMUSG00000008301	Phax	1143.73441632598	1176.12808486641	1111.34074778555	-0.0817439550018895	0.105094388221845	-0.777814651999637	0.436678288896477	0.999923589617851
ENSMUSG00000008305	Tle1	1475.86871411774	1481.31157946674	1470.42584876874	-0.0106410961512153	0.0829745224392743	-0.128245343731904	0.897954817198572	0.999923589617851
ENSMUSG00000008307	1700109H08Rik	55.0509350244076	54.4297275292638	55.6721425195514	0.0325607917301054	0.377919561255628	0.0861579951615179	0.931340821497015	0.999923589617851
ENSMUSG00000008318	Relt	563.008776510851	538.22354018863	587.794012833072	0.127105172766575	0.144547391896161	0.879332176798345	0.379221194342858	0.999923589617851
ENSMUSG00000008333	Snrpb2	717.398014749873	713.301806370119	721.494223129627	0.016475216314983	0.0850657622371771	0.193676232149045	0.846429403441965	0.999923589617851
ENSMUSG00000008348	Ubc	761.539546572063	797.022578450016	726.05651469411	-0.13453874526995	0.231184062682174	-0.581955104123723	0.560596922088195	0.999923589617851
ENSMUSG00000008373	Prpf31	1142.53687942365	1151.3193801494	1133.7543786979	-0.0221799751698913	0.0915594223000407	-0.242246779334272	0.808588949590771	0.999923589617851
ENSMUSG00000008384	Sertad1	830.404957977345	736.540585291527	924.269330663163	0.327548288343686	0.182939173633167	1.79047648373273	0.0733773444283997	0.999923589617851
ENSMUSG00000008393	Carhsp1	813.821635059348	884.514827072595	743.128443046101	-0.251274737798533	0.180908278818633	-1.38896207204782	0.164844283629006	0.999923589617851
ENSMUSG00000008398	Elk3	258.704116529997	259.53023419835	257.877998861644	-0.00921392307497006	0.132602996666697	-0.0694850290459847	0.94460354894021	0.999923589617851
ENSMUSG00000008429	Herpud2	1399.08937445596	1363.89793585405	1434.28081305787	0.0725918244894926	0.0845269750227226	0.858800690193615	0.390450486728631	0.999923589617851
ENSMUSG00000008435	Rdh13	1375.95653405473	1363.2131910915	1388.69987701796	0.0267236397606283	0.0927250453862993	0.28820303780166	0.77319132357051	0.999923589617851
ENSMUSG00000008438	Adam21	13.8026012174346	17.1554673383061	10.4497350965631	-0.715202057325335	0.54724672812788	-1.30690970007628	0.191243381324776	0.999923589617851
ENSMUSG00000008450	Nutf2	622.652661094483	628.928578895972	616.376743292994	-0.0290837659216329	0.108964270956905	-0.266911031168514	0.789537663034301	0.999923589617851
ENSMUSG00000008461	Fut1	2.1850861533188	1.79553882175522	2.57463348488238	0.519950224106135	1.67776007503196	0.309907377010524	0.75663139277039	0.999923589617851
ENSMUSG00000008475	Arpc5	2984.63485886947	2989.78131787478	2979.48839986416	-0.00497533440089906	0.0812681092038122	-0.0612212397906469	0.951183014551547	0.999923589617851
ENSMUSG00000008482	Rnf151	43.7115603102899	53.8802567038808	33.542863916699	-0.683750851682762	0.323464274921078	-2.11383730660701	0.0345291653898833	0.999923589617851
ENSMUSG00000008489	Elavl2	1830.78813263399	1756.98323798933	1904.59302727865	0.116382328335918	0.127897508131572	0.909965565679296	0.362840669905331	0.999923589617851
ENSMUSG00000008496	Pou2f2	665.443548539218	632.064422292315	698.822674786121	0.144854809725461	0.169210333739413	0.856063613399286	0.391962593822821	0.999923589617851
ENSMUSG00000008540	Mgst1	168.579312315141	181.913110988322	155.24551364196	-0.228697948449396	0.151957268605081	-1.50501486732928	0.13232025444236	0.999923589617851
ENSMUSG00000008575	Nfib	2353.63879874331	2304.26278787357	2403.01480961305	0.0605402825175289	0.143085865859074	0.423104561404794	0.672218974516569	0.999923589617851
ENSMUSG00000008590	Htr3b	1.19082392682012	0.180963462285427	2.20068439135481	3.60418191540272	2.32375029150983	1.55101945702648	0.120897021229589	0.999923589617851
ENSMUSG00000008601	Rab25	4.0939360115277	5.36633033698506	2.82154168607034	-0.927452201361482	0.910138590577849	-1.01902304875639	0.308192024312531	0.999923589617851
ENSMUSG00000008604	Ubqln4	5670.47733598961	5708.82042069805	5632.13425128117	-0.019510957543457	0.0794712730697622	-0.245509563264825	0.806061904311771	0.999923589617851
ENSMUSG00000008658	Rbfox1	4087.48201667753	4085.00380905424	4089.96022430082	0.00174938912118089	0.116058877242662	0.0150732900640006	0.987973709982835	0.999923589617851
ENSMUSG00000008668	Rps18	4208.47167805613	4314.69837480264	4102.24498130962	-0.0728460587927886	0.144713934179551	-0.503379713956267	0.614697331374969	0.999923589617851
ENSMUSG00000008682	Rpl10	9889.24748855269	10314.1087067537	9464.38627035169	-0.124038295424113	0.115224182831953	-1.07649533609637	0.281705785625379	0.999923589617851
ENSMUSG00000008683	Rps15a	3948.17770815601	4057.5409858172	3838.81443049482	-0.0799448461859441	0.122562798167421	-0.652276607431396	0.514222747861238	0.999923589617851
ENSMUSG00000008690	Ncaph2	3569.39639678052	3627.02567388966	3511.76711967138	-0.0465897807026031	0.0942330403047424	-0.494410246681369	0.621016478898368	0.999923589617851
ENSMUSG00000008730	Hipk1	3124.94803102547	3147.50667379693	3102.38938825401	-0.0208296631406661	0.095056319210036	-0.219129704513815	0.82654901217616	0.999923589617851
ENSMUSG00000008734	Gprc5b	3190.70131601269	3223.51009767783	3157.89253434755	-0.0296704268032776	0.10010987762639	-0.296378614246316	0.76694095543181	0.999923589617851
ENSMUSG00000008763	Man1a2	3564.2781087375	3549.09668281592	3579.45953465908	0.0122898941511735	0.0777098169069011	0.158151114496862	0.874337723838643	0.999923589617851
ENSMUSG00000008822	Acyp1	474.89316791301	447.106722622185	502.679613203835	0.169019941764273	0.164661838467129	1.02646699039507	0.304671515371273	0.999923589617851
ENSMUSG00000008843	Cldn13	0.874592183790292	1.40673521562978	0.342449151950806	-2.03838910850117	1.93544592301647	-1.0531883553348	0.292254674330763	0.999923589617851
ENSMUSG00000008845	Cd163	48.2161881355154	43.5586995980978	52.873676672933	0.279588766321135	0.400739280772686	0.697682457736726	0.485375801140557	0.999923589617851
ENSMUSG00000008855	Hdac5	7798.45652415901	7610.42937492855	7986.48367338947	0.0695825945477228	0.0770745557959342	0.90279592051043	0.366634216674371	0.999923589617851
ENSMUSG00000008859	Rala	2054.03091508832	2051.51496977707	2056.54686039957	0.00353426388308355	0.101322950568755	0.0348811780869457	0.97217448919019	0.999923589617851
ENSMUSG00000008892	Vdac3	4058.36679793461	4063.32058166718	4053.41301420204	-0.00352200928596029	0.112732301278575	-0.0312422371052019	0.975076356002279	0.999923589617851
ENSMUSG00000008932	Slc1a7	5.71634283543601	4.33998561793458	7.09270005293744	0.708644676163622	0.904698845546744	0.783293445826563	0.4334548111598	0.999923589617851
ENSMUSG00000008958	Vps72	986.322757058326	987.457023845646	985.188490271006	-0.00331818723389709	0.121374406318636	-0.0273384425476494	0.978189795598384	0.999923589617851
ENSMUSG00000008976	Gabpa	560.106190559027	563.887230245806	556.325150872248	-0.0194783423571629	0.107700971005758	-0.180855772935617	0.856480784382759	0.999923589617851
ENSMUSG00000008999	Bmp7	584.059861335926	578.813059285184	589.306663386668	0.0259211064862203	0.171903944652031	0.150788316921348	0.880142702631121	0.999923589617851
ENSMUSG00000009013	Dynll1	10415.6801178919	10533.9973476197	10297.3628881641	-0.0327780848384483	0.119182132134185	-0.275025158985612	0.783296909283193	0.999923589617851
ENSMUSG00000009030	Pdcl	573.23678090465	596.615557661446	549.858004147854	-0.117742494839442	0.112473195666327	-1.0468493772396	0.295169052805889	0.999923589617851
ENSMUSG00000009035	Tmem184b	3058.21158079035	2948.67181783597	3167.75134374473	0.103393832041628	0.102487025008519	1.00884801791284	0.313047528270302	0.999923589617851
ENSMUSG00000009070	Rsph14	8.28978138099592	5.48686260416087	11.092700157831	1.01555723050486	0.709129372350913	1.43211841181825	0.152109936047548	0.999923589617851
ENSMUSG00000009073	Nf2	3138.99039875719	3220.84248344935	3057.13831406503	-0.0752562813529368	0.125838133781242	-0.598040348276008	0.549813011096038	0.999923589617851
ENSMUSG00000009075	Cabp7	361.69011657568	337.345414949304	386.034818202056	0.194504422969517	0.242890747387209	0.800789758612926	0.423253368934952	0.999923589617851
ENSMUSG00000009076	Zmat5	264.452475008884	239.379384840951	289.525565176817	0.274391830256423	0.187964173821779	1.45980920021808	0.144342519327382	0.999923589617851
ENSMUSG00000009079	Ewsr1	7442.23883666897	7462.64582358582	7421.83184975212	-0.00791190211934354	0.0716991398799958	-0.110348633645896	0.912132888663441	0.999923589617851
ENSMUSG00000009090	Ap1b1	6956.59835580265	6830.31743209146	7082.87927951383	0.0523833253593848	0.076579222152017	0.684040969434228	0.493949295564776	0.999923589617851
ENSMUSG00000009092	Derl3	77.8018864420789	74.4201556857782	81.1836171983796	0.125495213290771	0.250225184293736	0.501529107251865	0.615998798071982	0.999923589617851
ENSMUSG00000009093	Gstt4	1.0239488568415	0.401490120706546	1.64640759297645	2.03588514732546	2.8856741086916	0.705514576713084	0.480490063838029	0.999923589617851
ENSMUSG00000009097	Tbx1	68.8453884231676	81.8723085405194	55.8184683058158	-0.552633038870453	0.308515984299559	-1.79126225866425	0.0732512195447035	0.999923589617851
ENSMUSG00000009108	Gnat2	3.7406997491207	3.8626999448207	3.6186995534207	-0.0941382818170328	1.12130975523267	-0.0839538596518311	0.933093116859021	0.999923589617851
ENSMUSG00000009112	Bcl2l13	1187.47250402566	1159.54389571006	1215.40111234126	0.0678750816565435	0.109702943435129	0.618717051076029	0.536102775141955	0.999923589617851
ENSMUSG00000009114	2610028H24Rik	2.48624601911041	2.46369929474787	2.50879274347295	0.0261671121146398	1.11126259384622	0.0235471906096219	0.981213796243322	0.999923589617851
ENSMUSG00000009115	Spatc1l	2.51361893753323	2.67063354007115	2.35660433499531	-0.180472469471756	1.35923915446011	-0.132774625333273	0.89437162270512	0.999923589617851
ENSMUSG00000009145	Dqx1	30.6839414119574	40.4153785812551	20.9525042426597	-0.947781676722785	0.451727251461	-2.09812818167915	0.0358938236767291	0.999923589617851
ENSMUSG00000009185	Ccl8	2.14075135387913	2.43968052367626	1.841822184082	-0.405558453790482	2.22787442790558	-0.182038291166952	0.855552675908653	0.999923589617851
ENSMUSG00000009207	Lnpk	1278.36672044523	1264.513158568	1292.22028232246	0.0312699746490295	0.102669030602234	0.304570662307873	0.760693167097416	0.999923589617851
ENSMUSG00000009210	Prr29	2.45468078171624	1.53109988920303	3.37826167422945	1.14171267353264	1.28713804227873	0.887016493981773	0.375070020386869	0.999923589617851
ENSMUSG00000009214	Mymk	9.28252454896374	13.976603401696	4.58844569623144	-1.60693636044367	0.695135785489468	-2.31168700272303	0.0207949381580188	0.999923589617851
ENSMUSG00000009216	Fam163b	4373.23659276934	4478.87754079247	4267.59564474621	-0.0697137342024432	0.102783438517426	-0.678258435483495	0.497607847519523	0.999923589617851
ENSMUSG00000009246	Trpm5	8.99104873051187	9.20040262860443	8.78169483241931	-0.0671975967857806	0.65498111704305	-0.102594708514878	0.918284642672727	0.999923589617851
ENSMUSG00000009248	Ascl2	7.67501664006514	5.6723447256152	9.67768855451508	0.770717299230779	0.60751872770963	1.26863134266892	0.204572580200716	0.999923589617851
ENSMUSG00000009281	Rarres2	84.059828272683	82.1699823211646	85.9496742242014	0.0648807150848445	0.222215345176489	0.29197225346123	0.770307838616518	0.999923589617851
ENSMUSG00000009291	Pttg1ip	1966.47510084092	2093.35924472612	1839.59095695572	-0.186434905181255	0.0933104138255983	-1.99800748424191	0.0457158487278699	0.999923589617851
ENSMUSG00000009292	Trpm2	1140.04363482739	1136.44884086039	1143.63842879439	0.00909826336317986	0.12503303973546	0.0727668733194813	0.94199163230907	0.999923589617851
ENSMUSG00000009293	Ube2g2	1347.77743965265	1337.87752161259	1357.67735769271	0.0211946262323727	0.116301785211189	0.18223818485577	0.855395807522944	0.999923589617851
ENSMUSG00000009350	Mpo	2.6126747108815	2.89410610560911	2.33124331615389	-0.312018226806562	1.52787703922746	-0.204216843892312	0.838184049193553	0.999923589617851
ENSMUSG00000009356	Lpo	16.218129660415	16.3489058980099	16.0873534228201	-0.0232670872355232	0.558471157545511	-0.0416621107843463	0.96676805893371	0.999923589617851
ENSMUSG00000009376	Met	130.288760953419	136.469500656972	124.108021249866	-0.136982200052186	0.164943661967441	-0.830478712660243	0.406268178574915	0.999923589617851
ENSMUSG00000009378	Slc16a12	62.719448045607	72.232130357729	53.206765733485	-0.441031011281765	0.239695054698804	-1.83996708582893	0.0657730697134288	0.999923589617851
ENSMUSG00000009394	Syn2	18278.3055651687	17529.5905156619	19027.0206146755	0.118257376211733	0.0692185630069404	1.70846332363004	0.0875504061395505	0.999923589617851
ENSMUSG00000009406	Elk1	1793.82892039087	1773.22195070156	1814.43589008018	0.0331479557732063	0.11309606253105	0.293095577612225	0.769449096971833	0.999923589617851
ENSMUSG00000009418	Nav1	3319.91599563987	3227.49882511559	3412.33316616415	0.0803419419802012	0.128530982117705	0.625078410329319	0.531919596939201	0.999923589617851
ENSMUSG00000009470	Tnpo1	1620.2172109868	1619.01359941403	1621.42082255957	0.00214347157263447	0.119117549330492	0.0179945909287254	0.985643168527215	0.999923589617851
ENSMUSG00000009471	Myod1	1.69492333395192	0.840425510638922	2.54942115726492	1.60097786226845	1.98866320645141	0.805052286920544	0.420789507575497	0.999923589617851
ENSMUSG00000009487	Otog	15.8265152764895	17.1518681585726	14.5011623944064	-0.242197171930924	0.69801931912858	-0.346977748743813	0.728608035442144	0.999923589617851
ENSMUSG00000009535	Rnmt	1686.37038888704	1643.57484709775	1729.16593067633	0.0732391594624915	0.0849453550518969	0.862191457293297	0.388582169859754	0.999923589617851
ENSMUSG00000009545	Kcnq1	29.8611517559115	27.2649177702132	32.4573857416098	0.251500999300461	0.275711129102253	0.912190233739844	0.361668584147299	0.999923589617851
ENSMUSG00000009549	Srp14	3065.96513939763	2998.27058090457	3133.65969789069	0.0637179316483052	0.10690391643985	0.596029909569836	0.551155245950312	0.999923589617851
ENSMUSG00000009551	6330409D20Rik	48.0350070814022	45.2303263040295	50.8396878587749	0.16866476862662	0.296921120299796	0.568045710107528	0.570003930221697	0.999923589617851
ENSMUSG00000009555	Cdk9	5161.57967512006	5403.62225967149	4919.53709056863	-0.135404256638921	0.113153691112284	-1.19664020950548	0.231446820854515	0.999923589617851
ENSMUSG00000009563	Tor2a	831.574454380802	811.190158007274	851.95875075433	0.0707434327018373	0.140371590745062	0.503972579681876	0.614280645872312	0.999923589617851
ENSMUSG00000009566	Fpgs	326.490357741671	327.418507391318	325.562208092024	-0.00820263430257027	0.150691196141469	-0.0544334009723411	0.956589868164954	0.999923589617851
ENSMUSG00000009569	Mrtfb	5948.10160167888	5859.38844039192	6036.81476296584	0.0430374386881209	0.0709298351297021	0.606760732058982	0.544009711381984	0.999923589617851
ENSMUSG00000009575	Cbx5	4775.42823293943	4689.00843781534	4861.84802806352	0.0522219230497787	0.0735885831456016	0.709647078629751	0.477923017398441	0.999923589617851
ENSMUSG00000009585	Apobec3	86.3096825345578	85.6056807539998	87.0136843151158	0.023535769642048	0.223644503072586	0.10523741616135	0.916187421744646	0.999923589617851
ENSMUSG00000009596	Taf7l	8.67838998719454	8.60225457014989	8.75452540423919	0.0253141439508207	0.655474858508289	0.0386195498152742	0.969193715420483	0.999923589617851
ENSMUSG00000009614	Sardh	408.889298963624	420.69263964085	397.085958286398	-0.0833152318790535	0.126440846433591	-0.658926559170195	0.509942929900945	0.999923589617851
ENSMUSG00000009621	Vav2	571.567146459519	559.708752331266	583.425540587772	0.059872236641006	0.100800571124778	0.593967236226188	0.55253402693321	0.999923589617851
ENSMUSG00000009628	Tex15	21.7226888688289	17.7685649154969	25.6768128221609	0.531138970319751	0.360786822980897	1.47216842880061	0.140975400617214	0.999923589617851
ENSMUSG00000009630	Ppp2cb	3440.58621970782	3522.83721566962	3358.33522374602	-0.0689915668678956	0.111873505852162	-0.61669263283003	0.537437481457401	0.999923589617851
ENSMUSG00000009633	G0s2	120.606816149886	122.544007448441	118.669624851331	-0.0463492321030418	0.247078989889219	-0.187588722634098	0.85119906733678	0.999923589617851
ENSMUSG00000009640	Dmap1	993.194958722962	1001.92375612623	984.466161319694	-0.0253592043672767	0.10846971797882	-0.233790636131536	0.815147519434582	0.999923589617851
ENSMUSG00000009647	Mcu	957.297411297839	965.078963629402	949.515858966275	-0.0234548931167377	0.0955874888185746	-0.24537618266398	0.806165168872578	0.999923589617851
ENSMUSG00000009654	Oit3	4.60397050144732	3.14522917304719	6.06271182984744	0.946798109483451	1.11947954737155	0.845748465620885	0.397693079874159	0.999923589617851
ENSMUSG00000009670	Tex11	3.85885744834578	4.03064530489927	3.68706959179229	-0.128536185301179	1.14865691751023	-0.111901285180772	0.91090167757844	0.999923589617851
ENSMUSG00000009681	Bcr	4033.33482117349	3959.84377435157	4106.82586799541	0.0525802639013551	0.0663080667341162	0.792969339796812	0.427795686321874	0.999923589617851
ENSMUSG00000009687	Fxyd5	1134.73724204703	1166.36567178769	1103.10881230637	-0.080445056776696	0.164313302918211	-0.489583346862297	0.624428762993617	0.999923589617851
ENSMUSG00000009731	Kcnd1	430.666981586488	421.123661464905	440.210301708071	0.0639489694974636	0.12821393828038	0.498767687469508	0.617943053636792	0.999923589617851
ENSMUSG00000009733	Tfcp2	819.585847196081	814.027255247562	825.1444391446	0.0195695814607891	0.0857224024416293	0.228290165737184	0.819420669328705	0.999923589617851
ENSMUSG00000009734	Pou6f2	36.7684832109622	27.58093159	45.9560348319244	0.736583138067342	0.316657159858628	2.32612184861441	0.0200120512916007	0.999923589617851
ENSMUSG00000009739	Pou6f1	4589.31665934482	4617.16175840257	4561.47156028707	-0.0175069546371455	0.0679074495729454	-0.257806098553881	0.796556557589812	0.999923589617851
ENSMUSG00000009741	Ubp1	2892.97875362823	3054.99812363267	2730.95938362379	-0.161763636262696	0.0916735081531002	-1.76456251671466	0.0776373197785092	0.999923589617851
ENSMUSG00000009772	Nuak2	43.3628945351101	38.4674390411325	48.2583500290877	0.327140804300084	0.324889396249686	1.00692976771907	0.313968525779436	0.999923589617851
ENSMUSG00000009828	Cilk1	579.750982504394	605.198732392661	554.303232616127	-0.126733544550891	0.119245634179477	-1.06279400015722	0.287875381014385	0.999923589617851
ENSMUSG00000009863	Sdhb	4584.12757657016	4612.43935365424	4555.81579948608	-0.0178205248676152	0.120053408036057	-0.14843830890884	0.881996868796427	0.999923589617851
ENSMUSG00000009876	Cox4i2	82.9968067982113	88.0144384855154	77.9791751109072	-0.174651319126599	0.263832744922817	-0.661977417464586	0.507985694489281	0.999923589617851
ENSMUSG00000009894	Snap47	12864.5969246169	12429.9119443472	13299.2819048866	0.0975322733441302	0.10228785394152	0.953507866143043	0.340332812558939	0.999923589617851
ENSMUSG00000009900	Wnt3a	1.16802359103313	0.728133906561208	1.60791327550505	1.14291389836507	2.80154793075916	0.407958002722933	0.683304508039415	0.999923589617851
ENSMUSG00000009905	Kdsr	1123.71416676541	1113.58593643561	1133.84239709521	0.0260072246120659	0.0695504595929632	0.373933181236622	0.708454029211396	0.999923589617851
ENSMUSG00000009907	Vps4b	1207.04582353318	1210.11858267525	1203.97306439111	-0.00734531177836083	0.093839592186132	-0.0782751886196534	0.93760915350835	0.999923589617851
ENSMUSG00000009927	Rps25	5635.22546401961	5903.85912746074	5366.59180057848	-0.13765214104925	0.134980243535006	-1.01979473028252	0.307825822954637	0.999923589617851
ENSMUSG00000009941	Nxf2	1.52757954416401	0.814220055193625	2.2409390331344	1.46061273720246	1.85006875504824	0.789491057138782	0.429825054552689	0.999923589617851
ENSMUSG00000009995	Tafazzin	1681.17763875902	1726.20470530944	1636.1505722086	-0.0772980362238085	0.0798776166546849	-0.967705841274307	0.333191300028173	0.999923589617851
ENSMUSG00000010021	Kif19a	92.8432043657322	101.180861893297	84.5055468381671	-0.259818487371965	0.262234729151331	-0.990785958110181	0.321790107323358	0.999923589617851
ENSMUSG00000010025	Aldh3a2	1241.27724320007	1260.58088543817	1221.97360096197	-0.0448755739218995	0.0758055640626836	-0.591982586987835	0.553862248806623	0.999923589617851
ENSMUSG00000010044	Zmynd10	234.954059279091	221.528604344034	248.379514214148	0.165053192902408	0.138063543056856	1.19548715937587	0.231896750172579	0.999923589617851
ENSMUSG00000010045	Tmem115	1276.50206269208	1272.7258742722	1280.27825111196	0.00853567629518142	0.132981714270531	0.0641868420933187	0.948821454278374	0.999923589617851
ENSMUSG00000010047	Hyal2	348.704266859727	315.604147476633	381.80438624282	0.274717512305823	0.181013571925101	1.51766251217613	0.129099499106571	0.999923589617851
ENSMUSG00000010048	Ifrd2	243.562153097856	241.129210512028	245.995095683684	0.0288231230366325	0.141128611704401	0.204233023258272	0.838171406348334	0.999923589617851
ENSMUSG00000010051	Hyal1	68.9883503086713	69.881929902878	68.0947707144645	-0.0373754393338811	0.274435255110425	-0.136190371455163	0.891670786713272	0.999923589617851
ENSMUSG00000010054	Tusc2	2327.6994321649	2289.51332132702	2365.88554300278	0.0473393213245345	0.130787231172558	0.361956751436048	0.717384349544957	0.999923589617851
ENSMUSG00000010057	Nprl2	1436.8383342855	1429.18209699455	1444.49457157645	0.0153750353815156	0.109245070462733	0.140738939673809	0.88807618183077	0.999923589617851
ENSMUSG00000010064	Slc38a3	3273.11249223259	3404.2280821636	3141.99690230157	-0.115645942078016	0.123682369891456	-0.935023659228932	0.349776106714945	0.999923589617851
ENSMUSG00000010066	Cacna2d2	935.795324484787	886.159284631757	985.431364337817	0.153189348066904	0.139434278463828	1.09864912526975	0.271921141237308	0.999923589617851
ENSMUSG00000010067	Rassf1	204.577519357868	206.251574279633	202.903464436103	-0.0236116328981595	0.13886292126175	-0.170035547888646	0.864982180522909	0.999923589617851
ENSMUSG00000010080	Epn3	24.1077828192102	23.5077147355982	24.7078509028222	0.0718352334775935	0.384203502089766	0.186971834163057	0.85168271657435	0.999923589617851
ENSMUSG00000010086	Rnf112	13682.8018212859	13866.2197104902	13499.3839320816	-0.0386809564729484	0.102053569064906	-0.379026003964127	0.704668553666952	0.999923589617851
ENSMUSG00000010095	Slc3a2	4959.76564156363	4805.42089347968	5114.11038964758	0.089820503744444	0.0959009131263397	0.936596960511885	0.348965916069103	0.999923589617851
ENSMUSG00000010097	Nxf1	2971.33092102794	3078.49113298968	2864.1707090662	-0.104105931097524	0.0721006493755372	-1.4438972741464	0.148767873521138	0.999923589617851
ENSMUSG00000010110	Stx5a	2184.24191489007	2224.85554553172	2143.62828424842	-0.0536569114091361	0.0761248855827531	-0.704853754437598	0.480901252119775	0.999923589617851
ENSMUSG00000010122	Slc47a1	192.820056601975	170.738980803852	214.901132400098	0.331880612426359	0.299930184135883	1.10652621836821	0.26849882235299	0.999923589617851
ENSMUSG00000010136	Pifo	5.31757467265974	5.09478155007204	5.54036779524744	0.120961463220544	0.81727391012689	0.148006025546274	0.882338012920555	0.999923589617851
ENSMUSG00000010142	Tnfrsf13b	49.7350837727257	52.0285859167	47.4415816287514	-0.133152388983545	0.268977981463137	-0.495030813523277	0.620578369890737	0.999923589617851
ENSMUSG00000010154	Spire2	754.080178529066	707.337982190804	800.822374867328	0.179082551123061	0.103863842463824	1.72420494827578	0.0846708511650534	0.999923589617851
ENSMUSG00000010175	Prox1	199.719537920571	188.364231076335	211.074844764807	0.16422961885004	0.22995026864035	0.714196246958514	0.475105837280468	0.999923589617851
ENSMUSG00000010277	Bltp2	6745.38319134805	6703.93521388995	6786.83116880615	0.0177299176132497	0.0680584446707598	0.26051017914118	0.794470264492822	0.999923589617851
ENSMUSG00000010290	AI597479	814.115345385007	801.32986101582	826.900829754194	0.0453180785518809	0.0956234868560934	0.473922046160913	0.635555497371772	0.999923589617851
ENSMUSG00000010307	Tmem86a	615.338447212127	564.002126073307	666.674768350947	0.24128252540387	0.116801202715013	2.06575377474994	0.0388517348566655	0.999923589617851
ENSMUSG00000010311	Optc	17.2946850507992	13.2993431672493	21.2900269343491	0.678822779824041	0.560310528884248	1.21151173292386	0.225699340702594	0.999923589617851
ENSMUSG00000010342	Tex14	9.5691991410988	11.5424710171326	7.59592726506498	-0.603654113704776	0.824486293747384	-0.732157851843843	0.464072226601713	0.999923589617851
ENSMUSG00000010358	Ifi35	98.6859126141204	102.431947261965	94.9398779662759	-0.109579643852795	0.281258001198767	-0.389605427706051	0.69682833797167	0.999923589617851
ENSMUSG00000010362	Rdm1	185.272156609006	199.558623378156	170.985689839856	-0.222937034389933	0.19448712812715	-1.1462816924531	0.251678615491702	0.999923589617851
ENSMUSG00000010376	Nedd8	3581.0424929408	3485.87861737108	3676.20636851052	0.0766954225148734	0.147592530545778	0.519642980788145	0.603312435232857	0.999923589617851
ENSMUSG00000010392	Gosr1	1152.05524416386	1155.14981423714	1148.96067409058	-0.00775055130156904	0.0978405736084362	-0.0792161269678079	0.936860717436807	0.999923589617851
ENSMUSG00000010406	Mrpl52	947.904970747389	958.2341390164	937.575802478378	-0.0314428769981416	0.146613575036707	-0.214460884609556	0.830187666872852	0.999923589617851
ENSMUSG00000010453	Kansl3	2352.2660509719	2352.42654349567	2352.10555844813	-0.00019686698994733	0.0842205549903487	-0.00233751712951662	0.998134932870197	0.999923589617851
ENSMUSG00000010461	Eya4	145.90675979376	147.312242183375	144.501277404145	-0.0277950822286875	0.165337911110618	-0.168110762026571	0.866496142972533	0.999923589617851
ENSMUSG00000010476	Ebf3	18.4010360490372	17.3207323188944	19.48133977918	0.169592970121987	0.393768846578765	0.430691690303803	0.66669256170793	0.999923589617851
ENSMUSG00000010492	Uckl1os	38.2720888985063	41.0216745162426	35.52250328077	-0.207653131840757	0.488677735717023	-0.424928570842446	0.67088874622504	0.999923589617851
ENSMUSG00000010505	Myt1	197.182377536774	190.453110885477	203.911644188071	0.0985083082294753	0.167420549862256	0.588388392646675	0.556271626994938	0.999923589617851
ENSMUSG00000010517	Faf1	923.800032591556	947.792966858613	899.807098324499	-0.0749562074489384	0.101390175112425	-0.739284722270419	0.459734124372275	0.999923589617851
ENSMUSG00000010529	Gm266	166.121292271976	153.938525485845	178.304059058107	0.211985212518342	0.213600345935131	0.992438526212503	0.320983653202986	0.999923589617851
ENSMUSG00000010538	Tsacc	23.4088175845059	22.788818847252	24.0288163217598	0.0764394308011735	0.342525941816274	0.223163916857937	0.823407933955949	0.999923589617851
ENSMUSG00000010554	Mettl16	928.493249788725	918.670443396167	938.316056181283	0.0305265392088507	0.110274866476744	0.276822273144972	0.781916577755163	0.999923589617851
ENSMUSG00000010592	Dazl	104.570776154888	108.354742139318	100.786810170458	-0.104455446582882	0.157632177147414	-0.662653072952214	0.507552770916082	0.999923589617851
ENSMUSG00000010601	Apol7a	18.4448697089609	13.973749749013	22.9159896689088	0.713635383586482	0.461572708018877	1.54609527640724	0.122081559424687	0.999923589617851
ENSMUSG00000010607	Pigyl	712.37726622055	727.779355664515	696.975176776585	-0.0623938534943138	0.143986908321625	-0.4333300452215	0.66477501367789	0.999923589617851
ENSMUSG00000010608	Rbm25	3421.19026400948	3459.31456829469	3383.06595972427	-0.0321549036144679	0.115435088145068	-0.278553983291966	0.780587131337483	0.999923589617851
ENSMUSG00000010609	Psen2	651.484878062911	638.664009833712	664.30574629211	0.0567902402231739	0.1121694303083	0.506289815924757	0.612653211259004	0.999923589617851
ENSMUSG00000010651	Acaa1b	87.64158327884	98.9680990687052	76.3150674889748	-0.374995640396996	0.240173624709235	-1.5613522960774	0.11844065083336	0.999923589617851
ENSMUSG00000010660	Plcd1	783.769682023336	780.401811818725	787.137552227947	0.0123986412315441	0.122256893865622	0.101414659243445	0.919221300076322	0.999923589617851
ENSMUSG00000010663	Fads1	7136.85813145972	7330.42687672969	6943.28938618975	-0.0782779119293779	0.0554867278513168	-1.41075019127336	0.158318285807053	0.999923589617851
ENSMUSG00000010721	Lmbr1	825.195817161637	785.820740194822	864.570894128452	0.137784023167836	0.0824260951488653	1.67160682450129	0.0946018781624801	0.999923589617851
ENSMUSG00000010751	Tnfrsf22	39.6097590658719	39.438335063176	39.7811830685678	0.0124875338041492	0.303030565377717	0.0412088258772971	0.967129417618404	0.999923589617851
ENSMUSG00000010755	Cars	1507.3533769085	1502.4276930046	1512.2790608124	0.00942882424847821	0.0865410583675008	0.1089520330158	0.913240535869851	0.999923589617851
ENSMUSG00000010760	Phlda2	1.71100855181818	0.183217549009416	3.23879955462694	4.1438295843481	2.11133899269153	1.9626547885925	0.0496862998531117	0.999923589617851
ENSMUSG00000010797	Wnt2	124.459492713446	137.172418984381	111.746566442511	-0.295759927107774	0.177427663534377	-1.66693243441415	0.0955278406248474	0.999923589617851
ENSMUSG00000010803	Gabra1	7627.35715951673	7465.03806621705	7789.67625281641	0.0614137525364059	0.115043457611332	0.53383090017938	0.593458533022031	0.999923589617851
ENSMUSG00000010825	Grid2ip	61.2194021818301	70.3496856082635	52.0891187553967	-0.433561946337093	0.293702734765709	-1.47619308578434	0.13989206515544	0.999923589617851
ENSMUSG00000010830	Kdelr3	16.596909907545	19.4123094735381	13.7815103415519	-0.494237760667891	0.429258729529602	-1.15137497893053	0.249578002892365	0.999923589617851
ENSMUSG00000010841	Cfap97d1	6.13985745706847	2.46960003695849	9.81011487717845	1.98999262095404	0.996703898295894	1.99657353036986	0.0458715306665717	0.999923589617851
ENSMUSG00000010911	Apip	262.424164862651	272.042581613214	252.805748112088	-0.1058032209455	0.152543960870663	-0.693591672470124	0.487938317612907	0.999923589617851
ENSMUSG00000010914	Pdhx	1263.55259926481	1250.60562633008	1276.49957219954	0.0295661413522053	0.0722613376470299	0.409155743789647	0.682425370062613	0.999923589617851
ENSMUSG00000010936	Vac14	1010.18385772256	1023.60863134739	996.759084097732	-0.0383474641495752	0.0752283737730395	-0.509747349653839	0.610228475925961	0.999923589617851
ENSMUSG00000011008	Mcoln2	1.42012032423568	1.96869130844639	0.871549340024974	-1.17558266841799	2.05434715201587	-0.572241486675912	0.567158384886206	0.999923589617851
ENSMUSG00000011034	Slc5a1	0.876472150182972	0.611635611995266	1.14130868837068	0.899944734351447	2.58665589741764	0.347918227256241	0.727901596083977	0.999923589617851
ENSMUSG00000011096	Akt1s1	2654.61438491383	2610.62795930439	2698.60081052327	0.0478147087130317	0.126607513765169	0.377660908828195	0.705682510991651	0.999923589617851
ENSMUSG00000011114	Tbrg1	1100.80293004057	1145.39671004869	1056.20915003245	-0.11695181992322	0.119271667711205	-0.980549883870142	0.32681475867598	0.999923589617851
ENSMUSG00000011148	Adssl1	665.796761370394	674.105834490799	657.487688249989	-0.0360112324926752	0.185518788184219	-0.194110973045577	0.846088989794381	0.999923589617851
ENSMUSG00000011154	Cfap161	5.70564452187369	5.57989019101753	5.83139885272985	0.0636052718401772	0.851956188465687	0.0746579139881897	0.940486893948071	0.999923589617851
ENSMUSG00000011158	Brf1	1110.3754256634	1064.6576773047	1156.0931740221	0.118868044114089	0.0797367984353786	1.49075516507506	0.136025786886865	0.999923589617851
ENSMUSG00000011171	Vipr2	27.243495908217	25.8976506067532	28.5893412096808	0.142656151148617	0.313763302905695	0.454661682317559	0.649352651556045	0.999923589617851
ENSMUSG00000011179	Odc1	1020.51616356244	1019.36627588916	1021.66605123572	0.00325117426871601	0.103537420081602	0.031400958862541	0.97494977646795	0.999923589617851
ENSMUSG00000011254	Thg1l	363.475794926969	369.017054087291	357.934535766647	-0.0439917411105594	0.11634872626691	-0.378102472816419	0.705354471403235	0.999923589617851
ENSMUSG00000011256	Adam19	728.132840349343	753.216530708544	703.049149990142	-0.0994391115969883	0.142861417463872	-0.696052953710441	0.486395667890009	0.999923589617851
ENSMUSG00000011257	Pabpc4	1558.79534136555	1651.3030829538	1466.2875997773	-0.171436835711173	0.0780975138137421	-2.19516380662309	0.0281518495069624	0.999923589617851
ENSMUSG00000011263	Exoc3l2	9.67031865973172	11.3989706203142	7.94166669914926	-0.521389828932948	0.67584417924237	-0.771464554917722	0.440431624050237	0.999923589617851
ENSMUSG00000011267	Zfp296	88.1490769005311	77.7566751803109	98.5414786207513	0.341764587880644	0.241502906469642	1.41515724542059	0.157022396969112	0.999923589617851
ENSMUSG00000011305	Plin5	38.0964354585198	35.6928744528784	40.4999964641612	0.182285691473771	0.324182521552997	0.562293397560519	0.573916136000687	0.999923589617851
ENSMUSG00000011306	Sugp1	1755.1972946819	1728.77626413986	1781.61832522394	0.0434371330275036	0.0707597670230219	0.613867665977068	0.539302778365836	0.999923589617851
ENSMUSG00000011349	Dmrtc2	1.76018704666692	1.22799291238376	2.29238118095008	0.900544723851559	1.8316477880925	0.491658237847897	0.622960965834805	0.999923589617851
ENSMUSG00000011350	Gm5893	1.55939005500428	0.828569141106846	2.29021096890171	1.46678650687044	2.32612122177392	0.630571826240363	0.528320525192579	0.999923589617851
ENSMUSG00000011382	Dhdh	290.429402597444	301.486044901045	279.372760293843	-0.109899864232916	0.135808721902581	-0.809225377378558	0.418385520295138	0.999923589617851
ENSMUSG00000011427	Zfp790	285.991853042009	276.494908375219	295.488797708799	0.0958505237261917	0.149848584861907	0.639649175295999	0.522400704733242	0.999923589617851
ENSMUSG00000011463	Cpb1	5.19070533637049	4.78007727059223	5.60133340214875	0.228736363073595	0.923733117927901	0.247621697906308	0.804427120971132	0.999923589617851
ENSMUSG00000011486	Slc25a41	6.6736248757867	5.35810239051917	7.98914736105423	0.576319389660146	0.819290853770537	0.703436864951941	0.481783539244682	0.999923589617851
ENSMUSG00000011589	Fsd1	2239.42662995258	2236.16952050747	2242.68373939769	0.0041966268460535	0.103864273352893	0.0404049122049398	0.967770314075778	0.999923589617851
ENSMUSG00000011658	Fuz	479.253012746124	488.919010019107	469.587015473141	-0.0582029838103192	0.147057308476539	-0.395784367423021	0.692264110137953	0.999923589617851
ENSMUSG00000011751	Sptbn4	11073.0438868606	10956.2315233131	11189.8562504081	0.0304398449540491	0.0851108088781686	0.357649578887472	0.72060557055464	0.999923589617851
ENSMUSG00000011752	Pgam1	6502.4771716159	6409.37362519653	6595.58071803527	0.0413163172340077	0.0995311841691984	0.415109270314436	0.678061913395133	0.999923589617851
ENSMUSG00000011831	Evi5	2004.56683585572	2024.47114666475	1984.66252504669	-0.0286513712403558	0.0894582445149266	-0.320276475306591	0.748758754665125	0.999923589617851
ENSMUSG00000011832	Evi5l	2848.36545331021	2716.63955778371	2980.09134883671	0.13353339205653	0.064370840798469	2.07443914667192	0.0380385448470452	0.999923589617851
ENSMUSG00000011837	Snapc2	862.36579181448	865.405012100583	859.326571528376	-0.0101689705923748	0.0966601414006352	-0.105203349022909	0.916214453335681	0.999923589617851
ENSMUSG00000011877	Git1	19975.1772914303	20930.9243938303	19019.4301890303	-0.138162003668931	0.104835856650239	-1.31788882242721	0.187540867998667	0.999923589617851
ENSMUSG00000011884	Gltp	795.777117089882	848.64994549211	742.904288687654	-0.191993233283681	0.166868843587875	-1.15056369514885	0.249911775971246	0.999923589617851
ENSMUSG00000011958	Bnip2	782.708972799161	783.627972706742	781.78997289158	-0.00338781658209015	0.108771724018844	-0.0311461146051452	0.975153013355178	0.999923589617851
ENSMUSG00000011960	Ccnt1	1069.4221756362	1053.65166441417	1085.19268685823	0.0425532373232878	0.114759952637574	0.370802151319077	0.710784898897195	0.999923589617851
ENSMUSG00000012017	Scarf2	222.37332872766	224.102764738306	220.643892717014	-0.0224406323911623	0.213334522967737	-0.105189877751554	0.916225142546027	0.999923589617851
ENSMUSG00000012076	Brms1l	1727.56079038936	1781.84501861611	1673.27656216261	-0.0906959432145111	0.0839254671658099	-1.08067248568691	0.279842826339194	0.999923589617851
ENSMUSG00000012114	Med15	2068.26214848846	2036.18758505228	2100.33671192464	0.0447501529282928	0.110560464279711	0.404757281183967	0.685655932480603	0.999923589617851
ENSMUSG00000012117	Dhdds	2063.9783921656	2075.29241030437	2052.66437402683	-0.0158168723249596	0.0741102179925101	-0.213423637838416	0.83099654487535	0.999923589617851
ENSMUSG00000012123	Crybg2	92.5551350498053	88.0118142170564	97.0984558825541	0.141751157114098	0.228856586601347	0.619388584000071	0.535660399899975	0.999923589617851
ENSMUSG00000012126	Ubxn11	822.039048078039	857.586104643942	786.491991512136	-0.124849454772374	0.118186457611556	-1.05637699356993	0.2907960126038	0.999923589617851
ENSMUSG00000012187	Mogat1	2.24771548554807	1.63706540973205	2.85836556136409	0.804078470487307	1.19890391577749	0.670677991710337	0.502425686098435	0.999923589617851
ENSMUSG00000012211	Tex22	1.14086075408297	0.87209126421443	1.40963024395151	0.692765757241876	2.13975988714635	0.323758642922207	0.746120769269155	0.999923589617851
ENSMUSG00000012282	Wnt8a	2.14071473867055	1.79995237143591	2.48147710590519	0.463240412512528	1.35867970345428	0.340948945755792	0.733142016623667	0.999923589617851
ENSMUSG00000012296	Tjap1	1268.73729499879	1320.47469043112	1216.99989956646	-0.117727600608349	0.134403676783183	-0.875925446580338	0.381070564862651	0.999923589617851
ENSMUSG00000012350	Ehf	2.63126979210714	3.46679400624783	1.79574557796645	-0.949019152576631	1.43962023041471	-0.65921493219309	0.509757759519516	0.999923589617851
ENSMUSG00000012396	Nanog	1.40845157402364	1.91415188027025	0.902751267777026	-1.08430486009361	1.79774535340025	-0.603147079781216	0.546410849066946	0.999923589617851
ENSMUSG00000012405	Rpl15	5004.69564347442	4962.50270605511	5046.88858089372	0.0243263479523674	0.0955760583342276	0.254523448406907	0.799091191214992	0.999923589617851
ENSMUSG00000012422	Tmem167	1328.76437173604	1356.26933394358	1301.2594095285	-0.0597351078412098	0.0886298129308369	-0.673984361084285	0.500321256377753	0.999923589617851
ENSMUSG00000012428	Steap4	11.384674175393	15.3864802555658	7.38286809522021	-1.05940995656259	1.10137073251046	-0.961901315597677	0.336099177663499	0.999923589617851
ENSMUSG00000012429	Mplkip	225.340418219365	226.585049027165	224.095787411565	-0.0159371405139298	0.150692964944174	-0.105759021463503	0.915773550519614	0.999923589617851
ENSMUSG00000012443	Kif11	24.7831625859659	26.6551325160468	22.911192655885	-0.218360793513364	0.553227797379054	-0.394703220893562	0.693061925453265	0.999923589617851
ENSMUSG00000012483	Rpa3	201.669117585399	201.123388007176	202.214847163622	0.00780806984627334	0.17215595290445	0.0453546317425746	0.963824642372083	0.999923589617851
ENSMUSG00000012519	Mlkl	10.8977075191974	11.4687434697069	10.3266715686879	-0.151332008239852	0.559950738268912	-0.270259503019311	0.786960618356	0.999923589617851
ENSMUSG00000012535	Tnpo3	1376.23491698914	1311.06809054453	1441.40174343375	0.136729881339666	0.118010512689523	1.15862458541632	0.246609243002909	0.999923589617851
ENSMUSG00000012609	Ttll5	886.238407239689	881.106047489985	891.370766989393	0.0167099793372546	0.0996452342963655	0.167694716714255	0.866823452782535	0.999923589617851
ENSMUSG00000012640	Zfp715	579.722117621021	584.36560059047	575.078634651572	-0.0231120149499784	0.109417860944486	-0.211227077101283	0.832710082915759	0.999923589617851
ENSMUSG00000012705	Retn	24.4796790197708	22.7456476307292	26.2137104088124	0.204731061109831	0.384191946656847	0.532887435281648	0.594111503409443	0.999923589617851
ENSMUSG00000012777	Acp4	3.04894264502944	2.44310518320281	3.65478010685607	0.581068630332299	1.55383292662839	0.373958242468925	0.708435383557722	0.999923589617851
ENSMUSG00000012819	Cdh23	51.2020568445662	47.757385787224	54.6467279019084	0.194411247372123	0.379946787683364	0.511680197528449	0.608874847444333	0.999923589617851
ENSMUSG00000012848	Rps5	5979.46032658556	6250.13557310079	5708.78508007033	-0.130703734050469	0.142700359649001	-0.915931356949346	0.35970289897572	0.999923589617851
ENSMUSG00000012889	Podnl1	7.54614796080166	5.96038099766936	9.13191492393396	0.615512865830571	0.770278443022074	0.799078400033754	0.424244953428847	0.999923589617851
ENSMUSG00000013033	Adgrl1	19405.9924888662	18507.8945962243	20304.0903815081	0.133629608521739	0.0749370649345912	1.78322447827891	0.0745497693385003	0.999923589617851
ENSMUSG00000013076	Amotl1	756.976902087774	754.338775439942	759.615028735606	0.0100558620235237	0.178089648216488	0.0564651686621315	0.954971242617582	0.999923589617851
ENSMUSG00000013089	Etv5	5362.07883236912	5468.71514249529	5255.44252224295	-0.0573896680830095	0.0849947238810272	-0.675214477587358	0.499539509825104	0.999923589617851
ENSMUSG00000013091	Tmem190	3.78831128252888	4.77338438215883	2.80323818289893	-0.76791818458215	0.967209964642264	-0.793951895301426	0.427223436531766	0.999923589617851
ENSMUSG00000013150	Gfod2	991.842156312577	978.671204875816	1005.01310774934	0.0383181602687715	0.0966394588818417	0.396506362019494	0.691731515445059	0.999923589617851
ENSMUSG00000013155	Enkd1	404.499080985832	390.865097108551	418.133064863113	0.0972913696849021	0.161619496478652	0.601977928434848	0.547188829400008	0.999923589617851
ENSMUSG00000013158	4933405L10Rik	17.0653983775755	17.606022863758	16.524773891393	-0.0914385149736475	0.462270624003136	-0.197802997261247	0.843199201032247	0.999923589617851
ENSMUSG00000013160	Atp6v0d1	9923.4707762577	10093.6259148708	9753.31563764459	-0.0494798730278612	0.115764821558313	-0.427417175285301	0.669075499759629	0.999923589617851
ENSMUSG00000013236	Ptprs	19611.5733181428	18732.2039795988	20490.9426566868	0.129465701912207	0.0770488390805166	1.68030697746028	0.09289760419904	0.999923589617851
ENSMUSG00000013275	Slc41a1	1733.79978846765	1756.46474016722	1711.13483676808	-0.0377211676091692	0.0903448542140642	-0.41752425124061	0.676294989693453	0.999923589617851
ENSMUSG00000013338	Fer1l4	5.10611160532464	2.88397265250095	7.32825055814833	1.34541134688382	1.09690696456264	1.22655009982571	0.219991734147209	0.999923589617851
ENSMUSG00000013353	4931406B18Rik	3.85821559143411	3.27868452497204	4.43774665789618	0.436710217013044	1.20903014091871	0.361207055335444	0.717944668293592	0.999923589617851
ENSMUSG00000013367	Iglon5	1966.116076754	1979.95376173469	1952.27839177331	-0.0203079455722653	0.141476000392146	-0.14354339616596	0.885861040900846	0.999923589617851
ENSMUSG00000013415	Igf2bp1	6.72061939687322	4.53609208173271	8.90514671201373	0.973189452889531	1.0208964455233	0.953269508535402	0.340453536414458	0.999923589617851
ENSMUSG00000013418	B4galnt2	1.29947532844847	0.273160277749051	2.32579037914789	3.08990146313573	2.36335284392398	1.3074228298494	0.191069147953429	0.999923589617851
ENSMUSG00000013419	Zfp651	4213.00777329756	4300.17296779021	4125.84257880491	-0.0597059147928809	0.0866880284938652	-0.688744637872416	0.490983980339022	0.999923589617851
ENSMUSG00000013465	Nelfb	1894.92844640908	1884.90745744405	1904.94943537411	0.0152590097913459	0.0956158502702242	0.159586614020811	0.873206724293912	0.999923589617851
ENSMUSG00000013483	Card14	14.2690136692115	10.835155816388	17.702871522035	0.708263493453888	0.594867562822565	1.19062382573572	0.233801293958403	0.999923589617851
ENSMUSG00000013495	Tmem175	1134.49905164577	1184.02797710703	1084.97012618451	-0.126047850735765	0.131531426486315	-0.95830976750548	0.33790657994875	0.999923589617851
ENSMUSG00000013523	Bcas1	1859.02992640546	1965.28030097718	1752.77955183374	-0.165090534788275	0.20956433387359	-0.787779732060027	0.430825558358263	0.999923589617851
ENSMUSG00000013539	Tango2	3098.62056304921	3178.49958152069	3018.74154457773	-0.0743986554868568	0.0835396524724282	-0.890578944069843	0.373155099367284	0.999923589617851
ENSMUSG00000013562	4833413E03Rik	0.85318424578585	0.270727468416945	1.43564102315476	2.40678187547259	2.23628083888457	1.07624312368256	0.281818538100746	0.999923589617851
ENSMUSG00000013584	Aldh1a2	403.316813710282	387.038776864033	419.594850556531	0.116518857493903	0.168970812110128	0.689579792147544	0.490458478956484	0.999923589617851
ENSMUSG00000013593	Ndufs2	6449.59355288366	6421.81557493383	6477.37153083349	0.0124272633622939	0.11251202742636	0.110452754665963	0.912050316851096	0.999923589617851
ENSMUSG00000013611	Snx31	13.4687520506828	10.7697938586287	16.1677102427369	0.586124735164331	0.492173188378057	1.19089123301472	0.233696286667239	0.999923589617851
ENSMUSG00000013622	Atraid	1739.33356333266	1783.18912585253	1695.47800081279	-0.0727676587621001	0.110407928063372	-0.659080013894771	0.509844389014725	0.999923589617851
ENSMUSG00000013629	Cad	1029.35061848156	1068.75460536254	989.946631600581	-0.110507980555501	0.120810504555907	-0.914721620952768	0.360337790893965	0.999923589617851
ENSMUSG00000013646	Sh3bp5l	1996.28380189689	1989.70012415121	2002.86747964257	0.00951595525830233	0.0665399298035614	0.143011200739094	0.886281335213082	0.999923589617851
ENSMUSG00000013662	Atad1	2669.02962925598	2693.90328893777	2644.15596957419	-0.0268907800894221	0.100420599456077	-0.267781513305782	0.788867501457768	0.999923589617851
ENSMUSG00000013663	Pten	4246.10895364466	4196.29894140912	4295.9189658802	0.0338493217916826	0.13803916699943	0.245215343785886	0.806289696394031	0.999923589617851
ENSMUSG00000013668	4933402N03Rik	0.87727568751853	0.173348839851037	1.58120253518602	3.18927208703463	3.07399376803563	1.03750115572702	0.299502357373711	0.999923589617851
ENSMUSG00000013698	Pea15a	15559.9375078472	15352.6716483871	15767.2033673073	0.0384370586277594	0.0484604090718687	0.793164138807739	0.427682198046139	0.999923589617851
ENSMUSG00000013701	Timm23	1250.68140597306	1248.42631583324	1252.93649611289	0.00520262134177934	0.113552529323377	0.0458168688340109	0.963456213544337	0.999923589617851
ENSMUSG00000013707	Tnfaip8l2	74.0933271928114	74.335074247364	73.8515801382588	-0.00941430294925585	0.224506468679212	-0.0419333260401845	0.966551849415937	0.999923589617851
ENSMUSG00000013736	Trnt1	956.065173264627	974.624860819524	937.50548570973	-0.0560198911046521	0.109362977736365	-0.512238165640441	0.608484335190063	0.999923589617851
ENSMUSG00000013766	Ly6g6e	24.1158792246218	23.8386709980805	24.3930874511631	0.033168564637242	0.457408138388153	0.072514154982296	0.94219274107774	0.999923589617851
ENSMUSG00000013787	Ehmt2	9347.34968724197	9481.19134577943	9213.50802870451	-0.0413177855460627	0.0907107402546894	-0.455489453950595	0.648757152949276	0.999923589617851
ENSMUSG00000013822	Elof1	1573.44038667988	1620.26862107789	1526.61215228187	-0.0858994336850429	0.155219608171967	-0.55340581448882	0.579985558321548	0.999923589617851
ENSMUSG00000013833	Med16	2132.675186988	2141.75510398937	2123.59526998663	-0.0122846933842392	0.0867005501927024	-0.141691066053618	0.887324031998082	0.999923589617851
ENSMUSG00000013846	St3gal1	681.937924926361	674.246590163953	689.629259688769	0.03254466619239	0.140626476532974	0.23142630744047	0.816983629440642	0.999923589617851
ENSMUSG00000013858	Tmem259	6412.49504423548	6480.8530812764	6344.13700719456	-0.030759801382595	0.152329220029999	-0.201929750421734	0.839971643657187	0.999923589617851
ENSMUSG00000013878	Rnf170	742.851006553807	765.926742689033	719.775270418581	-0.0896598758004892	0.0894517172167789	-1.00232704961053	0.316185662411391	0.999923589617851
ENSMUSG00000013921	Clip3	15645.9753741814	15726.8674251187	15565.0833232441	-0.0149180345485491	0.0968202321259851	-0.154079723018402	0.877546876035566	0.999923589617851
ENSMUSG00000013928	1700020L13Rik	4.03107887928526	4.20048593499243	3.86167182357809	-0.121330671373957	0.774391857256733	-0.156678650785106	0.875498113459634	0.999923589617851
ENSMUSG00000013936	Myl2	7.23452650578384	7.03675525611163	7.43229775545605	0.0788979648407688	0.710789273605009	0.11100050010689	0.911615950155898	0.999923589617851
ENSMUSG00000013973	Dedd	149.524238679319	155.337341131189	143.711136227449	-0.112232815965151	0.178618045582999	-0.628339738008155	0.529781404917371	0.999923589617851
ENSMUSG00000013974	Mcemp1	8.11397128984949	9.24387859872749	6.98406398097149	-0.404431537245991	0.662169403676416	-0.610767478836315	0.541353526089611	0.999923589617851
ENSMUSG00000013997	Nit1	948.46682216435	987.026246252668	909.907398076032	-0.117368719562912	0.100567726652353	-1.16706147657725	0.243185543715574	0.999923589617851
ENSMUSG00000014030	Pax5	5.73648561201991	3.71054687864317	7.76242434539665	1.06487546851555	0.832630432116269	1.27892931538544	0.200921948260395	0.999923589617851
ENSMUSG00000014039	Prdm15	599.751663171829	593.535607157267	605.967719186391	0.0299063591431126	0.125526567348677	0.238247247373867	0.811689333823887	0.999923589617851
ENSMUSG00000014074	Rnf168	991.126277078763	996.380390138452	985.872164019074	-0.0152960405505059	0.129777077301596	-0.117863962331026	0.90617544805641	0.999923589617851
ENSMUSG00000014075	Dynlt2b	406.637654091517	386.557469512419	426.717838670615	0.142599507140331	0.0996936869881787	1.43037650074312	0.152608989020278	0.999923589617851
ENSMUSG00000014077	Chp1	4267.52069209057	4300.62586040821	4234.41552377293	-0.0223837791041043	0.0941204981878529	-0.23782044862777	0.81202035791823	0.999923589617851
ENSMUSG00000014158	Trpv4	51.1059144637933	55.4983118236996	46.713517103887	-0.248603816416874	0.299234585111413	-0.830799074660145	0.406087145496851	0.999923589617851
ENSMUSG00000014164	Klhl3	2462.34241737345	2547.46428027224	2377.22055447466	-0.0997861572464245	0.0834059706636247	-1.19639105513034	0.231543990318356	0.999923589617851
ENSMUSG00000014177	Tvp23b	637.531478087243	657.598445702657	617.464510471829	-0.0908506706570867	0.102912731403921	-0.882793308638441	0.377347956473781	0.999923589617851
ENSMUSG00000014195	Dnajc7	4311.45757900031	4316.48757405792	4306.4275839427	-0.00336626399991449	0.0706534837427397	-0.0476446994768379	0.961999407427933	0.999923589617851
ENSMUSG00000014198	Zfp385c	9.71337876819394	9.95846036307286	9.46829717331502	-0.0728177229258771	0.838294891595771	-0.0868640900188022	0.930779543605192	0.999923589617851
ENSMUSG00000014226	Cacybp	2214.21143549797	2200.41435074364	2228.0085202523	0.0179795326310927	0.134594695153217	0.133582773159265	0.893732507113606	0.999923589617851
ENSMUSG00000014232	Cluap1	569.819802187993	580.112283919149	559.527320456837	-0.0521235923522148	0.141397765608936	-0.368630947792861	0.712402824680949	0.999923589617851
ENSMUSG00000014243	Zswim7	322.032703681742	303.749955663584	340.3154516999	0.163988458850731	0.164171859066227	0.998882876660231	0.317851432121542	0.999923589617851
ENSMUSG00000014245	Pigl	185.192235935902	196.456296973136	173.928174898668	-0.175716754929198	0.153583467523771	-1.14411243451058	0.252577011515371	0.999923589617851
ENSMUSG00000014294	Ndufa2	2562.54099666922	2501.19464666806	2623.88734667038	0.0690884464236236	0.179180336975373	0.385580513966324	0.699807366939688	0.999923589617851
ENSMUSG00000014301	Pam16	811.271046361553	797.371373708538	825.170719014567	0.0494408161241296	0.151930529438726	0.32541725686587	0.74486529656786	0.999923589617851
ENSMUSG00000014303	Glis2	458.692326105251	430.109092590751	487.275559619751	0.180035232331986	0.132779956855902	1.35589163150103	0.175133650537899	0.999923589617851
ENSMUSG00000014313	Cox6c	7559.30382465635	7788.74995055059	7329.85769876211	-0.0876066123602971	0.148385498457485	-0.590398746986709	0.55492335045133	0.999923589617851
ENSMUSG00000014329	Bicc1	171.000087973336	160.507480451104	181.492695495568	0.177270949780577	0.199151726806186	0.890130116486995	0.373396023447076	0.999923589617851
ENSMUSG00000014349	Ube2z	3220.16543660593	3071.43782521814	3368.89304799372	0.133360448771945	0.0728339952743687	1.83101926881219	0.0670976670842035	0.999923589617851
ENSMUSG00000014351	Gip	1.26176508838903	0.578918315496986	1.94461186128107	1.74805052073656	1.89302096927773	0.923418466623496	0.355789171856995	0.999923589617851
ENSMUSG00000014353	Tmem87b	1094.74066712937	1126.30062017337	1063.18071408537	-0.0832051078959327	0.108274563896117	-0.768464031642397	0.442211551645614	0.999923589617851
ENSMUSG00000014355	Anapc1	1789.94790555864	1821.5984407691	1758.29737034818	-0.051025876161504	0.102474354689345	-0.497938009135954	0.618527736111052	0.999923589617851
ENSMUSG00000014361	Mertk	694.316198186291	800.34725568729	588.285140685292	-0.444110498080075	0.194089569083251	-2.28817293055858	0.0221274524458705	0.999923589617851
ENSMUSG00000014402	Tsg101	1818.98986793272	1866.02326114758	1771.95647471786	-0.0746238035706601	0.108160002917788	-0.6899389936905	0.490232552786044	0.999923589617851
ENSMUSG00000014418	Hps5	580.650308657582	612.87318959515	548.427427720013	-0.160287870475024	0.108819293093276	-1.47297290690567	0.140758341392027	0.999923589617851
ENSMUSG00000014426	Map3k4	1364.44889775808	1393.3672821803	1335.53051333586	-0.0611626546005483	0.0742031599788471	-0.824259433398576	0.409792163298674	0.999923589617851
ENSMUSG00000014444	Piezo1	350.493883885039	331.472967508929	369.514800261149	0.156740930558928	0.222221743316479	0.705335707567122	0.480601343982009	0.999923589617851
ENSMUSG00000014453	Blk	1.74883795305581	1.58555906611516	1.91211683999646	0.270179059456746	1.57905424864292	0.171101822302144	0.864143703013632	0.999923589617851
ENSMUSG00000014470	Rnf166	1621.25323985367	1674.57439886603	1567.93208084131	-0.0949314076530907	0.142369720551824	-0.666794928620617	0.504903132546743	0.999923589617851
ENSMUSG00000014496	Ankrd28	1456.06322334461	1452.80894378159	1459.31750290763	0.00644881448730197	0.113579686983803	0.0567778857166739	0.954722130156053	0.999923589617851
ENSMUSG00000014498	Ankrd52	1946.34455842483	1848.40560217139	2044.28351467827	0.145313925422354	0.295395359381198	0.491930292089763	0.622768623012917	0.999923589617851
ENSMUSG00000014503	Pkd2l2	316.499887324051	316.254783351762	316.74499129634	0.00223450541485791	0.141108742139284	0.0158353435866667	0.987365751862753	0.999923589617851
ENSMUSG00000014504	Srp19	1141.77658551379	1177.70849266185	1105.84467836573	-0.0908337205544228	0.10426623564726	-0.871170997883913	0.38366079291605	0.999923589617851
ENSMUSG00000014529	Tmbim7	0.972805129362779	0.670184816816928	1.27542544190863	0.928347657708653	2.91392686860155	0.318589895893367	0.750037516410005	0.999923589617851
ENSMUSG00000014542	Clec4f	2.06926816857789	0.184828956043075	3.95370738111271	4.41894340138735	1.80060215323941	2.45414757137625	0.01412190148777	0.999923589617851
ENSMUSG00000014547	Wdfy2	640.389587692037	639.026921745223	641.752253638851	0.00613974495761476	0.129713204717605	0.0473332300360739	0.962247644015209	0.999923589617851
ENSMUSG00000014550	Rbsn	1299.19295063951	1311.81584843504	1286.57005284398	-0.0280351969465788	0.0836600929441799	-0.335108364812415	0.737543343115985	0.999923589617851
ENSMUSG00000014551	Mrps25	1072.42316941364	1069.60553749298	1075.2408013343	0.00758094951405855	0.11067474989425	0.0684975527055822	0.945389568160333	0.999923589617851
ENSMUSG00000014554	Dguok	469.548096330321	486.507540822993	452.588651837649	-0.104261755754764	0.133622467555876	-0.780271144979158	0.435231293386902	0.999923589617851
ENSMUSG00000014592	Camta1	5889.92684114432	5910.28196015126	5869.57172213739	-0.00997171847855612	0.0793608627094781	-0.125650328614248	0.900008722152981	0.999923589617851
ENSMUSG00000014599	Csf1	587.209210409129	572.450239569958	601.9681812483	0.0725369393163581	0.108708257564124	0.66726245955668	0.504604501001642	0.999923589617851
ENSMUSG00000014601	Strip1	3078.5440986771	3092.35488551863	3064.73331183557	-0.0129443572773576	0.0843818983357515	-0.153402062914639	0.878081218171579	0.999923589617851
ENSMUSG00000014602	Kif1a	37269.9894781215	36079.4411882451	38460.5377679979	0.0922019412885658	0.0988951057802368	0.932320568961781	0.35117088080828	0.999923589617851
ENSMUSG00000014603	Alx3	21.7536307178593	22.8624300883616	20.644831347357	-0.147198125488929	0.448778161753654	-0.32799752312754	0.742913535384288	0.999923589617851
ENSMUSG00000014606	Slc25a11	3720.62484612737	3745.21864517981	3696.03104707493	-0.0190730698104924	0.109725694281852	-0.173825009131403	0.862002989147812	0.999923589617851
ENSMUSG00000014609	Chrne	7.66755391946107	9.84183204850926	5.49327579041288	-0.841260172684376	0.708462190837673	-1.18744540437604	0.235051979468906	0.999923589617851
ENSMUSG00000014633	Cmc2	495.015712950183	492.743138432244	497.288287468122	0.0132466705020383	0.135697414867848	0.0976191809913177	0.922234693023567	0.999923589617851
ENSMUSG00000014668	Chfr	1280.64620587258	1306.88794160478	1254.40447014038	-0.0591328376361819	0.0738031166350479	-0.801224126192262	0.423001906474375	0.999923589617851
ENSMUSG00000014686	Ceacam16	19.3157230139225	22.4693074759923	16.1621385518527	-0.475337553925124	0.403410242238835	-1.17829817926067	0.23867775341651	0.999923589617851
ENSMUSG00000014725	Adam28	1.56644792635657	0.418966359837537	2.7139294928756	2.69547692539029	2.27891416803766	1.1827900160502	0.236892378379916	0.999923589617851
ENSMUSG00000014747	Ankrd53	35.5980984463659	25.5995176556941	45.5966792370377	0.832812130779349	0.438774111939456	1.89804299779259	0.0576904181172021	0.999923589617851
ENSMUSG00000014748	Tex261	1248.16557774507	1257.18877479138	1239.14238069876	-0.0208593293122284	0.0870165061352978	-0.239716925427863	0.810549712871051	0.999923589617851
ENSMUSG00000014763	Fam120b	1329.64471145741	1359.64907879498	1299.64034411984	-0.0651219100350186	0.0983606081463462	-0.662073072363752	0.507924392220768	0.999923589617851
ENSMUSG00000014767	Tbp	658.863202665815	669.195182143792	648.531223187838	-0.0452510248341319	0.108208294946832	-0.418184436381387	0.675812274017328	0.999923589617851
ENSMUSG00000014769	Psmb1	3974.05038416726	3955.32197789113	3992.77879044339	0.0135980051968253	0.126536935768177	0.107462735005197	0.914421887240018	0.999923589617851
ENSMUSG00000014773	Dll1	158.004366469359	161.525833726671	154.482899212047	-0.064317776622867	0.173470425390075	-0.370770847412398	0.710808216539092	0.999923589617851
ENSMUSG00000014776	Nol3	779.587047963334	786.108530116537	773.065565810131	-0.0241377264009526	0.124216555225501	-0.194319721369937	0.845925544526424	0.999923589617851
ENSMUSG00000014778	Fhod1	285.447086405484	301.786573581842	269.107599229126	-0.165345490827146	0.182203853920451	-0.907475266134243	0.364155523346258	0.999923589617851
ENSMUSG00000014782	Plekhg4	218.83363997638	220.832954234031	216.834325718729	-0.0263623181821788	0.266104434837956	-0.0990675641998678	0.921084625384685	0.999923589617851
ENSMUSG00000014786	Slc9a5	1944.29980118035	1939.88351940862	1948.71608295208	0.00655388512054317	0.131139093695883	0.0499765930649323	0.960141041035819	0.999923589617851
ENSMUSG00000014791	Elmo3	227.886889906087	226.087628744215	229.686151067959	0.0227818203748342	0.147854634960103	0.154082558054278	0.877544640696911	0.999923589617851
ENSMUSG00000014813	Stc1	47.6390404981099	51.4176527930095	43.8604282032103	-0.229343855985065	0.308496653235148	-0.743424129824352	0.457224939852158	0.999923589617851
ENSMUSG00000014837	Matcap1	501.706895462741	458.859264051052	544.55452687443	0.247024779971706	0.141067145274621	1.75111489986427	0.0799261201783311	0.999923589617851
ENSMUSG00000014846	Tppp3	1120.94150311932	1075.64689724877	1166.23610898987	0.116655335357292	0.160081891550046	0.728722869449738	0.466171200610336	0.999923589617851
ENSMUSG00000014850	Msh3	448.622010507234	450.342646489408	446.90137452506	-0.0110666222902443	0.122541476317654	-0.0903091967127701	0.928041512096639	0.999923589617851
ENSMUSG00000014852	Adamts13	85.0673195564148	84.2054149469916	85.929224165838	0.0292358585038539	0.244351379714886	0.1196467911823	0.90476295192937	0.999923589617851
ENSMUSG00000014856	Tmem208	900.539270554053	927.141006625852	873.937534482253	-0.085258606116936	0.149299798222221	-0.571056405515267	0.567961408315234	0.999923589617851
ENSMUSG00000014859	E2f4	1309.41654056262	1356.29711208555	1262.53596903969	-0.103348761480993	0.106037106083958	-0.97464713342105	0.329735325108136	0.999923589617851
ENSMUSG00000014867	Surf4	2423.57169763557	2379.63355898723	2467.50983628391	0.0523164064621895	0.0882656182686129	0.592715572477818	0.553371517950484	0.999923589617851
ENSMUSG00000014873	Surf2	821.971411365798	810.397880389868	833.544942341728	0.040629586519422	0.0920244789403204	0.441508465869946	0.658844934006035	0.999923589617851
ENSMUSG00000014905	Dnajb9	1157.59753622982	1207.81288862051	1107.38218383913	-0.125243756919711	0.105390271082157	-1.18838063166264	0.234683483570825	0.999923589617851
ENSMUSG00000014907	Naf1	522.56391307569	510.11561832105	535.012207830331	0.068747538374333	0.119118182661584	0.577137233277355	0.563846753824516	0.999923589617851
ENSMUSG00000014932	Yes1	253.835300887003	273.198615987256	234.47198578675	-0.220534612106231	0.180819961109356	-1.21963643147151	0.222602729317432	0.999923589617851
ENSMUSG00000014956	Ppp1cb	6486.87228885993	6357.34887736884	6616.39570035102	0.0576202564057156	0.0904611118087169	0.63696162089579	0.524149842940397	0.999923589617851
ENSMUSG00000014959	Gorasp2	3058.87055078205	3099.1209602712	3018.6201412929	-0.0379698434891486	0.0906268249083681	-0.418969146580381	0.675238681159699	0.999923589617851
ENSMUSG00000014980	Tsen15	630.677253426404	622.568192471897	638.786314380911	0.0371015339947554	0.108595558154067	0.341648725099039	0.73261526388955	0.999923589617851
ENSMUSG00000015001	Oc90	8.87761815650354	8.06562166053146	9.68961465247562	0.264653558180489	0.72217662223954	0.366466526373801	0.714016986015453	0.999923589617851
ENSMUSG00000015002	Efr3a	3907.52929203309	3935.3108655499	3879.74771851628	-0.0205147604539216	0.110758753120408	-0.185220218501554	0.853056311389012	0.999923589617851
ENSMUSG00000015013	Trappc2l	2122.50635209781	2121.57478326756	2123.43792092806	0.00126639886530033	0.140080895471657	0.00904048236582392	0.992786836953921	0.999923589617851
ENSMUSG00000015016	Acsf3	508.197944429605	507.449660633184	508.946228226026	0.00424852604884751	0.118595735145591	0.0358235989146819	0.971423015928906	0.999923589617851
ENSMUSG00000015023	Ddx19a	524.635673025195	552.415424381966	496.855921668424	-0.15292604309187	0.111090833832003	-1.37658560852224	0.168640402852324	0.999923589617851
ENSMUSG00000015027	Galns	224.778180977015	217.517056104773	232.039305849257	0.0932406775444654	0.134187004956903	0.694856238682812	0.487145399788478	0.999923589617851
ENSMUSG00000015053	Gata2	221.016603866263	247.555990583348	194.477217149178	-0.348153706822067	0.204236493042319	-1.70465964057622	0.0882579211568052	0.999923589617851
ENSMUSG00000015083	C8g	81.0055395554808	92.4229408167021	69.5881382942595	-0.409409584311191	0.200417003584651	-2.04278867056441	0.0410733625672453	0.999923589617851
ENSMUSG00000015085	Entpd2	301.707856160666	317.907049424694	285.508662896638	-0.155070487379569	0.141157994348093	-1.09855972448268	0.271960153354394	0.999923589617851
ENSMUSG00000015087	Rabl6	6230.68522427662	6227.66975515618	6233.70069339706	0.00139644438101884	0.0674716043882203	0.0206967715334577	0.983487544412611	0.999923589617851
ENSMUSG00000015090	Ptgds	38461.9879128919	40095.357075126	36828.6187506578	-0.122607896204867	0.332967918620411	-0.368227355695016	0.712703714254053	0.999923589617851
ENSMUSG00000015092	Edf1	4576.23495642924	4558.23341292528	4594.2364999332	0.0113503225892793	0.125291718533289	0.0905911637429059	0.927817453373088	0.999923589617851
ENSMUSG00000015093	Clic3	44.18894044819	48.9898876675566	39.3879932288234	-0.314728068328749	0.302119291642733	-1.04173443085166	0.297534821204951	0.999923589617851
ENSMUSG00000015094	Npdc1	10495.4636220434	10652.1508711969	10338.7763728899	-0.0430793191400711	0.113146696484933	-0.380738638231544	0.70339719525284	0.999923589617851
ENSMUSG00000015095	Fbxw5	3730.55389063534	3859.46407462748	3601.6437066432	-0.0997450593019777	0.124865587914674	-0.798819442312143	0.424395115287254	0.999923589617851
ENSMUSG00000015112	Slc25a13	66.0103588219593	75.5025504938501	56.5181671500685	-0.417810699133435	0.235741881777268	-1.77232274546866	0.0763409976434539	0.999923589617851
ENSMUSG00000015120	Ube2i	2150.11973394565	2107.4135449026	2192.8259229887	0.0573178416497862	0.0820208953770322	0.698819994421039	0.484664531476231	0.999923589617851
ENSMUSG00000015126	Tsr3	730.273375438457	711.039927897059	749.506822979855	0.0760110359645984	0.123749513925103	0.614233006285606	0.539061365402562	0.999923589617851
ENSMUSG00000015127	Unkl	376.299457407465	334.576376807002	418.022538007928	0.321245142776621	0.228894243050525	1.4034653667795	0.160478112559393	0.999923589617851
ENSMUSG00000015133	Lrrk1	165.859361974378	145.493892680496	186.22483126826	0.356086859896916	0.24162308085955	1.47372866296619	0.140554662221919	0.999923589617851
ENSMUSG00000015134	Aldh1a3	141.847473310355	139.477242799567	144.217703821143	0.0482185270844402	0.183779611483219	0.262371471434105	0.793035064958394	0.999923589617851
ENSMUSG00000015143	Actn1	3411.21044273636	3400.52424819929	3421.89663727343	0.00903900275613227	0.0972900314761505	0.0929077996890984	0.925976809296291	0.999923589617851
ENSMUSG00000015149	Sirt2	4510.80366459018	4699.76693985754	4321.84038932282	-0.120943422969063	0.110804804662242	-1.09149980759161	0.275053016499876	0.999923589617851
ENSMUSG00000015165	Hnrnpl	8563.47596729806	8643.79963482396	8483.15229977216	-0.0270651674389388	0.0444551686430765	-0.608819362631166	0.542644177934737	0.999923589617851
ENSMUSG00000015176	Nolc1	1590.66253192049	1531.2860727206	1650.03899112038	0.107756286084126	0.098470069036276	1.09430497143684	0.273821245656919	0.999923589617851
ENSMUSG00000015189	Casd1	1816.40945138983	1839.49130037109	1793.32760240857	-0.0366677916356967	0.120727942630252	-0.303722492381052	0.761339320571157	0.999923589617851
ENSMUSG00000015202	Cnksr3	153.831826291791	165.144875742091	142.518776841491	-0.212580198332729	0.185106789779284	-1.14841923727489	0.250795535901357	0.999923589617851
ENSMUSG00000015214	Mtmr1	1274.40622616803	1316.67455822662	1232.13789410944	-0.0957350758872579	0.092015470664553	-1.04042369392713	0.298143098370281	0.999923589617851
ENSMUSG00000015217	Hmgb3	666.987236934455	617.132978741829	716.841495127081	0.216072759446274	0.114022837839549	1.89499545477309	0.0580930038367523	0.999923589617851
ENSMUSG00000015222	Map2	21374.1460776746	21654.9910295659	21093.3011257833	-0.0379146785516305	0.117046874641141	-0.323927304064075	0.74599307190334	0.999923589617851
ENSMUSG00000015243	Abca1	621.993893251852	626.402303604508	617.585482899196	-0.020450677476641	0.200742128156942	-0.101875364500732	0.918855604485678	0.999923589617851
ENSMUSG00000015247	Nipsnap3b	371.741149269667	377.312642338132	366.169656201202	-0.0432481976509881	0.139317991769881	-0.310427943308453	0.756235547302722	0.999923589617851
ENSMUSG00000015289	Lage3	388.897175502672	403.522482364029	374.271868641315	-0.108562440714819	0.126310475577614	-0.859488812929935	0.390070889408134	0.999923589617851
ENSMUSG00000015290	Ubl4a	2235.83322187958	2194.12020325995	2277.54624049921	0.0538377801395287	0.0794488641714456	0.677640652273519	0.497999564053162	0.999923589617851
ENSMUSG00000015291	Gdi1	20080.495508491	20026.2184602302	20134.7725567518	0.00779915207059412	0.0884621308549914	0.0881637373553506	0.929746538447493	0.999923589617851
ENSMUSG00000015305	Sash1	1562.13418409854	1552.85758500836	1571.41078318872	0.0171348415045704	0.0974673341221249	0.175800863529321	0.860450391205529	0.999923589617851
ENSMUSG00000015312	Gadd45b	976.838320157211	844.037275578227	1109.6393647362	0.394712253843718	0.19038029640806	2.07328311432867	0.0381459392282624	0.999923589617851
ENSMUSG00000015314	Slamf6	7.84906116775104	7.74561940709889	7.95250292840319	0.0380283839460246	0.932670715055686	0.0407736442585249	0.967476350715352	0.999923589617851
ENSMUSG00000015316	Slamf1	2.85592762163095	2.46723205590062	3.24462318736128	0.395157526379267	1.16989144563536	0.337772814609016	0.735534397870549	0.999923589617851
ENSMUSG00000015335	Zdhhc12	220.407547038694	215.971239611204	224.843854466184	0.0580842473240891	0.19986032029907	0.29062420813282	0.771338743440781	0.999923589617851
ENSMUSG00000015337	Endog	369.486330243642	367.38711454433	371.585545942954	0.0163933570345561	0.212384501339742	0.0771871625808154	0.938474653954746	0.999923589617851
ENSMUSG00000015340	Cybb	11.1094445200382	9.91413214028899	12.3047568997874	0.311657762344955	0.538829069870812	0.57839819670397	0.562995311154982	0.999923589617851
ENSMUSG00000015341	Golga7	2049.18777446049	2117.18758299937	1981.18796592161	-0.0957833349789832	0.111528583921091	-0.858823196811613	0.390438067585669	0.999923589617851
ENSMUSG00000015342	Xk	472.03193406734	469.150557059746	474.913311074934	0.0176132149202352	0.113075020478562	0.155765746012618	0.876217671721997	0.999923589617851
ENSMUSG00000015354	Pcolce2	87.9978499176788	90.6200405454488	85.3756592899088	-0.0860053220866673	0.231474357643713	-0.37155442599412	0.710224626279455	0.999923589617851
ENSMUSG00000015355	Cd48	17.516466152177	19.0743162566235	15.9586160477305	-0.257295798164353	0.461123517165898	-0.557975875413412	0.576860857865579	0.999923589617851
ENSMUSG00000015357	Clpx	788.530559302472	811.073311739467	765.987806865477	-0.0825108961987029	0.0828251131172462	-0.996206260315051	0.319149938289129	0.999923589617851
ENSMUSG00000015363	Trabd	878.557363545915	854.222099842916	902.892627248913	0.0799432085279255	0.112783618234581	0.708819328367796	0.478436601736557	0.999923589617851
ENSMUSG00000015365	Mov10l1	3.83262705402594	0.826554259646985	6.8386998484049	3.04854063633005	1.4192642902487	2.14797247931592	0.0317159417905556	0.999923589617851
ENSMUSG00000015377	Dennd6b	3384.45510426127	3464.11580412689	3304.79440439565	-0.0679266370698106	0.104547589865893	-0.649719779833686	0.515873244831608	0.999923589617851
ENSMUSG00000015396	Cd83	435.204413091204	457.781687313459	412.627138868949	-0.14982104004066	0.126726576328949	-1.1822385199752	0.237111072354686	0.999923589617851
ENSMUSG00000015405	Ace2	73.1935822632436	80.1140693621063	66.2730951643809	-0.273632326675245	0.225887650818712	-1.21136470136143	0.225755661543631	0.999923589617851
ENSMUSG00000015443	Gzmn	0.860504368045033	0.172745876474679	1.54826285961539	3.16392725056374	2.88434764631627	1.09692992611502	0.27267202555704	0.999923589617851
ENSMUSG00000015451	C4a	127.037807934058	136.799850098002	117.275765770114	-0.222161728190644	0.221415905335933	-1.00336842492674	0.315683132886864	0.999923589617851
ENSMUSG00000015452	Ager	33.5373441668522	33.8950014636118	33.1796868700926	-0.0307722620144437	0.365301911502251	-0.0842378893882524	0.932867293855009	0.999923589617851
ENSMUSG00000015461	Atf6b	2815.19219531832	2799.62466286214	2830.7597277745	0.0159558774293984	0.0837916021673567	0.190423348124193	0.848977403236034	0.999923589617851
ENSMUSG00000015467	Egfl8	58.3610789123774	57.6536995827124	59.0684582420424	0.0349747691653678	0.363095620615624	0.0963238529455921	0.923263367256631	0.999923589617851
ENSMUSG00000015468	Notch4	574.058714437473	659.758440045072	488.358988829874	-0.433995850052215	0.1714975546636	-2.5306241299097	0.0113859789006653	0.999923589617851
ENSMUSG00000015474	Ppt2	839.378217763443	883.469666874622	795.286768652264	-0.151705433293437	0.14720868751389	-1.03054674187706	0.302753422155289	0.999923589617851
ENSMUSG00000015476	Prrt1	7496.94648452949	7887.94241526052	7105.95055379846	-0.150621369752319	0.147226929488619	-1.02305583819136	0.306281445560657	0.999923589617851
ENSMUSG00000015478	Rnf5	1192.4508613707	1137.45957067928	1247.44215206212	0.133157646908352	0.0950220104405659	1.40133476750251	0.161113989099951	0.999923589617851
ENSMUSG00000015484	Fam163a	66.8995423205109	65.4362025364053	68.3628821046166	0.0631241940575901	0.253365712561204	0.249142606627728	0.803250472981405	0.999923589617851
ENSMUSG00000015488	Cacfd1	1763.40897879595	1734.28777946401	1792.53017812789	0.0476540952368071	0.112630488904284	0.423101201996068	0.672221425441821	0.999923589617851
ENSMUSG00000015501	Hivep2	6425.83135230158	6297.96885593525	6553.69384866791	0.0574216567167294	0.139310049414981	0.41218603365562	0.680203073119323	0.999923589617851
ENSMUSG00000015522	Arnt	1346.13896276994	1405.83112481054	1286.44680072934	-0.128031503758869	0.112156662363442	-1.14154167091728	0.253644581334395	0.999923589617851
ENSMUSG00000015533	Itga2	8.57426375046469	7.86512557052864	9.28340193040073	0.239183783009013	0.608137300692763	0.393305562307303	0.694093810473597	0.999923589617851
ENSMUSG00000015536	Mocs2	1368.78688099894	1377.88661141416	1359.68715058372	-0.0191824301293489	0.100966412265342	-0.189988231719446	0.849318352305902	0.999923589617851
ENSMUSG00000015542	Nat9	728.255518847314	759.588080284087	696.922957410541	-0.124218086785312	0.127596517956966	-0.973522544143461	0.330293661240896	0.999923589617851
ENSMUSG00000015568	Lpl	453.049249595626	472.354368203082	433.74413098817	-0.123025363252631	0.117764239399102	-1.04467505484155	0.296173177724466	0.999923589617851
ENSMUSG00000015575	Atp6v0e	833.661965793126	913.12310168651	754.200829899742	-0.275860630687613	0.126708075073651	-2.17713536037278	0.029470469439651	0.999923589617851
ENSMUSG00000015597	Zfp318	1357.7862859505	1343.01850014038	1372.55407176062	0.0313838072222941	0.128763095056237	0.243732936122631	0.807437663132684	0.999923589617851
ENSMUSG00000015599	Ttbk1	6550.75842797102	6295.32155856199	6806.19529738005	0.112568477467814	0.101879071038115	1.10492249606104	0.269193173732129	0.999923589617851
ENSMUSG00000015605	Srf	2059.75705610953	1999.23740841423	2120.27670380483	0.0848027524640198	0.0889394562688318	0.953488541774888	0.340342598983076	0.999923589617851
ENSMUSG00000015647	Lama5	498.298098408783	495.980813087085	500.615383730481	0.013418313867634	0.193935534195558	0.069189557877018	0.944838734796346	0.999923589617851
ENSMUSG00000015652	Steap1	5.27266830474105	3.7744841478365	6.7708524616456	0.843057995657604	0.727742517093108	1.15845642635408	0.246677823687297	0.999923589617851
ENSMUSG00000015653	Steap2	297.026466027599	296.404839879866	297.648092175332	0.00603864215841999	0.127403453235602	0.0473977902879364	0.962196190137569	0.999923589617851
ENSMUSG00000015656	Hspa8	35951.1396833639	36862.4809936462	35039.7983730816	-0.0731587000616722	0.0980346164505634	-0.746253749037357	0.455514144937501	0.999923589617851
ENSMUSG00000015659	Serac1	514.256180637421	521.538044439966	506.974316834876	-0.0408598337306678	0.193436075280301	-0.211231713998846	0.832706464829485	0.999923589617851
ENSMUSG00000015668	Pdzd11	746.648892433045	758.926063924504	734.371720941586	-0.047448837515629	0.104634990544486	-0.453470079833914	0.650210283461954	0.999923589617851
ENSMUSG00000015671	Psma2	2324.17069480621	2321.44225601032	2326.8991336021	0.0033872786858982	0.1134854519466	0.02984769085197	0.976188523892503	0.999923589617851
ENSMUSG00000015672	Mrpl32	527.318975290996	556.649387963963	497.988562618029	-0.16065630744519	0.116469273797756	-1.37938790383602	0.167775186748596	0.999923589617851
ENSMUSG00000015697	Setdb1	1423.27119741919	1421.22113401203	1425.32126082635	0.00415608544848886	0.0765778934025384	0.0542726531616903	0.956717937047484	0.999923589617851
ENSMUSG00000015702	Anxa9	42.3155326087524	49.5526827194249	35.0783824980799	-0.498380940109358	0.289212697960544	-1.72323325920271	0.0848463514769716	0.999923589617851
ENSMUSG00000015709	Arnt2	14531.0601047022	14486.787918348	14575.3322910564	0.00879102568880617	0.0931995722941899	0.0943247428331193	0.924851195597425	0.999923589617851
ENSMUSG00000015711	Prune1	997.571455108376	993.668289475592	1001.47462074116	0.0112896302494315	0.102095142998464	0.110579503763479	0.91194980141974	0.999923589617851
ENSMUSG00000015714	Cers2	1262.42421996916	1339.37182146345	1185.47661847487	-0.17608931279114	0.142660104206399	-1.23432766133674	0.21708083248723	0.999923589617851
ENSMUSG00000015733	Capza2	5223.77862624894	5288.11053526585	5159.44671723203	-0.0355359693555976	0.0797508986739916	-0.445587071073176	0.655895551444862	0.999923589617851
ENSMUSG00000015745	Plekho1	1724.17166613507	1701.7334176569	1746.60991461324	0.0375523831352065	0.128718580590715	0.29174018982241	0.770485278214431	0.999923589617851
ENSMUSG00000015747	Vps45	1254.1205932006	1289.29853001768	1218.94265638352	-0.0809560927292866	0.102867775214208	-0.786991772308737	0.43128668258899	0.999923589617851
ENSMUSG00000015748	Prpf3	737.401090631431	749.864243039501	724.937938223361	-0.0487719391690887	0.108978406321601	-0.447537643605835	0.65448691456218	0.999923589617851
ENSMUSG00000015749	Anp32e	2874.96956503134	2785.83739229362	2964.10173776906	0.0894839154287588	0.0845355784828964	1.05853555431532	0.289811350301912	0.999923589617851
ENSMUSG00000015750	Aph1a	1293.00653482874	1274.90830149472	1311.10476816276	0.0403894893310103	0.0995495641973035	0.405722412314733	0.684946572642294	0.999923589617851
ENSMUSG00000015755	Tab2	1452.06226740556	1475.78610622047	1428.33842859065	-0.0471457887429397	0.085151948504293	-0.553666587448234	0.579807046000566	0.999923589617851
ENSMUSG00000015757	Ppil4	1037.46379899642	1080.82625737528	994.101340617559	-0.120669793218601	0.0877883489896797	-1.37455362365668	0.169269874792123	0.999923589617851
ENSMUSG00000015759	Cnih1	1699.0892774848	1779.93023232497	1618.24832264463	-0.1373876847009	0.142105162162706	-0.96680291278649	0.33364256806809	0.999923589617851
ENSMUSG00000015766	Eps8	726.924682682484	747.880067908901	705.969297456067	-0.0832014919649607	0.0928886227927273	-0.895712407649937	0.370406381922268	0.999923589617851
ENSMUSG00000015776	Med22	1191.14760684371	1210.33172712748	1171.96348655994	-0.0464748926811803	0.104412085119593	-0.445110282281482	0.656240058484971	0.999923589617851
ENSMUSG00000015790	Surf1	1840.99604852994	1798.64658811944	1883.34550894044	0.06638595104516	0.108328678922506	0.612819723322298	0.539995547995766	0.999923589617851
ENSMUSG00000015804	Med28	2053.99599915347	2045.7664205823	2062.22557772464	0.0115607194268286	0.103395266666132	0.111810915524389	0.910973332461606	0.999923589617851
ENSMUSG00000015806	Qdpr	2135.23985035719	2253.58640006794	2016.89330064644	-0.160087999156649	0.172360308374628	-0.928798519022695	0.352993512123887	0.999923589617851
ENSMUSG00000015812	Gnrh1	22.3647075186158	19.5877626554934	25.1416523817382	0.360126850783906	0.431155102987515	0.835260555397704	0.403571021119886	0.999923589617851
ENSMUSG00000015829	Tnr	3032.64328267491	2935.53466067083	3129.75190467899	0.0924250082199723	0.159110890429157	0.580884237217714	0.561318476644857	0.999923589617851
ENSMUSG00000015837	Sqstm1	16468.5096020231	16064.9187602236	16872.1004438226	0.0707259038278048	0.0868728596811071	0.814131180755709	0.41556980492324	0.999923589617851
ENSMUSG00000015839	Nfe2l2	373.883896169394	390.91263152168	356.855160817108	-0.131507566243441	0.132343016419213	-0.9936872364075	0.320375158530692	0.999923589617851
ENSMUSG00000015843	Rxrg	192.266381696347	178.17482663284	206.357936759854	0.211855406495901	0.181089193495973	1.16989535601754	0.242043082992871	0.999923589617851
ENSMUSG00000015846	Rxra	844.608396727182	870.938509131002	818.278284323362	-0.0899792979976964	0.100086869781398	-0.899012010208954	0.368646263457058	0.999923589617851
ENSMUSG00000015850	Adamtsl4	225.198881238173	236.251847960237	214.145914516109	-0.141731460427253	0.209729404741541	-0.675782495077004	0.499178750247154	0.999923589617851
ENSMUSG00000015852	Fcrl2	257.887775192375	274.985807274516	240.789743110234	-0.19158322024235	0.127219853994955	-1.5059223401557	0.13208711086987	0.999923589617851
ENSMUSG00000015869	Prpsap1	1563.57242712931	1643.66685997918	1483.47799427944	-0.147934395568595	0.107683428957162	-1.37378979292575	0.169506950832527	0.999923589617851
ENSMUSG00000015879	Fam184b	207.730995949961	198.241699903705	217.220291996217	0.131898417586561	0.169902964965491	0.776316161482826	0.43756233290553	0.999923589617851
ENSMUSG00000015880	Ncapg	6.87294376981092	5.44481370714693	8.30107383247491	0.608415288169813	0.763713026083176	0.796654328773424	0.425651815378141	0.999923589617851
ENSMUSG00000015882	Lcorl	393.268472511295	358.226194859475	428.310750163115	0.257787051337749	0.171203624229416	1.50573361106135	0.132135572014093	0.999923589617851
ENSMUSG00000015889	Lta4h	1110.91895293902	1117.56510552068	1104.27280035736	-0.0172622597546694	0.0852539338571615	-0.202480507041369	0.839541095929638	0.999923589617851
ENSMUSG00000015890	Amdhd1	11.641314632413	9.75468975821537	13.5279395066106	0.471774218855578	0.631265408913059	0.747346856321337	0.45485421549885	0.999923589617851
ENSMUSG00000015932	Dstn	3707.86240833733	3820.06056053015	3595.66425614451	-0.0873371938948478	0.107009201696087	-0.816165269066216	0.414405617923542	0.999923589617851
ENSMUSG00000015937	Macroh2a1	1891.10450230122	1918.73570606305	1863.47329853939	-0.0421618558992205	0.0732287026032634	-0.575755877140742	0.564780200914377	0.999923589617851
ENSMUSG00000015942	Gtf2ird2	640.698358363798	656.994157369754	624.402559357842	-0.0734040899817038	0.101166175929429	-0.725579367879919	0.468096673138636	0.999923589617851
ENSMUSG00000015943	Bola1	358.627002528669	371.203148762876	346.050856294462	-0.101224873642691	0.172501464243461	-0.586805880672566	0.557334086834578	0.999923589617851
ENSMUSG00000015944	Castor2	5455.26175482667	5343.02677337844	5567.4967362749	0.0593715609094313	0.0812936363048202	0.730334668347354	0.465185641951881	0.999923589617851
ENSMUSG00000015947	Fcgr1	155.626232768194	171.062120372829	140.190345163559	-0.287133332803684	0.187915385340631	-1.52799267757242	0.12651435600606	0.999923589617851
ENSMUSG00000015950	Ncf1	265.689572752125	294.046464849157	237.332680655093	-0.309133372931407	0.174580454532984	-1.77072154931869	0.0766070171766299	0.999923589617851
ENSMUSG00000015957	Wnt11	8.2518511575352	5.36903092197996	11.1346713930904	1.0523253628939	0.653417630738889	1.61049428939334	0.107289991140161	0.999923589617851
ENSMUSG00000015961	Adss	2458.80042203925	2447.6232040401	2469.9776400384	0.0131165001502307	0.0848719045930459	0.154544666024914	0.877180295828535	0.999923589617851
ENSMUSG00000015962	1700016C15Rik	1.12442578486453	0.178515424782817	2.07033614494624	3.53574438422079	2.33261918525748	1.5157829475841	0.129574245307844	0.999923589617851
ENSMUSG00000015966	Il17rb	47.9925341780679	46.0151230319811	49.9699453241547	0.118952553614715	0.293474612199562	0.40532485152013	0.685238741466017	0.999923589617851
ENSMUSG00000015968	Cacna1d	1625.43027368402	1584.57048435408	1666.29006301396	0.0725477281524044	0.140704743504026	0.515602575618416	0.606132011054067	0.999923589617851
ENSMUSG00000015970	Chdh	63.808619377183	52.5211614671538	75.0960772872122	0.51583872847157	0.382747377479361	1.3477263563991	0.177746411720342	0.999923589617851
ENSMUSG00000015971	Actr8	1648.53498702906	1661.26285391849	1635.80712013963	-0.0222777137979613	0.0737416026534923	-0.302105093954128	0.762571949358681	0.999923589617851
ENSMUSG00000015980	Lrrc27	330.937896872255	328.058133556792	333.817660187718	0.0251087902788374	0.145058630193705	0.173094080960975	0.862577477436429	0.999923589617851
ENSMUSG00000015981	Stk32c	5648.78759382959	5390.40811387117	5907.16707378801	0.132071911439178	0.0750295215121225	1.76026594302403	0.0783627257627913	0.999923589617851
ENSMUSG00000015994	Fnta	1502.11202368593	1580.21997938094	1424.00406799092	-0.150172139485488	0.105401282450336	-1.42476577129171	0.154224919715724	0.999923589617851
ENSMUSG00000016018	Mtrex	1313.98111481281	1331.30497261256	1296.65725701306	-0.038043913630784	0.112114187260095	-0.339331841585094	0.734359757995104	0.999923589617851
ENSMUSG00000016024	Lbp	81.2558770693606	95.1812846466948	67.3304694920264	-0.499418401750951	0.321968212872774	-1.55114195061329	0.120867669788378	0.999923589617851
ENSMUSG00000016028	Celsr1	244.309512158912	226.460539026408	262.158485291416	0.211179561233479	0.168025918362168	1.25682729957349	0.208816178383849	0.999923589617851
ENSMUSG00000016087	Fli1	96.7243499979188	93.546030929994	99.9026690658436	0.0948467799558611	0.189744942838092	0.499864600010938	0.617170419961776	0.999923589617851
ENSMUSG00000016128	Stard13	247.159484992938	264.509034479784	229.809935506092	-0.202875827174479	0.155976745271672	-1.30067996239517	0.193368023763907	0.999923589617851
ENSMUSG00000016150	Tenm1	355.096312681931	307.976036337019	402.216589026843	0.385154486442384	0.436704748203904	0.881956259982202	0.377800461201646	0.999923589617851
ENSMUSG00000016179	Camk1g	2521.43277692643	2495.23925570166	2547.6262981512	0.0299755147041586	0.144564485743089	0.207350474427233	0.835736157683151	0.999923589617851
ENSMUSG00000016181	Utp25	666.068750978994	679.488977041946	652.648524916042	-0.0581438902771263	0.105062954851024	-0.553419522224293	0.579976174039538	0.999923589617851
ENSMUSG00000016194	Hsd11b1	186.332134972374	190.838832133222	181.825437811527	-0.0698007125516444	0.18381182542408	-0.379740054213619	0.704138384454117	0.999923589617851
ENSMUSG00000016200	Syt14	493.094058505326	489.393504060936	496.794612949716	0.0216545776041322	0.168571155823878	0.128459566515381	0.897785294304342	0.999923589617851
ENSMUSG00000016206	H2-M3	74.0289828872348	75.6967938910825	72.3611718833871	-0.0650164242261437	0.198973436505	-0.32675931706346	0.743849932039755	0.999923589617851
ENSMUSG00000016239	Lonrf3	68.4403089195298	64.8958421352111	71.9847757038485	0.149565770536256	0.368692079876447	0.405665808135551	0.684988168376186	0.999923589617851
ENSMUSG00000016252	Atp5f1e	3776.07528395911	3953.15648823851	3598.99407967971	-0.135411337256432	0.14998268837174	-0.902846446656618	0.366607396441752	0.999923589617851
ENSMUSG00000016253	Nelfcd	1620.70387865154	1627.40848121752	1613.99927608556	-0.01193648288121	0.103552408457265	-0.115269968695475	0.908231141173708	0.999923589617851
ENSMUSG00000016255	Tubb1	1.13333587605844	1.03671397504578	1.2299577770711	0.246590874824586	2.16032729047873	0.114145146391194	0.90912273442642	0.999923589617851
ENSMUSG00000016256	Ctsz	1339.45657492312	1411.13915305956	1267.77399678668	-0.154562677344788	0.114992708595077	-1.34410850247078	0.178913303061066	0.999923589617851
ENSMUSG00000016257	Prelid3b	1181.9200688786	1234.12922861946	1129.71090913774	-0.127539833475397	0.102188330534686	-1.2480860858384	0.211999533235589	0.999923589617851
ENSMUSG00000016262	Sertad4	306.186605784611	294.456611070658	317.916600498564	0.110593286018376	0.144533905887247	0.765171918239392	0.444169179160059	0.999923589617851
ENSMUSG00000016308	Ube2a	1142.38128729761	1165.57122729681	1119.19134729841	-0.0585804554304541	0.10339014158911	-0.566596142824361	0.570988596161907	0.999923589617851
ENSMUSG00000016319	Slc25a5	6590.76195355523	6586.51833404427	6595.00557306619	0.00185782758141261	0.0936053058518498	0.0198474601894151	0.984165057571718	0.999923589617851
ENSMUSG00000016344	Ppdpf	1873.09847376254	1899.72485039814	1846.47209712694	-0.0410190172154996	0.164716554387948	-0.249027897456437	0.803339201991582	0.999923589617851
ENSMUSG00000016346	Kcnq2	12589.9253471692	12725.1401624327	12454.7105319057	-0.0309900557621242	0.0727481889437922	-0.425990752650464	0.670114584322511	0.999923589617851
ENSMUSG00000016349	Eef1a2	55450.9560476262	56493.5523832836	54408.3597119688	-0.0542578868582412	0.146139617389046	-0.371274318542921	0.71043322399902	0.999923589617851
ENSMUSG00000016356	Col20a1	229.667532475529	258.99498360698	200.340081344078	-0.370473070060001	0.162284629949128	-2.28285987512271	0.0224386236827822	0.999923589617851
ENSMUSG00000016382	Pls3	4475.18222266845	4584.06360149924	4366.30084383766	-0.0702155235491072	0.108758811484307	-0.645607676204139	0.518533464803607	0.999923589617851
ENSMUSG00000016386	Mpped2	853.19465136428	831.342310236842	875.046992491718	0.0739178580593582	0.0904281422845567	0.817420950955242	0.413687906784283	0.999923589617851
ENSMUSG00000016409	Nkap	316.195759865981	336.000017078668	296.391502653294	-0.180957219203314	0.153338198528179	-1.18011833281099	0.237953154132363	0.999923589617851
ENSMUSG00000016427	Ndufa1	1499.55665848717	1468.84148252793	1530.27183444641	0.0591092446132221	0.136703371738635	0.432390539175827	0.665457593076334	0.999923589617851
ENSMUSG00000016458	Wt1	4.74731002330549	1.6628617580362	7.83175828857478	2.23566800455549	0.998316687549102	2.23943767788168	0.0251274521219647	0.999923589617851
ENSMUSG00000016477	E2f3	917.609952877602	928.011695261446	907.208210493759	-0.0327092898804828	0.0717326769150526	-0.455988697023224	0.648398106170388	0.999923589617851
ENSMUSG00000016481	Cr1l	476.984587400632	472.849966405311	481.119208395953	0.0250119050828508	0.101358614760521	0.246766445476256	0.805088980161136	0.999923589617851
ENSMUSG00000016487	Ppfibp1	702.91912593651	721.424766393686	684.413485479334	-0.0759807649188419	0.112504579452629	-0.675357085804976	0.499448923402875	0.999923589617851
ENSMUSG00000016493	Cd46	231.198259948626	247.71009062156	214.686429275692	-0.206421640173166	0.185743503283759	-1.11132629956816	0.266427923009449	0.999923589617851
ENSMUSG00000016494	Cd34	2915.12140087274	3013.38908331894	2816.85371842654	-0.0973023178236689	0.0918202078016919	-1.05970483135713	0.289278904140747	0.999923589617851
ENSMUSG00000016495	Plgrkt	439.487630181932	467.657066581943	411.318193781921	-0.185196099937165	0.115880151061794	-1.59816930026617	0.110005304033033	0.999923589617851
ENSMUSG00000016496	Cd274	32.3954345422051	29.6022109418217	35.1886581425886	0.249405568040693	0.419689251612349	0.594262462244468	0.552336581226343	0.999923589617851
ENSMUSG00000016498	Pdcd1lg2	2.89900488692377	1.22865535509585	4.56935441875169	1.89491006032014	1.30307932397649	1.45417859485147	0.145896797878015	0.999923589617851
ENSMUSG00000016503	Gtf3a	205.870507254737	207.919634891881	203.821379617593	-0.0287206162063243	0.125527813842471	-0.228798824158339	0.819025280737289	0.999923589617851
ENSMUSG00000016510	Mtif3	298.843771259855	326.719506322565	270.968036197145	-0.26992991229068	0.164836874030137	-1.63755782120285	0.101513967846137	0.999923589617851
ENSMUSG00000016520	Lnx2	230.915750032177	227.001991658887	234.829508405467	0.0489087518173721	0.141496030344091	0.345654586198889	0.729602317728526	0.999923589617851
ENSMUSG00000016524	Il19	1.41313712716167	1.888338412249	0.937935842074344	-1.00955618953589	2.054939998347	-0.491282563163877	0.623226610782064	0.999923589617851
ENSMUSG00000016526	Dyrk3	548.154004900062	536.493657225493	559.814352574631	0.0613873607301822	0.142792852860417	0.429904995246431	0.667264751644399	0.999923589617851
ENSMUSG00000016528	Mapkapk2	1503.69121415953	1477.86447775745	1529.51795056161	0.0495630602018371	0.0988395019506936	0.501449918541292	0.616054515697128	0.999923589617851
ENSMUSG00000016534	Lamp2	1791.37299168506	1863.4429291084	1719.30305426172	-0.116146769952086	0.0673766540812061	-1.72384294732267	0.0847361991246292	0.999923589617851
ENSMUSG00000016541	Atxn10	6619.27152837305	6550.11353443068	6688.42952231543	0.0301475850190464	0.0885118098309465	0.3406052263153	0.733400794449038	0.999923589617851
ENSMUSG00000016552	Foxred2	513.717021035089	480.103376152219	547.330665917959	0.189067609066562	0.0953647285417697	1.98257376660754	0.0474150600635081	0.999923589617851
ENSMUSG00000016554	Eif3d	1339.19378486204	1341.61482918268	1336.7727405414	-0.00521632116251021	0.116581340077748	-0.0447440487391159	0.964311323020106	0.999923589617851
ENSMUSG00000016559	H3f3b	5158.38181111041	5336.2378836893	4980.52573853153	-0.0995249421839887	0.0711371604802691	-1.39905699794685	0.16179589152653	0.999923589617851
ENSMUSG00000016619	Nup50	1257.42071152632	1191.2976363516	1323.54378670104	0.151872019941862	0.0850314378020712	1.78606905713363	0.0740880775024892	0.999923589617851
ENSMUSG00000016624	Phf21b	973.686760609488	910.06529061794	1037.30823060104	0.188802689885641	0.164748048858087	1.14600865499946	0.251791570913928	0.999923589617851
ENSMUSG00000016637	Ift27	639.832697995253	659.388860985245	620.276535005261	-0.0882179669137027	0.118506896763401	-0.744412091811248	0.456627205891214	0.999923589617851
ENSMUSG00000016664	Pacsin2	1622.40307181114	1658.69251508921	1586.11362853307	-0.0645503384958238	0.0788903433442764	-0.818228641928037	0.413226643283245	0.999923589617851
ENSMUSG00000016756	Cmah	3.27640375301681	2.70410271841201	3.84870478762161	0.509223059344859	1.23955355898626	0.410811663322814	0.681210640223516	0.999923589617851
ENSMUSG00000016757	Ttll12	681.250435558642	687.655287907192	674.845583210093	-0.0271281176568339	0.0973828996325998	-0.278571676949251	0.780573551091277	0.999923589617851
ENSMUSG00000016758	Bik	3.92387062994759	3.33570412798877	4.51203713190641	0.435787610929416	1.09444585151158	0.398181061518517	0.690496724992159	0.999923589617851
ENSMUSG00000016763	Scube1	1623.22850929559	1497.12504990028	1749.3319686909	0.224609363827291	0.158068047434594	1.42096627036676	0.155326565390271	0.999923589617851
ENSMUSG00000016831	Tox4	1717.47103818581	1732.40114349733	1702.54093287429	-0.0250835455360361	0.102020665304337	-0.245867300131886	0.805784957645378	0.999923589617851
ENSMUSG00000016833	Mrps18c	286.917881287499	294.679577330154	279.156185244844	-0.0780745562582814	0.172715972654487	-0.452040161997451	0.651240049846575	0.999923589617851
ENSMUSG00000016918	Sulf1	472.651277532983	513.078341285965	432.224213780001	-0.247399229768877	0.217234029718644	-1.13886038061947	0.254761392756744	0.999923589617851
ENSMUSG00000016921	Srsf6	4248.385489579	4463.62432497453	4033.14665418347	-0.146309743462116	0.0667285480479016	-2.19261092504345	0.0283354233181111	0.999923589617851
ENSMUSG00000016933	Plcg1	2678.62124481444	2750.78463287297	2606.45785675591	-0.0777526576776571	0.0806932584323084	-0.963558284647556	0.335267429552475	0.999923589617851
ENSMUSG00000016940	Kctd2	2485.3310164515	2426.56705938199	2544.09497352101	0.0682357985812655	0.112955171840035	0.604096275271926	0.545779635771777	0.999923589617851
ENSMUSG00000016942	Tmprss6	14.0658119511204	15.9817705876598	12.149853314581	-0.395488354101257	0.569796337256071	-0.69408721720779	0.487627514482026	0.999923589617851
ENSMUSG00000016946	Kctd5	768.534141770478	803.075984572383	733.992298968573	-0.129771571132668	0.084155775222115	-1.54203999416746	0.123063875113106	0.999923589617851
ENSMUSG00000016982	Pom121l2	1.65543681033465	1.58665840326731	1.72421521740199	0.119948304379091	2.0484617702124	0.0585553053141207	0.953306310754009	0.999923589617851
ENSMUSG00000016984	Etaa1	159.43303145068	152.893198700079	165.972864201281	0.118423155568486	0.193694970448886	0.611389935908207	0.540941463724682	0.999923589617851
ENSMUSG00000016995	Matn4	479.169996476771	501.335348493992	457.00464445955	-0.133567133011263	0.107155354452758	-1.24648118326322	0.212587793106378	0.999923589617851
ENSMUSG00000017002	Slpi	31.5508729017699	33.7368776529952	29.3648681505446	-0.200235298331149	0.302543633893034	-0.66183940397154	0.508074149912342	0.999923589617851
ENSMUSG00000017007	Rbpjl	61.5769953335985	54.4611639248259	68.6928267423711	0.33493163780426	0.223673285007771	1.4974145785565	0.134285417230006	0.999923589617851
ENSMUSG00000017009	Sdc4	1547.31702937968	1724.39037587741	1370.24368288195	-0.331653932152072	0.16935852424685	-1.95829488729287	0.0501954203915552	0.999923589617851
ENSMUSG00000017057	Il13ra1	135.30944170701	142.441513719423	128.177369694597	-0.152228102368491	0.174602788805743	-0.871853785438987	0.38328814819222	0.999923589617851
ENSMUSG00000017119	Nbr1	3600.56128245244	3551.85640089561	3649.26616400927	0.039033123911449	0.112477410419973	0.347030783921015	0.728568191989926	0.999923589617851
ENSMUSG00000017132	Cyth1	2718.69971882813	2763.57621369798	2673.82322395828	-0.047632312795106	0.0843735411452075	-0.564540875594286	0.572386090027953	0.999923589617851
ENSMUSG00000017144	Rnd3	528.181197790483	523.646094735635	532.716300845331	0.0247753290267732	0.140504629922161	0.176331050731201	0.860033869247468	0.999923589617851
ENSMUSG00000017146	Brca1	63.4850559507093	66.1570666576653	60.8130452437533	-0.121514433168342	0.283927349230777	-0.427977204371302	0.668667716863581	0.999923589617851
ENSMUSG00000017167	Cntnap1	9273.93414066225	9357.93761058453	9189.93067073997	-0.0261366324778855	0.0993015389833174	-0.263204707051685	0.79239280297973	0.999923589617851
ENSMUSG00000017176	Nt5c3b	1359.92312382839	1370.97389661755	1348.87235103923	-0.0234472754392133	0.121342246653489	-0.193232580456256	0.846776824029799	0.999923589617851
ENSMUSG00000017188	Coa3	2485.83091599582	2489.37814160331	2482.28369038833	-0.00411739047373951	0.14507929389879	-0.0283802764894341	0.977358854946221	0.999923589617851
ENSMUSG00000017195	Zpbp2	3.94996867483335	3.39885809727425	4.50107925239245	0.405220836635404	1.19523543878422	0.339030138737846	0.73458702586274	0.999923589617851
ENSMUSG00000017204	Gsdma	1.84836671478652	0.889228471758222	2.80750495781482	1.65866252316239	1.96904702455673	0.842368162099019	0.399581908376158	0.999923589617851
ENSMUSG00000017210	Med24	5254.92438527379	5387.75664739717	5122.09212315041	-0.0729514883543112	0.0886049258125771	-0.823334455565404	0.410317824923077	0.999923589617851
ENSMUSG00000017211	Gsdma2	0.88419391572749	0.412912279029442	1.35547555242554	1.71489186614611	2.9782900111517	0.575797474297328	0.564752080914269	0.999923589617851
ENSMUSG00000017221	Psmd3	5305.92630216745	5313.75971297619	5298.0928913587	-0.00425985228373028	0.0886604079663057	-0.0480468382837713	0.961678914134206	0.999923589617851
ENSMUSG00000017264	Exosc10	1330.64849592125	1378.1572923111	1283.1396995314	-0.103062305783038	0.0627231806840579	-1.6431294564313	0.10035615147062	0.999923589617851
ENSMUSG00000017286	Glod4	926.984802806335	920.170886552038	933.798719060632	0.0212097980810572	0.0984093808522623	0.215526181522253	0.829357101763979	0.999923589617851
ENSMUSG00000017288	Vps53	2091.19581616751	2096.46298349972	2085.9286488353	-0.00726754730500383	0.0771990193906045	-0.0941404095851551	0.92499762069326	0.999923589617851
ENSMUSG00000017291	Taok1	3667.60640021212	3542.16710984004	3793.0456905842	0.0987244741366413	0.114029192185109	0.865782456621961	0.386609471544903	0.999923589617851
ENSMUSG00000017299	Dnttip1	513.742543077729	509.155822079491	518.329264075967	0.0257616020165917	0.113304401258942	0.227366295839798	0.820138926024578	0.999923589617851
ENSMUSG00000017307	Acot8	420.608038445074	404.485088109708	436.730988780441	0.110658386207852	0.125962785394638	0.878500629064073	0.379672096479277	0.999923589617851
ENSMUSG00000017309	Cd300lg	4.81662351868461	3.98610046481327	5.64714657255595	0.502544005167633	0.850306096207721	0.591015408932063	0.554510096547109	0.999923589617851
ENSMUSG00000017314	Mpp2	8560.63318200032	8154.55188316208	8966.71448083856	0.136973861266509	0.0894587256738256	1.53114031342149	0.12573471832975	0.999923589617851
ENSMUSG00000017344	Vtn	2556.50630988478	2669.60957035374	2443.40304941582	-0.127736901862192	0.152536490895519	-0.837418647251342	0.402357287730896	0.999923589617851
ENSMUSG00000017376	Nlk	4044.32679007566	3962.65793762474	4125.99564252658	0.0582738604375107	0.0763627579116533	0.763118855724537	0.445392515799725	0.999923589617851
ENSMUSG00000017386	Traf4	366.123945736643	381.499795769477	350.748095703809	-0.121247013607268	0.189025628078179	-0.641431613480059	0.521242298916234	0.999923589617851
ENSMUSG00000017390	Aldoc	24174.3505074972	25867.5915101136	22481.1095048808	-0.202432494955291	0.112562582555779	-1.79839952459315	0.0721137180595511	0.999923589617851
ENSMUSG00000017400	Stac2	4634.1606380417	4969.05064717248	4299.27062891092	-0.208878319250126	0.115890885946831	-1.80237054487577	0.0714871262405909	0.999923589617851
ENSMUSG00000017404	Rpl19	5658.07871071512	5846.77002012499	5469.38740130525	-0.0962605917009841	0.109462695193234	-0.879391755620993	0.379188900709545	0.999923589617851
ENSMUSG00000017405	Nek8	127.475016532311	133.945678537599	121.004354527023	-0.146589070527422	0.226943305033489	-0.645928155958557	0.518325884213617	0.999923589617851
ENSMUSG00000017412	Cacnb4	4159.13186305933	4179.11097458908	4139.15275152958	-0.0138605784971072	0.102241369204687	-0.135567222983471	0.892163418452383	0.999923589617851
ENSMUSG00000017417	Plxdc1	1236.31741060788	1176.30921508398	1296.32560613178	0.140160784733528	0.152786577883116	0.917363204775443	0.358952347235172	0.999923589617851
ENSMUSG00000017418	Arl5b	786.107858378411	770.344298848326	801.871417908495	0.0578675252083205	0.145712560594878	0.397134776659429	0.691268076080969	0.999923589617851
ENSMUSG00000017421	Zfp207	2941.16527948414	2975.54707394452	2906.78348502376	-0.0337313270574341	0.0753777861433087	-0.447496918963684	0.654516311959863	0.999923589617851
ENSMUSG00000017428	Psmd11	2262.28466338931	2279.68288698892	2244.8864397897	-0.0221906873004348	0.0827678831045165	-0.268107464732584	0.78861660009337	0.999923589617851
ENSMUSG00000017446	C1qtnf1	44.9811722291657	45.6677818503018	44.2945626080296	-0.0440471064514162	0.299595021099529	-0.147022157744014	0.883114531015098	0.999923589617851
ENSMUSG00000017453	Pipox	30.9382167055724	32.7908756152938	29.085557795851	-0.17299145446426	0.393360620689044	-0.439778273079887	0.660097705257985	0.999923589617851
ENSMUSG00000017466	Timp2	8519.59829824166	8300.3521183853	8738.84447809802	0.0742699874170805	0.0903308969430106	0.822199158101321	0.410963557854378	0.999923589617851
ENSMUSG00000017478	Zc3h18	1521.26986851985	1485.69173907264	1556.84799796706	0.0674932872912905	0.0910009471644428	0.74167675605977	0.458283206111766	0.999923589617851
ENSMUSG00000017485	Top2b	2612.67671243653	2599.80988601159	2625.54353886147	0.0142099913547554	0.0983057409366889	0.144548947186176	0.885067007993525	0.999923589617851
ENSMUSG00000017491	Rarb	47.2952919457298	45.0399787241821	49.5506051672774	0.137696531397539	0.433186028321886	0.317869281082217	0.750584095131793	0.999923589617851
ENSMUSG00000017493	Igfbp4	3648.43697287589	3728.25441758013	3568.61952817165	-0.0631342181846207	0.116880418569107	-0.540160781057536	0.589086156839294	0.999923589617851
ENSMUSG00000017499	Cdc6	27.2833501753301	25.7866743495773	28.7800260010829	0.158442171538185	0.431809114969016	0.366926417358174	0.713673905568327	0.999923589617851
ENSMUSG00000017548	Suz12	853.39078132898	881.520716444496	825.260846213464	-0.0951442798540048	0.127330057125908	-0.747225611937982	0.454927386449643	0.999923589617851
ENSMUSG00000017550	Atad5	102.746165604957	105.173658112781	100.318673097133	-0.0681832401729876	0.192721882211438	-0.353790858570916	0.723495624802258	0.999923589617851
ENSMUSG00000017561	Crlf3	337.003908740296	346.298120035646	327.709697444946	-0.0795961904064127	0.130193029157561	-0.611370600418892	0.540954261328646	0.999923589617851
ENSMUSG00000017607	Tns4	12.879358649276	14.8857326325247	10.8729846660273	-0.453182209853194	0.536372136428437	-0.84490259481191	0.398165225587528	0.999923589617851
ENSMUSG00000017615	Tnfaip1	1650.83539787702	1657.95217426375	1643.71862149029	-0.0124390373744296	0.0619061810122169	-0.200933689835831	0.840750424226535	0.999923589617851
ENSMUSG00000017631	Abr	16200.7062925789	15805.9574432955	16595.4551418623	0.0703197679641712	0.0784953491987978	0.895846297671457	0.370334859067129	0.999923589617851
ENSMUSG00000017639	Rab11fip4	11493.3421009028	10864.2689113946	12122.415290411	0.158086077843094	0.0630111447349605	2.50885900435614	0.0121121819549497	0.999923589617851
ENSMUSG00000017652	Cd40	20.3459456509427	21.9689686052345	18.7229226966509	-0.230661479063743	0.43634355969288	-0.5286235443147	0.597066624192575	0.999923589617851
ENSMUSG00000017664	Slc35c2	1782.09017442586	1759.57308590241	1804.60726294931	0.0364594579148321	0.105187510009501	0.346613946004985	0.728881367328313	0.999923589617851
ENSMUSG00000017667	Zfp334	801.363273298697	789.752692426488	812.973854170906	0.0418080045075589	0.0955817805493988	0.437405583650448	0.661817235451517	0.999923589617851
ENSMUSG00000017670	Elmo2	6119.84461949803	6033.23333874034	6206.45590025572	0.0408382945972869	0.0878628711859925	0.46479581245232	0.642077686859306	0.999923589617851
ENSMUSG00000017677	Wsb1	2462.53139829005	2478.09130211029	2446.97149446981	-0.0182320476016385	0.122878081138386	-0.148375100202821	0.882046749709066	0.999923589617851
ENSMUSG00000017679	Ttpal	2230.04072973572	2227.35176629374	2232.7296931777	0.00347917959636836	0.0749847900375861	0.0463984708715516	0.962992655269813	0.999923589617851
ENSMUSG00000017686	Rhot1	2219.06653497342	2235.30868332934	2202.8243866175	-0.0211195878808571	0.0746426081538724	-0.28294279103056	0.7772206917486	0.999923589617851
ENSMUSG00000017692	Rhbdl3	565.992355805592	559.481466240441	572.503245370743	0.0331935311861192	0.103521792410865	0.320642933367869	0.748480997974826	0.999923589617851
ENSMUSG00000017697	Ada	24.7788839141775	22.5761355662877	26.9816322620673	0.257179070962538	0.479025665681028	0.536879523139763	0.59135083625846	0.999923589617851
ENSMUSG00000017707	Serinc3	7427.9023082198	7609.65670359659	7246.147912843	-0.0706171152505193	0.068494124522427	-1.0309952239392	0.302543059509987	0.999923589617851
ENSMUSG00000017713	Tha1	219.69917360221	230.744749706201	208.653597498219	-0.145188026590132	0.157805806053774	-0.920042362323842	0.35755062227031	0.999923589617851
ENSMUSG00000017715	Pgs1	3120.17612894707	3121.71279507713	3118.63946281701	-0.00142103566783488	0.102959369032976	-0.0138019073075298	0.988988020867639	0.999923589617851
ENSMUSG00000017716	Birc5	47.6614325352166	50.84174638633	44.4811186841032	-0.192820515205823	0.251909144932586	-0.765436742113606	0.444011521138516	0.999923589617851
ENSMUSG00000017718	Afmid	28.9146532417381	32.4055972955757	25.4237091879005	-0.350068498404971	0.364554464014528	-0.960263919278246	0.336922404174807	0.999923589617851
ENSMUSG00000017720	Trp53tg5	9.95227013705894	7.79370441962868	12.1108358544892	0.635917316380027	0.606483536769546	1.04853186908792	0.2943936271946	0.999923589617851
ENSMUSG00000017721	Pigt	3803.84004324682	3786.22109867957	3821.45898781407	0.0133648867708447	0.113018866700751	0.118253590404794	0.905866728793123	0.999923589617851
ENSMUSG00000017723	Wfdc2	10.8090966282676	9.66303265966001	11.9551605968752	0.307085567624289	0.680143425681593	0.451501192291241	0.651628365920298	0.999923589617851
ENSMUSG00000017724	Etv4	573.553602775832	598.395408203432	548.711797348232	-0.125050510523109	0.13027354464714	-0.959907177330763	0.337101933614001	0.999923589617851
ENSMUSG00000017734	Dbndd2	1135.10354605622	1093.12224070979	1177.08485140265	0.106763579858437	0.135366282853894	0.788701422596281	0.430286536268293	0.999923589617851
ENSMUSG00000017737	Mmp9	38.1858961876055	29.7011052379769	46.6706871372341	0.652000090788427	0.274232192339478	2.37754760017854	0.0174281934155818	0.999923589617851
ENSMUSG00000017740	Slc12a5	24644.3215570822	23714.9536099885	25573.6895041758	0.108863266239007	0.0703938863018036	1.54648751416099	0.121986873222691	0.999923589617851
ENSMUSG00000017747	Ghdc	270.279514162995	267.946183598415	272.612844727574	0.0249102717032219	0.109693609152614	0.227089544191811	0.820354114205813	0.999923589617851
ENSMUSG00000017754	Pltp	1291.62619828579	1306.85808284436	1276.39431372722	-0.0340283947733992	0.143501385536661	-0.237129381337616	0.812556419293605	0.999923589617851
ENSMUSG00000017756	Slc12a7	189.840161890462	192.696929108266	186.983394672658	-0.0434234252700617	0.21426905414631	-0.202658407407776	0.839402034592817	0.999923589617851
ENSMUSG00000017760	Ctsa	3524.94139861359	3550.02541505306	3499.85738217412	-0.0205332190851319	0.109762998102294	-0.187068679246497	0.851606784970736	0.999923589617851
ENSMUSG00000017764	Zswim1	641.991005678158	643.286689960008	640.695321396308	-0.00582338322332786	0.110399678294029	-0.0527481901515907	0.957932542254764	0.999923589617851
ENSMUSG00000017765	Slc12a4	654.752142130651	675.540134347112	633.96414991419	-0.0916402240915764	0.127217783146445	-0.72034130626287	0.471314878254344	0.999923589617851
ENSMUSG00000017767	Spata25	2.6924199724436	2.34504240494821	3.03979753993899	0.374361227896976	1.18955725501784	0.314706355089536	0.752984618602842	0.999923589617851
ENSMUSG00000017774	Myo1c	816.58574135331	800.286184651395	832.885298055225	0.0576018223560759	0.105990924930756	0.543459946157721	0.586813161422654	0.999923589617851
ENSMUSG00000017776	Crk	3559.79222053041	3549.87370937229	3569.71073168852	0.00803947140936154	0.0981355099386615	0.0819221443327346	0.934708624993417	0.999923589617851
ENSMUSG00000017778	Cox7c	5010.9093154126	5222.13005411357	4799.68857671163	-0.121697586622711	0.131801684992852	-0.923338625217962	0.355830765066214	0.999923589617851
ENSMUSG00000017781	Pitpna	11221.605426659	11110.9347883902	11332.2760649278	0.0284574535969275	0.0784683891230037	0.362661371221968	0.716857859171169	0.999923589617851
ENSMUSG00000017801	Mlx	836.805950936569	828.869655309019	844.742246564119	0.0273659565578915	0.0945408453203723	0.289461729109317	0.77222806264147	0.999923589617851
ENSMUSG00000017802	Retreg3	2106.08495629355	2064.93125371107	2147.23865887603	0.0563887993367913	0.0635728517136717	0.886994964309027	0.375081611644679	0.999923589617851
ENSMUSG00000017817	Jph2	45.5980788484566	42.4792347929205	48.7169229039927	0.197665233362424	0.306333717424475	0.6452611061698	0.518757992885396	0.999923589617851
ENSMUSG00000017830	Dhx58	52.6502253673412	55.5140481706506	49.7864025640318	-0.157101126721097	0.338019682497753	-0.464769168352026	0.642096769232021	0.999923589617851
ENSMUSG00000017831	Rab5a	1896.91056087693	1874.33870818948	1919.48241356438	0.0343356589322244	0.141318851663086	0.242965878424224	0.808031830582632	0.999923589617851
ENSMUSG00000017832	Hspb9	5.62624219029703	7.18938485969462	4.06309952089944	-0.823287633499369	0.773189035943928	-1.06479475940095	0.286968817187951	0.999923589617851
ENSMUSG00000017837	Nkiras2	337.371032846011	337.71221405126	337.029851640762	-0.00291797785071077	0.156152835195923	-0.0186866786443526	0.985091055302636	0.999923589617851
ENSMUSG00000017843	Ppp2r5c	6246.51363460446	6330.91719036769	6162.11007884123	-0.0389900702963664	0.0664855413142619	-0.586444353548529	0.557576945876459	0.999923589617851
ENSMUSG00000017858	Ift52	871.233748501801	895.361589130887	847.105907872715	-0.079928077029681	0.13076195385202	-0.611248720863666	0.541034933381099	0.999923589617851
ENSMUSG00000017861	Mybl2	63.6771732180273	64.9872971962919	62.3670492397627	-0.0593737453645484	0.239002343964038	-0.248423276440679	0.803806925938924	0.999923589617851
ENSMUSG00000017868	Sgk2	35.870442987032	33.0961471497691	38.644738824295	0.223608738884017	0.399935340304069	0.55911222727656	0.576085130464112	0.999923589617851
ENSMUSG00000017897	Eya2	149.357077860815	147.837562966426	150.876592755204	0.0293561212189983	0.246967434395637	0.118866365076986	0.905381229571705	0.999923589617851
ENSMUSG00000017929	B4galt5	1698.95036066572	1646.69330933586	1751.20741199558	0.0887780825021007	0.097548748638818	0.910089403922633	0.362775362210956	0.999923589617851
ENSMUSG00000017943	Gdap1l1	3020.21920333438	2884.800191584	3155.63821508476	0.129460416268518	0.0916401384376448	1.41270428521458	0.157742691079213	0.999923589617851
ENSMUSG00000017950	Hnf4a	2.76640377038552	3.1732161943413	2.35959134642974	-0.427408793490579	1.69488493851361	-0.252175698643833	0.800905260872702	0.999923589617851
ENSMUSG00000017969	Ptgis	161.502866576247	179.506550718326	143.499182434168	-0.322993975786656	0.185219479309364	-1.74384452969535	0.0811862033161947	0.999923589617851
ENSMUSG00000017978	Cadps2	1546.23067182248	1475.008401779	1617.45294186596	0.133000566879071	0.116284929425409	1.1437472382385	0.25272847670916	0.999923589617851
ENSMUSG00000017999	Ddx27	1298.48567945849	1357.90142549903	1239.06993341795	-0.132121137590705	0.106774754468589	-1.2373817973009	0.215945373319547	0.999923589617851
ENSMUSG00000018001	Cyth3	1090.16579925376	1103.5114725632	1076.82012594432	-0.0353243490326297	0.076026152392526	-0.464634180752023	0.642193450313891	0.999923589617851
ENSMUSG00000018008	Cyth4	433.650522153022	444.812052048426	422.488992257618	-0.0742821248015711	0.144385351073235	-0.514471338327765	0.606922494199342	0.999923589617851
ENSMUSG00000018012	Rac3	984.885961342168	971.100236645544	998.671686038792	0.0403902512001862	0.112136630461928	0.36018784436277	0.718706664315643	0.999923589617851
ENSMUSG00000018040	Rrp7a	2714.10498962941	2618.61197292943	2809.59800632939	0.101561429918192	0.0875154599123561	1.16049701412645	0.245846508721079	0.999923589617851
ENSMUSG00000018042	Cyb5r3	2293.82833451065	2177.79523743088	2409.86143159042	0.146081878954752	0.130699018988274	1.11769682806769	0.263696497938636	0.999923589617851
ENSMUSG00000018068	Ints2	372.5238929189	360.818370483136	384.229415354664	0.0906951783272628	0.225207612490319	0.402718084545927	0.687155628403462	0.999923589617851
ENSMUSG00000018076	Med13l	2113.43216450051	2046.96697548708	2179.89735351394	0.0907723763320883	0.146261652731822	0.620616372348287	0.534852064710307	0.999923589617851
ENSMUSG00000018102	H2bc4	399.346936856933	429.432259411358	369.261614302509	-0.217787273598189	0.149846029264148	-1.45340703832916	0.146110773443858	0.999923589617851
ENSMUSG00000018126	Baiap2l2	151.683438331418	143.321475609702	160.045401053134	0.159226418814192	0.158185517882785	1.00658025428206	0.314136527266116	0.999923589617851
ENSMUSG00000018143	Mafk	317.83674430724	285.983808993411	349.689679621069	0.290141747488839	0.11654374326678	2.4895523290742	0.0127904088080736	0.999923589617851
ENSMUSG00000018160	Med1	1291.45999048995	1294.23617661748	1288.68380436242	-0.00620258646431426	0.0826126740087146	-0.07508032561275	0.940150801522012	0.999923589617851
ENSMUSG00000018166	Erbb3	211.932426690833	211.39232954189	212.472523839776	0.00735326044619008	0.21893941690111	0.0335858227370331	0.973207427707961	0.999923589617851
ENSMUSG00000018167	Stard3	1392.20955095564	1429.28159206581	1355.13750984547	-0.0768509255969925	0.108387914890931	-0.709035925954721	0.478302182889423	0.999923589617851
ENSMUSG00000018168	Ikzf3	2.55130432743649	1.88097309328669	3.22163556158629	0.776314090755769	1.50506800306424	0.515800009816986	0.605994095704013	0.999923589617851
ENSMUSG00000018169	Mfng	155.186998207268	164.111772539375	146.262223875161	-0.166121531059278	0.199241122977346	-0.833771304722905	0.40440986832144	0.999923589617851
ENSMUSG00000018171	Vmp1	2921.98560589912	2998.92977780769	2845.04143399055	-0.0759980773240931	0.118651254523603	-0.640516424619642	0.521836914565412	0.999923589617851
ENSMUSG00000018189	Uchl5	1029.41048488148	1050.22795793467	1008.59301182829	-0.0583583724854381	0.0971203959258015	-0.600886888167374	0.547915326897756	0.999923589617851
ENSMUSG00000018196	Glrx2	2163.15656993148	2180.29345945766	2146.0196804053	-0.0228590228895287	0.0796983920151528	-0.286819122839801	0.774250819943144	0.999923589617851
ENSMUSG00000018199	Ro60	1211.87567454121	1149.71059193302	1274.0407571494	0.14814068279605	0.114273404166527	1.29637061113686	0.19484783212076	0.999923589617851
ENSMUSG00000018209	Stk4	1162.3002846338	1135.86244533789	1188.73812392971	0.0656427950681368	0.0842144043669593	0.779472295286946	0.435701551393921	0.999923589617851
ENSMUSG00000018217	Pmp22	588.312649940731	634.672719040273	541.952580841189	-0.227846204934079	0.129228047488455	-1.76313276693618	0.077878099934953	0.999923589617851
ENSMUSG00000018238	Gdf9	30.3845647858126	32.8990511916873	27.8700783799379	-0.239328917463563	0.326326331445981	-0.733403634340738	0.463312283220789	0.999923589617851
ENSMUSG00000018239	Zcchc10	244.834347972304	243.932655448691	245.736040495917	0.0106265581156299	0.153120718380803	0.0693998710821237	0.944671331535156	0.999923589617851
ENSMUSG00000018263	Tbx5	3.07260996723392	2.29533467740753	3.84988525706031	0.746110923022986	1.67965310483779	0.444205366497411	0.656894112678457	0.999923589617851
ENSMUSG00000018286	Psmb6	3119.06837632039	3069.26607299975	3168.87067964103	0.0460750674365891	0.135566991319403	0.339869366341794	0.733954906966224	0.999923589617851
ENSMUSG00000018287	Spag7	1316.15926000624	1295.993010961	1336.32550905148	0.0442135316402449	0.137921904775957	0.320569322995258	0.748536788298889	0.999923589617851
ENSMUSG00000018293	Pfn1	5427.1799336925	5211.26976447091	5643.09010291409	0.114850446532592	0.118762038662509	0.967063615832383	0.333512232726119	0.999923589617851
ENSMUSG00000018322	Tomm34	2485.89861415824	2549.4050924215	2422.39213589498	-0.073728204414414	0.0954811757387573	-0.772175288416422	0.440010615485772	0.999923589617851
ENSMUSG00000018326	Ywhab	16697.9816416235	16691.6545288599	16704.3087543871	0.00109331712537815	0.0790147026492539	0.0138368821082752	0.988960117678651	0.999923589617851
ENSMUSG00000018334	Ksr1	1674.55712956191	1785.82374258595	1563.29051653787	-0.192003787481501	0.0957941908702445	-2.00433643979074	0.0450340329147126	0.999923589617851
ENSMUSG00000018339	Gpx3	279.502795482538	271.404596029132	287.600994935944	0.0836235147904474	0.13532293834964	0.617955210035311	0.536604863829843	0.999923589617851
ENSMUSG00000018340	Anxa6	2851.15070283889	2873.73920192433	2828.56220375345	-0.0228602419600491	0.0996100092747327	-0.229497438324684	0.818482311423802	0.999923589617851
ENSMUSG00000018341	Il12rb2	19.3904904789665	15.5416941251622	23.2392868327708	0.580422022446969	0.485258653380866	1.19610854624248	0.231654202988868	0.999923589617851
ENSMUSG00000018347	Zkscan6	443.541858202973	469.503167561209	417.580548844737	-0.169080379369697	0.117479525025194	-1.43923274573537	0.150084590530017	0.999923589617851
ENSMUSG00000018362	Kpna2	777.73653257403	773.596988397433	781.876076750627	0.0153577876353368	0.111197855943076	0.138112263991842	0.890151693402027	0.999923589617851
ENSMUSG00000018363	Smurf2	841.456407346255	831.699390656499	851.213424036011	0.0334587279675655	0.0976377176436053	0.342682405683587	0.73183740038412	0.999923589617851
ENSMUSG00000018372	Cep95	296.147181858438	306.380672888151	285.913690828725	-0.0997455876887983	0.132685218588536	-0.75174604036426	0.452203797312159	0.999923589617851
ENSMUSG00000018377	Vezf1	894.385061642498	878.136452733384	910.633670551612	0.05242566768899	0.0891638499349241	0.587969987021115	0.556552438212793	0.999923589617851
ENSMUSG00000018378	Cuedc1	1506.23379027532	1511.54646298917	1500.92111756147	-0.010177169589212	0.0780092088550464	-0.130461130661161	0.896201604505598	0.999923589617851
ENSMUSG00000018379	Srsf1	4356.02252307665	4410.69200859013	4301.35303756317	-0.0362144762283978	0.0729268655428391	-0.496586216325512	0.61948087514498	0.999923589617851
ENSMUSG00000018381	Abi3	24.4553726934918	23.7398154717242	25.1709299152594	0.0844497953989328	0.321643289045767	0.262557305795105	0.7928918107672	0.999923589617851
ENSMUSG00000018387	Shroom1	420.257039138412	391.752702563619	448.761375713205	0.196005283096166	0.136374891734759	1.43725344601839	0.150645991618725	0.999923589617851
ENSMUSG00000018395	Kif3a	3212.86262414258	3128.1128571785	3297.61239110666	0.0761292674163838	0.161531823362367	0.4712957845192	0.637429525581135	0.999923589617851
ENSMUSG00000018398	Septin8	11961.9732310832	11917.0785677128	12006.8678944536	0.010829252175871	0.0774509953803874	0.139820697238105	0.888801659901988	0.999923589617851
ENSMUSG00000018401	Mtmr4	2391.17246816568	2323.48551164916	2458.8594246822	0.0816986082600744	0.0811574305309753	1.00666824621675	0.314094226397699	0.999923589617851
ENSMUSG00000018405	Mrm1	706.301211099958	707.163971783746	705.43845041617	-0.0035245619276598	0.11282702401595	-0.0312386323968056	0.975079230740291	0.999923589617851
ENSMUSG00000018411	Mapt	14852.4222683358	14411.9299197505	15292.9146169211	0.0855998489562729	0.104223330431619	0.821311779251146	0.411468699874013	0.999923589617851
ENSMUSG00000018412	Kansl1	2278.18009617587	2304.93307335327	2251.42711899847	-0.0338850838680577	0.079809592318116	-0.424574075419329	0.671147194928464	0.999923589617851
ENSMUSG00000018415	Gid4	2084.22066061316	2113.18897865951	2055.25234256681	-0.0401062526887695	0.0662318619148974	-0.605543186152652	0.544818138935668	0.999923589617851
ENSMUSG00000018417	Myo1b	908.098166500543	878.288762547281	937.907570453805	0.0947504090606206	0.099622976893803	0.951089919362915	0.341558731570416	0.999923589617851
ENSMUSG00000018425	Dhx40	525.943039234513	564.651466022667	487.234612446359	-0.212744007563588	0.127975726816675	-1.66237780284963	0.0964370466935129	0.999923589617851
ENSMUSG00000018427	Ypel2	1479.54302600235	1420.24810784125	1538.83794416345	0.115698327772203	0.0949327505074712	1.21873986747174	0.22294294115345	0.999923589617851
ENSMUSG00000018428	Akap1	1108.03907597639	1089.06511110285	1127.01304084993	0.0494139993257491	0.0883560092693827	0.559260198987644	0.575984154233323	0.999923589617851
ENSMUSG00000018433	Nol11	499.908155893954	522.666298627171	477.150013160737	-0.13144722534392	0.103971834834287	-1.26425801327276	0.206137434408982	0.999923589617851
ENSMUSG00000018442	Derl2	942.216081467737	963.072678610683	921.359484324791	-0.0638805170964702	0.125053944205833	-0.510823688945996	0.609474519953493	0.999923589617851
ENSMUSG00000018446	C1qbp	1835.35371746905	1822.19054125554	1848.51689368256	0.0206944029191089	0.120308461659206	0.172011200490031	0.86342872352751	0.999923589617851
ENSMUSG00000018449	Rpain	425.682547677608	428.647545291521	422.717550063695	-0.0200978713130804	0.0868114745460468	-0.23151169149212	0.816917303635935	0.999923589617851
ENSMUSG00000018451	6330403K07Rik	6397.17732785918	6456.56701383188	6337.78764188648	-0.0267879606032465	0.074275248274788	-0.360657974567005	0.71835514453341	0.999923589617851
ENSMUSG00000018459	Slc13a3	695.434461501337	714.804147188704	676.06477581397	-0.0803865225967341	0.152287966335341	-0.527858664943504	0.597597435940209	0.999923589617851
ENSMUSG00000018470	Kcnab3	1199.16224892264	1180.10201748773	1218.22248035755	0.0458660493073537	0.139847854200406	0.32797106233483	0.742933542458392	0.999923589617851
ENSMUSG00000018474	Chd3	20447.2347142278	19273.7879508817	21620.6814775739	0.165771859270638	0.116397229853807	1.42419076019975	0.154391258874259	0.999923589617851
ENSMUSG00000018476	Kdm6b	1588.14087245399	1412.31326350975	1763.96848139823	0.320764656480812	0.160132511962124	2.00312011939638	0.0451643969533331	0.999923589617851
ENSMUSG00000018479	Chct1	4.46062996017522	3.60722650807105	5.31403341227939	0.55891728196357	1.2426496047051	0.449778666365255	0.652870042008618	0.999923589617851
ENSMUSG00000018481	Appbp2	2158.66811092282	2155.39943819573	2161.9367836499	0.00436908435705335	0.0844051514189295	0.0517632429254015	0.958717344162695	0.999923589617851
ENSMUSG00000018486	Wnt9b	10.3658257632289	6.94520019502848	13.7864513314293	0.98916296563985	0.518888865544729	1.90630986965085	0.0566100144942923	0.999923589617851
ENSMUSG00000018500	Adora2b	143.326259866129	154.977402437991	131.675117294267	-0.235075123989199	0.153844492545627	-1.52800480601853	0.126511344705151	0.999923589617851
ENSMUSG00000018501	Ncor1	4704.85631970077	4611.6051932183	4798.10744618324	0.0571964580311966	0.127184848982574	0.449711254829051	0.65291865493867	0.999923589617851
ENSMUSG00000018507	Trpv2	929.579755686974	878.490654981214	980.668856392734	0.158739122617916	0.0751974362038543	2.11096455719032	0.0347753584005329	0.999923589617851
ENSMUSG00000018509	Cenpv	847.107029500538	877.339146733493	816.874912267583	-0.103019466854094	0.14053660544778	-0.733043654540054	0.463531804266717	0.999923589617851
ENSMUSG00000018537	Pcgf2	1744.69010703872	1759.95922653829	1729.42098753915	-0.0252529034641015	0.141247139703319	-0.178785237826009	0.858106337029638	0.999923589617851
ENSMUSG00000018541	Cwc25	687.106893400328	680.637246498994	693.576540301662	0.0271689992875979	0.115228021024204	0.235784655903195	0.813599775323597	0.999923589617851
ENSMUSG00000018543	1700001P01Rik	20.0239890580077	22.6965939067251	17.3513842092903	-0.387425048925961	0.389613645615311	-0.994382648775317	0.320036612211984	0.999923589617851
ENSMUSG00000018547	Pip4k2b	5273.01239894069	5102.75343597654	5443.27136190484	0.0931980274621729	0.103883901686368	0.897136379643723	0.369646148357226	0.999923589617851
ENSMUSG00000018548	Trim37	9635.6931051709	9641.59976903303	9629.78644130878	-0.00176873954710772	0.0861739513383683	-0.0205252227574274	0.983624391461959	0.999923589617851
ENSMUSG00000018554	Ybx2	188.963318490655	200.153451288478	177.773185692832	-0.171068760062851	0.239687600098379	-0.713715519670759	0.475403107715739	0.999923589617851
ENSMUSG00000018559	Ctdnep1	2441.22944549976	2515.89908762244	2366.55980337708	-0.0882826773805254	0.137681065752085	-0.641211461418316	0.52138530404374	0.999923589617851
ENSMUSG00000018565	Elp5	2179.03229902542	2157.28670537706	2200.77789267378	0.0287956279006286	0.143704949172283	0.200380210051824	0.84118323570859	0.999923589617851
ENSMUSG00000018566	Slc2a4	31.6514388095216	32.728971519602	30.5739060994412	-0.098267385974438	0.399267704640992	-0.246119044521261	0.805590081039224	0.999923589617851
ENSMUSG00000018567	Gabarap	4994.59289854833	5038.05035321775	4951.13544387891	-0.0251061248956305	0.133926682252008	-0.187461710194453	0.851298642306496	0.999923589617851
ENSMUSG00000018569	Cldn7	6.14315726214517	3.1944439408937	9.09187058339664	1.50901232643246	0.953758870970784	1.58217383068376	0.113609892725395	0.999923589617851
ENSMUSG00000018570	2810408A11Rik	13.2612861563941	14.1589569237636	12.3636153890246	-0.195614307204473	0.665685006305643	-0.293854158275361	0.76886934868848	0.999923589617851
ENSMUSG00000018572	Phf23	1748.27534189491	1635.08309369123	1861.46759009859	0.187076543468945	0.142297237312099	1.31468851400559	0.18861460836026	0.999923589617851
ENSMUSG00000018574	Acadvl	699.525872247122	719.264157862357	679.787586631888	-0.0814376964253337	0.106459478694813	-0.764964260803786	0.444292826543607	0.999923589617851
ENSMUSG00000018581	Dnah11	8.46382518859205	5.19779627905334	11.7298540981308	1.17421307305367	0.967610234605831	1.21351865767729	0.224931585425405	0.999923589617851
ENSMUSG00000018583	G3bp1	2442.50054199837	2374.19699843342	2510.80408556332	0.0807098143534616	0.0682437504049012	1.18266967853609	0.236940085665036	0.999923589617851
ENSMUSG00000018585	Atox1	1319.94048071239	1298.76115945684	1341.11980196794	0.0463019732879859	0.192596434583276	0.240409296195801	0.810012972185119	0.999923589617851
ENSMUSG00000018589	Glra2	224.018943005006	208.676271694245	239.361614315767	0.197925247415442	0.242249748797679	0.817029732322839	0.413911436996271	0.999923589617851
ENSMUSG00000018595	Glra4	3.65418518424227	2.34411925092103	4.96425111756351	1.08253013135559	1.16831885618352	0.926570794972726	0.354149424150744	0.999923589617851
ENSMUSG00000018599	Mief2	620.961604704316	610.328245556972	631.594963851659	0.0494143087711634	0.113539369410791	0.435217396640457	0.663404636279489	0.999923589617851
ENSMUSG00000018604	Tbx3	110.579636417281	113.030165267512	108.12910756705	-0.0639529092970182	0.198145697253451	-0.32275699237221	0.746879286313686	0.999923589617851
ENSMUSG00000018634	Crhr1	1356.44246283409	1320.91158040765	1391.97334526053	0.075597687202628	0.149011750142687	0.507327020387579	0.611925382656685	0.999923589617851
ENSMUSG00000018648	Dusp14	2873.34240460986	2776.8414977164	2969.84331150332	0.0969419862703799	0.155671135892308	0.622735780237666	0.533458165910361	0.999923589617851
ENSMUSG00000018651	Tada2a	985.690332603612	989.577806038719	981.802859168505	-0.0113797762641088	0.079749918373566	-0.142693265349858	0.886532435760595	0.999923589617851
ENSMUSG00000018654	Ikzf1	94.3724258693534	97.5546272141426	91.1902245245642	-0.0973311267980624	0.179406511947361	-0.542517246122147	0.587462230046939	0.999923589617851
ENSMUSG00000018659	Pnpo	1611.9139623954	1610.29422742885	1613.53369736195	0.00289939096603363	0.111335029192551	0.0260420371473492	0.97922380901434	0.999923589617851
ENSMUSG00000018661	Cog1	1565.44880894899	1550.77146685245	1580.12615104553	0.0270536462559513	0.100275620318041	0.269792858624521	0.78731961716471	0.999923589617851
ENSMUSG00000018666	Cbx1	1131.58096583059	1107.51998717519	1155.64194448599	0.0613617381356664	0.10463482874149	0.586437029368741	0.557581866491245	0.999923589617851
ENSMUSG00000018669	Cdk5rap3	1080.56221375996	1041.6348582708	1119.48956924912	0.103991451903621	0.101572597553563	1.02381404442062	0.305923115496756	0.999923589617851
ENSMUSG00000018672	Copz2	144.72472783812	139.187371733371	150.262083942869	0.110452692337669	0.19530822157106	0.56553017302184	0.571713207294619	0.999923589617851
ENSMUSG00000018677	Slc25a39	2570.8081338608	2558.51967411279	2583.09659360881	0.0137922661201429	0.152515120952506	0.0904321226249944	0.92794383109804	0.999923589617851
ENSMUSG00000018678	Sp2	403.322006471107	414.985664291561	391.658348650653	-0.0834657879075745	0.133807098209451	-0.623776982121857	0.532774058222145	0.999923589617851
ENSMUSG00000018697	Aatf	391.767655245311	389.105433147375	394.429877343247	0.0196077123157578	0.112441600536682	0.174381298577843	0.861565810714192	0.999923589617851
ENSMUSG00000018707	Dync1h1	17744.6640568286	17230.4955412878	18258.8325723694	0.0836303322595408	0.0970521996773502	0.861704655201733	0.388850063242731	0.999923589617851
[truncated: 27,160 more rows]
